# Supplementary material for: Predicting opioid receptor binding affinity of pharmacologically unclassified designer substances using molecular docking
Source: PLoS One. 2018 May 24;13(5):e0197734. doi: 10.1371/journal.pone.0197734 (PMC5967713; doi:10.1371/journal.pone.0197734)
Supplement: S1 Fig — The docking procedure (ten independent simulations and averaging the best pose) was repeated three times for the 24 opioids. This plot shows the average docking score for run 1 (black), run 2 (red), and run 3 (blue). (ZIP) [file pone.0197734.s001.zip]

Archive with 41 entries (37 files):
- SI/
- SI/decoy_docking_data.txt
- SI/Decoys/
- SI/Decoys/decoy_docking_output.mdb
- SI/Decoys/decoys.P10000002.picked
- SI/Docking_structure/
- SI/Docking_structure/mu_aminepharmacophore.ph4
- SI/Docking_structure/mu_docking_structure.moe
- SI/Docking_structure/mu_docking_structure.pdb
- SI/Fig5_data.txt
- SI/MOE_and_PDB_complexes/
- SI/MOE_and_PDB_complexes/alfentanil-muor.pdb
- SI/MOE_and_PDB_complexes/buprenorphine-muor.pdb
- SI/MOE_and_PDB_complexes/carfentanil-muor.pdb
- SI/MOE_and_PDB_complexes/codeine-muor.pdb
- SI/MOE_and_PDB_complexes/diphenoxylate-muor.pdb
- SI/MOE_and_PDB_complexes/drug-muor_complexes.mdb
- SI/MOE_and_PDB_complexes/fentanyl-muor.pdb
- SI/MOE_and_PDB_complexes/furanylfentanyl-muor.pdb
- SI/MOE_and_PDB_complexes/hydromorphone-muor.pdb
- SI/MOE_and_PDB_complexes/lofentanil-muor.pdb
- SI/MOE_and_PDB_complexes/meperidine-muor.pdb
- SI/MOE_and_PDB_complexes/morphine-muor.pdb
- SI/MOE_and_PDB_complexes/nalbuphine-muor.pdb
- SI/MOE_and_PDB_complexes/nmethylcarfentanil-muor.pdb
- SI/MOE_and_PDB_complexes/nmethylfentanyl-muor.pdb
- SI/MOE_and_PDB_complexes/oxocodone-muor.pdb
- SI/MOE_and_PDB_complexes/oxymorphone-muor.pdb
- SI/MOE_and_PDB_complexes/pentazocine-muor.pdb
- SI/MOE_and_PDB_complexes/propoxyphene-muor.pdb
- SI/MOE_and_PDB_complexes/r-methadone-muor.pdb
- SI/MOE_and_PDB_complexes/r-tramadol-muor.pdb
- SI/MOE_and_PDB_complexes/r30490-muor.pdb
- SI/MOE_and_PDB_complexes/s-methadone-muor.pdb
- SI/MOE_and_PDB_complexes/s-tramadol-muor.pdb
- SI/MOE_and_PDB_complexes/sufentanil-muor.pdb
- SI/opioid_docking_run1.txt
- SI/opioid_docking_run2.txt
- SI/opioid_docking_run3.txt
- SI/SupportingInformation-OpioidDocking.pdf
- SI/SupportingInformation-OpioidDocking.Rmd
