# Supplementary material for: Predicting opioid receptor binding affinity of pharmacologically unclassified designer substances using molecular docking
Source: PLoS One. 2018 May 24;13(5):e0197734. doi: 10.1371/journal.pone.0197734 (PMC5967713; doi:10.1371/journal.pone.0197734)
Supplement: S1 Fig — The docking procedure (ten independent simulations and averaging the best pose) was repeated three times for the 24 opioids. This plot shows the average docking score for run 1 (black), run 2 (red), and run 3 (blue). (ZIP) [file pone.0197734.s001.zip › SI/decoy_docking_data.txt]

1	1	-7.8670378	1.6656101	6.9052768	16.850767	-4.6857829	-31.201971	-7.8670378	1
1	2	-7.843595	1.5428678	8.8237267	18.620384	-6.3273668	-22.59643	-7.843595	1
1	3	-8.3371372	1.7774006	62.832363	-37.936516	-9.8175163	-42.767941	-8.3371372	1
1	4	-8.5007286	1.2830726	-17.576359	9.9472008	-11.846007	-36.229309	-8.5007286	1
1	5	-8.2805309	1.2873108	43.056183	-42.558117	-8.7591352	-38.12711	-8.2805309	1
1	6	-8.3805943	2.0917406	40.325977	-20.2878	-8.0468731	-39.630573	-8.3805943	1
1	7	-8.2852249	1.6852356	21.442183	-17.570288	-7.2542233	-39.332855	-8.2852249	1
1	8	-8.4201059	3.2388461	7.7808962	12.111881	-4.9831457	-30.574471	-8.4201059	1
1	9	-8.9002085	2.2999763	14.068863	48.912121	-7.3112774	-46.47752	-8.9002085	1
1	10	-8.2615204	1.2828422	-68.193542	-43.749176	-7.100492	-36.096535	-8.2615204	1
1	11	-8.5622425	2.5859525	77.238556	-14.68674	-7.8412962	-39.419277	-8.5622425	1
1	12	-8.3282957	2.8369436	-3.3213997	-11.880668	-8.4242592	-39.294571	-8.3282957	1
1	13	-10.146884	2.7853756	86.042427	26.27141	-7.4986258	-54.07785	-10.146884	1
1	14	-9.4062595	1.755567	80.176903	-16.185877	-5.9932942	-47.896095	-9.4062595	1
1	15	-9.0192032	1.7364684	-26.607113	10.123835	-6.9734116	-37.498367	-9.0192032	1
1	16	-8.3597488	1.6376806	-15.397332	-8.1958818	-8.0326929	-42.587326	-8.3597488	1
1	17	-9.149662	2.3198161	52.243839	21.639194	-5.0881486	-39.397804	-9.149662	1
1	18	-8.7355814	1.4691795	62.899334	-24.676647	-9.6313963	-34.770771	-8.7355814	1
1	19	-7.6924396	2.6748824	77.162453	40.897625	-3.5931292	-31.1343	-7.6924396	1
1	20	-8.420764	3.484189	-19.254805	34.135002	-3.6039641	-37.16148	-8.420764	1
1	21	-8.3658628	1.8067284	3.2678461	-5.5137239	-8.425046	-28.380714	-8.3658628	1
1	22	-7.8465309	1.9461882	3.4675355	26.108131	-4.4659395	-35.394257	-7.8465309	1
1	23	-7.5016603	2.2248993	-2.0563004	2.3924716	-4.6254044	-29.375418	-7.5016603	1
1	24	-7.9696331	3.0105913	50.945515	31.178604	-7.8637948	-37.200493	-7.9696331	1
1	25	-7.9981666	1.7785776	114.7147	-39.252422	-7.129477	-39.936111	-7.9981666	1
1	26	-7.6513715	1.1555266	-3.1994736	6.6799908	-5.231688	-34.608952	-7.6513715	1
1	27	-8.8594275	1.9372284	4.1632252	2.2644305	-8.1463728	-34.057186	-8.8594275	1
1	28	-8.3478775	2.3985145	32.257351	-3.0405915	-5.5593305	-37.307781	-8.3478775	1
1	29	-8.467226	1.3937869	42.657822	-20.996899	-9.9646587	-41.315849	-8.467226	1
1	30	-7.8216891	2.4678516	9.7666168	46.792965	-4.4274888	-22.601269	-7.8216891	1
1	31	-8.490839	2.0506737	-17.032509	32.055676	-6.5813985	-32.934414	-8.490839	1
1	32	-8.6061087	1.508297	95.978355	8.2570477	-5.4127517	-38.141247	-8.6061087	1
1	33	-8.101738	1.1855369	52.894382	-36.326878	-7.4380102	-36.476738	-8.101738	1
1	34	-8.1468897	2.0716217	59.235565	0.32848144	-5.6705861	-37.67202	-8.1468897	1
1	35	-8.4133263	2.8383238	18.730787	7.4212537	-4.7536106	-38.94474	-8.4133263	1
1	36	-8.0172796	1.390524	14.730653	-3.7828157	-7.373302	-38.835068	-8.0172796	1
1	37	-8.3515711	1.5322629	-1.6869376	-43.109798	-7.6183243	-40.602737	-8.3515711	1
1	38	-8.285738	1.4149517	-19.671467	-44.141506	-7.1378174	-39.922451	-8.285738	1
1	39	-8.8682547	1.7104902	-5.688005	-4.0321894	-6.3139086	-38.524017	-8.8682547	1
1	40	-9.1772051	1.6475964	-29.165836	-37.670284	-7.6035318	-42.760647	-9.1772051	1
1	41	-8.8519669	1.8643272	-1.6920102	-8.3839874	-7.5500388	-42.378349	-8.8519669	1
1	42	-9.044014	2.3793507	58.179836	10.162584	-5.7136211	-41.243385	-9.044014	1
1	43	-7.795588	2.249166	92.399834	14.697197	-6.097672	-37.568378	-7.795588	1
1	44	-9.1010113	0.80986935	146.12517	-34.571964	-12.647366	-36.821774	-9.1010113	1
1	45	-8.9761057	1.6115435	103.27927	-23.145775	-4.9486027	-51.619144	-8.9761057	1
1	46	-8.6812181	1.9957806	57.690628	-30.97681	-8.1031294	-41.846687	-8.6812181	1
1	47	-8.4373875	2.0239885	-5.5080957	4.7467194	-7.4804888	-28.677416	-8.4373875	1
1	48	-8.8017902	1.8577861	40.334053	-50.653137	-9.2475653	-44.89249	-8.8017902	1
1	49	-9.2029848	2.177026	153.40782	-27.118837	-8.9389982	-33.356491	-9.2029848	1
1	50	-8.5567818	2.0556791	43.578068	-44.1782	-9.5372219	-40.470005	-8.5567818	1
1	1	-7.6185937	3.9915898	11.821749	86.174301	-5.1344013	-31.819889	-7.6185937	2
1	2	-7.7032356	1.898584	8.9315224	17.361387	-5.9549813	-32.731659	-7.7032356	2
1	3	-8.5695715	2.4402244	65.4338	-6.9099007	-8.3959093	-43.419693	-8.5695715	2
1	4	-8.6197557	1.3975339	-14.03772	-19.506577	-9.3919153	-37.590469	-8.6197557	2
1	5	-8.7176733	1.9599181	44.047443	-17.356104	-9.8657837	-42.481827	-8.7176733	2
1	6	-8.5239487	1.6013559	39.930668	13.970136	-7.2635088	-36.728058	-8.5239487	2
1	7	-8.1505127	1.8507673	31.290031	-18.012484	-8.39501	-37.156704	-8.1505127	2
1	8	-8.0024548	1.389456	21.600786	22.082888	-7.5968022	-31.108103	-8.0024548	2
1	9	-8.2536688	1.7766938	20.103828	32.719944	-4.8956575	-41.434048	-8.2536688	2
1	10	-8.2654009	1.2943432	-68.205093	-43.788784	-8.6699629	-36.318924	-8.2654009	2
1	11	-8.4537735	2.1027861	82.465134	-29.146292	-7.1943622	-37.58284	-8.4537735	2
1	12	-8.4695654	1.9326401	2.0799549	-6.4052663	-5.6761436	-37.094063	-8.4695654	2
1	13	-10.107347	2.044656	86.090584	10.028005	-7.0228076	-53.896149	-10.107347	2
1	14	-9.0630665	2.2167859	80.902641	45.063591	-2.9724493	-46.759254	-9.0630665	2
1	15	-8.695776	1.1307683	-27.396282	-29.978346	-10.486701	-35.283169	-8.695776	2
1	16	-8.3396893	1.812816	-15.49261	-54.45219	-8.5080252	-42.600395	-8.3396893	2
1	17	-8.809804	1.3734012	41.296028	-9.2737179	-7.8421621	-38.509251	-8.809804	2
1	18	-8.6237497	2.5324118	74.959312	-17.973566	-4.5110011	-41.153187	-8.6237497	2
1	19	-7.4491096	0.9059549	69.302345	-38.445454	-8.70963	-32.187588	-7.4491096	2
1	20	-8.4834881	1.7677495	-19.542812	-8.1334429	-4.9572139	-38.128635	-8.4834881	2
1	21	-8.1849213	1.5710354	1.5008136	22.822062	-8.6362028	-32.034081	-8.1849213	2
1	22	-7.5639377	0.70711511	-6.9441905	-29.96067	-8.9668407	-26.44408	-7.5639377	2
1	23	-7.7295437	2.5467861	-1.6691467	40.175262	-3.7342246	-36.343121	-7.7295437	2
1	24	-8.204381	1.5455759	39.46246	-17.388269	-7.0300112	-43.739555	-8.204381	2
1	25	-7.9587893	1.6195304	114.70401	-7.6578226	-6.8430843	-39.764198	-7.9587893	2
1	26	-7.7738342	0.99066478	-11.219286	-48.149128	-9.1936674	-31.523355	-7.7738342	2
1	27	-8.8295803	1.5458792	5.670229	-10.254219	-8.1684179	-37.929211	-8.8295803	2
1	28	-8.4757376	2.3874333	33.354279	22.085176	-5.500525	-35.646942	-8.4757376	2
1	29	-8.6525097	1.0196644	47.612118	-19.354609	-10.147746	-40.878265	-8.6525097	2
1	30	-7.6749544	1.9699643	6.022151	16.952961	-4.340497	-32.454273	-7.6749544	2
1	31	-8.2221613	1.6488608	-19.275772	-1.2860117	-6.9722075	-36.739117	-8.2221613	2
1	32	-8.7351608	1.2484539	103.15927	-5.5602927	-9.5475445	-39.390144	-8.7351608	2
1	33	-7.8150392	1.4936396	51.49189	-48.471889	-7.736156	-36.88464	-7.8150392	2
1	34	-8.3465595	2.3267722	59.971642	8.9907494	-7.4132967	-43.802254	-8.3465595	2
1	35	-8.3689442	2.3806643	25.403353	3.658726	-7.0282106	-39.107513	-8.3689442	2
1	36	-7.7208343	1.8571962	17.237019	3.7805648	-7.2201824	-36.739773	-7.7208343	2
1	37	-8.2339067	2.3668621	-10.984562	1.7571822	-7.3887005	-37.342957	-8.2339067	2
1	38	-8.5266399	1.9003623	-16.848572	-13.542305	-5.6879582	-41.056198	-8.5266399	2
1	39	-9.7044239	2.1456425	13.495331	53.664528	-5.539649	-55.8825	-9.7044239	2
1	40	-9.1235504	1.8477687	-31.539165	-32.463062	-9.9221973	-41.763344	-9.1235504	2
1	41	-8.8328629	1.3472093	-2.5616276	-38.510159	-8.4399261	-40.572948	-8.8328629	2
1	42	-9.0612879	1.8573802	62.261398	27.840137	-1.7987744	-42.791	-9.0612879	2
1	43	-8.161006	1.7787882	82.933281	20.287075	-6.3135257	-32.616985	-8.161006	2
1	44	-9.2676497	1.9866786	148.8882	-30.395945	-11.222594	-41.455219	-9.2676497	2
1	45	-8.9738808	2.0715473	106.76185	11.138228	-4.1234713	-40.619652	-8.9738808	2
1	46	-8.2390146	2.0518143	60.469563	-14.210948	-7.6811347	-33.40234	-8.2390146	2
1	47	-8.2707872	1.7350146	-10.88868	-7.2890759	-4.9285069	-29.762581	-8.2707872	2
1	48	-8.8003654	0.7852422	40.292442	-57.39468	-10.407835	-44.829922	-8.8003654	2
1	49	-9.2891655	2.3176436	137.61282	24.052532	-4.9334803	-40.734711	-9.2891655	2
1	50	-8.633707	2.5067699	41.876957	-1.0252094	-7.0063667	-38.856514	-8.633707	2
1	1	-7.8924465	1.6334776	9.1277475	48.485378	-0.72489709	-29.953133	-7.8924465	3
1	2	-7.999619	1.466308	-6.4126539	-25.084965	-8.7611399	-31.301559	-7.999619	3
1	3	-8.5457668	1.8750554	65.342148	-24.400948	-6.9869432	-42.629284	-8.5457668	3
1	4	-8.5336323	0.87793803	-16.187122	-34.252518	-9.5161009	-35.1203	-8.5336323	3
1	5	-8.5179224	2.1144631	43.570045	-4.3527079	-8.8137684	-31.857025	-8.5179224	3
1	6	-8.4868517	1.80918	39.557716	17.861975	-6.7631836	-36.194405	-8.4868517	3
1	7	-8.250432	1.7279371	26.243465	-33.911198	-8.5542088	-37.973499	-8.250432	3
1	8	-8.4834185	2.8848412	17.815746	9.6514301	-6.2403541	-33.502037	-8.4834185	3
1	9	-8.40131	2.0978162	20.292927	3.6585462	-8.0185013	-41.396549	-8.40131	3
1	10	-8.0781651	1.2134998	-70.563744	-48.282074	-9.0765676	-37.840443	-8.0781651	3
1	11	-8.4752703	1.6610777	76.681793	-15.335964	-6.8894444	-36.868462	-8.4752703	3
1	12	-8.295764	1.6541456	4.8585296	63.284973	-3.6686165	-37.143574	-8.295764	3
1	13	-10.216578	1.3864427	90.158493	-54.193245	-11.44969	-55.10363	-10.216578	3
1	14	-8.8869905	2.662123	79.004326	36.28952	-4.7915869	-41.361835	-8.8869905	3
1	15	-8.976759	1.3147055	-20.138838	-41.301079	-10.465254	-38.57938	-8.976759	3
1	16	-8.4035988	1.5507833	-4.9133306	-43.490009	-7.2267113	-47.822842	-8.4035988	3
1	17	-9.0940065	1.7006929	41.702213	-5.2410407	-7.0702243	-38.629753	-9.0940065	3
1	18	-8.7204685	2.9825971	61.020061	-1.0716535	-6.3438048	-36.664684	-8.7204685	3
1	19	-7.5750523	1.8930655	75.544731	-7.8440585	-6.4409604	-33.07246	-7.5750523	3
1	20	-8.4122066	1.6433681	-19.314524	-35.423569	-6.4298954	-37.235214	-8.4122066	3
1	21	-8.3054304	2.6494486	3.5978279	19.69751	-5.8844109	-33.870884	-8.3054304	3
1	22	-7.4676251	1.8495674	-0.60982406	27.652735	-4.3406777	-29.499157	-7.4676251	3
1	23	-7.3695974	2.4214835	0.59480017	34.177818	-8.1577797	-21.004673	-7.3695974	3
1	24	-8.4861107	1.176237	37.485352	-18.096073	-7.8821111	-33.849499	-8.4861107	3
1	25	-7.9377251	1.818831	112.9885	-0.87670934	-7.4563289	-34.53603	-7.9377251	3
1	26	-7.6047368	1.4707906	19.152269	39.219616	-5.4874759	-22.757788	-7.6047368	3
1	27	-8.9912643	2.687964	14.60151	-12.498521	-6.9813504	-39.732098	-8.9912643	3
1	28	-8.5528746	1.7237455	29.73147	-44.480877	-7.3180494	-38.632301	-8.5528746	3
1	29	-8.626565	1.3020043	48.462826	17.27014	-6.4041748	-40.427864	-8.626565	3
1	30	-7.7174459	2.1913126	12.533852	51.921474	-1.9163471	-23.614569	-7.7174459	3
1	31	-8.3650408	3.4005568	-13.513897	-7.6702218	-7.1571889	-42.462013	-8.3650408	3
1	32	-8.6170912	1.5161558	95.998306	-11.130686	-6.5924087	-38.442204	-8.6170912	3
1	33	-7.8814688	1.6881104	50.633102	-25.923319	-10.099365	-37.272362	-7.8814688	3
1	34	-8.2268562	1.8690041	56.135757	-7.5249906	-7.4391098	-42.969402	-8.2268562	3
1	35	-8.3533001	1.8625326	19.16293	-35.90593	-7.3494205	-37.388527	-8.3533001	3
1	36	-8.02707	1.5298418	25.230639	13.441934	-6.0789819	-41.185131	-8.02707	3
1	37	-8.3706446	0.88988435	1.7194837	-44.431873	-10.583523	-39.51067	-8.3706446	3
1	38	-8.1768475	1.8095349	-18.062506	-1.0395644	-5.6121311	-42.867878	-8.1768475	3
1	39	-9.3351374	2.0333097	-7.4376383	-11.548514	-6.4074354	-38.476624	-9.3351374	3
1	40	-9.3786831	1.3208205	-33.047195	10.815733	-7.5992398	-42.944786	-9.3786831	3
1	41	-8.8668909	1.8089203	-3.30477	-6.9029498	-6.7020111	-42.125809	-8.8668909	3
1	42	-9.0488729	3.0453629	58.188904	61.207092	-0.5904035	-41.275303	-9.0488729	3
1	43	-8.5202436	1.2756076	82.562881	14.654609	-5.4918113	-31.603008	-8.5202436	3
1	44	-9.1601429	1.0574757	149.53233	-50.544773	-9.6875811	-40.250717	-9.1601429	3
1	45	-8.9737177	2.1187027	103.33749	-35.254425	-8.0852184	-51.400414	-8.9737177	3
1	46	-8.2068319	2.3633177	61.744099	46.522358	-3.1043813	-36.017227	-8.2068319	3
1	47	-8.5148735	2.6500056	-4.9412017	-4.0856991	-6.9276533	-32.856953	-8.5148735	3
1	48	-8.6891346	1.2003067	39.12487	-39.685562	-9.8258047	-44.219845	-8.6891346	3
1	49	-9.1858225	2.2723825	139.22911	3.4138098	-5.3313403	-43.942532	-9.1858225	3
1	50	-8.338891	1.5149139	36.88612	-34.774273	-9.6334095	-39.417416	-8.338891	3
1	1	-7.8986793	1.8021719	6.9801421	39.591042	-5.6568055	-31.406427	-7.8986793	4
1	2	-7.8248405	1.6452579	-10.00058	-7.1633549	-6.30864	-32.852795	-7.8248405	4
1	3	-8.3380766	1.0411168	63.757267	-53.774883	-12.159402	-40.749569	-8.3380766	4
1	4	-8.5530281	2.6265659	-19.773727	21.7929	-8.2723675	-35.362507	-8.5530281	4
1	5	-8.3543081	1.4789852	40.904987	-15.575506	-10.78053	-36.574902	-8.3543081	4
1	6	-8.4865932	1.0354645	39.572075	-13.421259	-7.1323562	-36.081795	-8.4865932	4
1	7	-8.3198986	2.4475985	21.570677	-25.582012	-8.440999	-39.568333	-8.3198986	4
1	8	-8.7440004	2.7954257	14.972214	80.296227	-3.3083994	-37.392628	-8.7440004	4
1	9	-8.37152	2.1572104	20.864811	34.15556	-0.88616377	-34.527702	-8.37152	4
1	10	-8.2592249	2.6082325	-65.172012	11.378677	-8.4133587	-40.129234	-8.2592249	4
1	11	-8.5285263	1.0573317	76.690895	-20.784952	-10.273861	-36.855499	-8.5285263	4
1	12	-8.3142195	3.3668878	-3.3695312	40.952171	-6.446074	-39.25811	-8.3142195	4
1	13	-10.108579	2.5835533	86.050293	40.243809	-6.4280777	-53.764671	-10.108579	4
1	14	-9.0262747	2.3247287	79.114891	-23.308475	-8.1853037	-41.720509	-9.0262747	4
1	15	-8.9470453	1.879383	-20.949545	-47.98056	-7.2264686	-40.545795	-8.9470453	4
1	16	-8.6689253	3.162065	-15.201388	9.4517574	-7.40838	-47.68169	-8.6689253	4
1	17	-9.0109196	1.7925998	40.65696	-60.959736	-12.264427	-44.261665	-9.0109196	4
1	18	-8.2295942	1.3879132	49.962959	-16.661615	-7.839025	-29.987011	-8.2295942	4
1	19	-7.765327	1.5841724	75.515518	-1.4750808	-5.678092	-36.21093	-7.765327	4
1	20	-8.3960075	1.7624652	-19.325815	-25.080759	-9.0100555	-37.166954	-8.3960075	4
1	21	-8.423851	2.3535049	2.1987412	43.111038	-6.2240782	-34.883102	-8.423851	4
1	22	-7.3682051	2.514554	-5.1096721	37.921288	-6.3219686	-29.4506	-7.3682051	4
1	23	-7.5906258	1.2007111	-8.6910629	5.8697081	-7.5442786	-21.04265	-7.5906258	4
1	24	-8.427166	2.1413393	36.257828	-8.7562408	-6.3725042	-35.376598	-8.427166	4
1	25	-8.0119543	1.6705961	110.80592	-7.2026958	-6.7344632	-37.991978	-8.0119543	4
1	26	-7.5635262	1.1448593	-13.14959	-20.152409	-8.3606634	-32.581833	-7.5635262	4
1	27	-8.9055157	1.0463868	6.2141652	-38.224373	-9.3186207	-41.091141	-8.9055157	4
1	28	-8.0950756	2.6949446	38.15221	-14.758882	-8.0631104	-32.635658	-8.0950756	4
1	29	-8.251483	1.8341066	39.932781	-22.089327	-6.4535656	-39.477383	-8.251483	4
1	30	-7.6765947	2.2932327	16.366064	51.902626	-2.5760984	-22.341606	-7.6765947	4
1	31	-8.2314901	1.4347457	-18.771841	4.5552111	-7.9621167	-37.616699	-8.2314901	4
1	32	-8.5819082	1.6464263	99.173286	16.925138	-5.6410432	-39.232948	-8.5819082	4
1	33	-7.8695936	1.4168921	49.247379	-31.821388	-9.2868652	-35.898045	-7.8695936	4
1	34	-8.1371212	1.4099525	52.88781	-38.091408	-8.124135	-41.628319	-8.1371212	4
1	35	-8.4143305	2.8141606	18.809002	-0.08424218	-6.0697722	-38.749767	-8.4143305	4
1	36	-8.0388746	1.977484	14.782727	-26.602545	-8.0646238	-38.376617	-8.0388746	4
1	37	-8.3819075	0.96905029	-5.6926556	-43.0415	-8.6895962	-40.03986	-8.3819075	4
1	38	-8.3890486	0.93439054	-19.064402	-44.413147	-7.8026505	-39.514267	-8.3890486	4
1	39	-9.0367956	1.8104278	-7.9340219	5.4526401	-5.5989203	-39.717327	-9.0367956	4
1	40	-9.1103239	1.2352681	-29.703136	6.6848836	-7.2333703	-41.041912	-9.1103239	4
1	41	-8.8799181	3.088681	-7.3671932	37.538105	-5.4234114	-39.393864	-8.8799181	4
1	42	-9.1276741	2.2985427	70.363525	18.974953	-2.0041811	-40.435368	-9.1276741	4
1	43	-8.159358	1.5691172	82.924248	22.062632	-8.8140612	-32.625946	-8.159358	4
1	44	-9.3624783	1.7675682	174.72314	-38.419453	-9.7707615	-41.709778	-9.3624783	4
1	45	-8.5120668	1.7040232	95.393433	-10.557389	-4.6645632	-37.433098	-8.5120668	4
1	46	-8.142787	3.3636949	54.259727	54.353539	-3.0202575	-30.426287	-8.142787	4
1	47	-8.490797	1.9251404	-6.1187501	12.249986	-4.5879855	-26.350317	-8.490797	4
1	48	-8.6154757	1.3593044	44.684055	-19.313639	-7.8297334	-45.390972	-8.6154757	4
1	49	-9.3114538	1.8923012	154.636	3.3600936	-7.4201612	-39.645035	-9.3114538	4
1	50	-8.6275864	3.1685793	41.823223	-29.60899	-8.7398405	-38.789856	-8.6275864	4
1	1	-7.8700457	1.8609387	6.8653779	-0.18145975	-6.4940238	-31.05942	-7.8700457	5
1	2	-7.8977308	2.3577342	-2.6476145	31.337229	-5.4633145	-21.266289	-7.8977308	5
1	3	-8.5190325	1.9514904	65.28167	-16.827993	-7.9329133	-41.893646	-8.5190325	5
1	4	-8.911418	1.6515929	-14.290001	-37.168987	-11.491406	-35.269554	-8.911418	5
1	5	-8.5377398	1.992505	43.905399	-2.8330016	-6.6966081	-36.610695	-8.5377398	5
1	6	-8.3723536	2.6786928	39.162281	-6.6982989	-8.6508598	-40.012753	-8.3723536	5
1	7	-8.2461796	2.1825252	26.226601	-5.5160351	-7.012486	-38.036804	-8.2461796	5
1	8	-8.7513952	2.79879	14.995674	80.296227	-3.2546203	-37.479698	-8.7513952	5
1	9	-8.4974222	1.9051919	27.087635	18.464558	-5.7580881	-37.263645	-8.4974222	5
1	10	-8.0812168	2.0705633	-70.905624	-53.030842	-7.2666688	-38.427475	-8.0812168	5
1	11	-8.4057045	1.2228136	91.343384	-50.848106	-10.127354	-30.214558	-8.4057045	5
1	12	-8.3809214	2.4507058	21.070354	15.285414	-4.7487044	-32.473938	-8.3809214	5
1	13	-9.8979473	1.7316958	97.660675	-24.230207	-9.3631811	-51.779675	-9.8979473	5
1	14	-9.4432974	1.9786488	80.156212	-7.1268649	-6.2832718	-48.027672	-9.4432974	5
1	15	-8.6967525	1.5718864	-21.314529	2.2873957	-7.0076194	-35.252277	-8.6967525	5
1	16	-8.4265547	1.4636911	-15.571442	-47.408642	-6.4880357	-42.749508	-8.4265547	5
1	17	-8.9927683	1.310308	41.315765	-32.907009	-10.268457	-43.520584	-8.9927683	5
1	18	-8.7340384	2.7930415	71.631279	7.7489858	-6.9068136	-41.436146	-8.7340384	5
1	19	-7.5961137	3.1122091	76.205498	34.808891	-4.0485601	-33.551075	-7.5961137	5
1	20	-8.2107859	2.0023296	-1.110129	17.370552	-4.8296542	-36.626064	-8.2107859	5
1	21	-8.6869421	1.4070288	0.37565604	-27.579773	-7.6845179	-35.294636	-8.6869421	5
1	22	-7.7648764	1.7889993	25.36075	15.56614	-5.1086044	-21.192846	-7.7648764	5
1	23	-7.4106169	2.1559837	-12.879588	45.247791	-4.4663181	-28.533947	-7.4106169	5
1	24	-8.390873	1.733319	36.260311	-31.354179	-8.5142956	-35.290829	-8.390873	5
1	25	-8.0059347	2.0367799	112.93346	-16.382093	-7.0092521	-39.788918	-8.0059347	5
1	26	-7.5524125	1.7666276	-11.620901	-6.5410118	-6.207191	-34.382561	-7.5524125	5
1	27	-8.9020147	1.4185263	13.344851	-32.513371	-8.21241	-39.631615	-8.9020147	5
1	28	-8.5322523	2.3872871	38.858829	1.3048239	-4.2404199	-36.033306	-8.5322523	5
1	29	-8.5333843	1.0711671	43.117851	-37.706539	-8.9332628	-42.156136	-8.5333843	5
1	30	-8.5232964	0.99147439	-0.37395856	-10.729188	-6.1866217	-40.77441	-8.5232964	5
1	31	-8.2846708	2.2151082	-15.553946	33.732853	-4.7245569	-36.937271	-8.2846708	5
1	32	-8.7333126	1.9201277	103.16331	31.983723	-4.4647765	-38.953045	-8.7333126	5
1	33	-8.1082926	1.2460878	54.401791	-59.583447	-9.1874475	-36.440468	-8.1082926	5
1	34	-8.1544437	1.8943297	59.13953	-23.893763	-6.1282506	-38.061417	-8.1544437	5
1	35	-8.4264431	3.1048083	18.742695	10.849436	-5.6059003	-38.982063	-8.4264431	5
1	36	-7.8187981	2.5769286	19.51041	16.603016	-7.4156094	-38.194214	-7.8187981	5
1	37	-8.4864779	0.9923619	-15.199589	-36.920155	-10.837803	-39.693226	-8.4864779	5
1	38	-8.3307362	1.2309024	-19.664082	-28.696106	-6.3658509	-39.58091	-8.3307362	5
1	39	-9.0252771	1.868667	-5.0365386	37.904369	-3.7430511	-42.494514	-9.0252771	5
1	40	-9.2900076	1.4560726	-29.450911	-1.2704288	-5.8964915	-42.536579	-9.2900076	5
1	41	-8.8728285	1.4824674	-4.7721014	-23.606588	-9.7798996	-41.256477	-8.8728285	5
1	42	-10.246869	1.5627317	114.23804	-15.807133	-4.0820446	-59.962116	-10.246869	5
1	43	-7.8232112	1.7759827	215.99393	65.628555	-6.4843216	-30.637413	-7.8232112	5
1	44	-9.2612486	3.110745	142.82584	-30.837542	-10.390201	-39.479874	-9.2612486	5
1	45	-8.9348326	1.468976	94.563354	5.2933512	-6.6430674	-43.418297	-8.9348326	5
1	46	-8.6629286	1.7529206	60.033482	3.9888995	-5.5716314	-42.34507	-8.6629286	5
1	47	-8.8109322	1.6044579	-11.030953	-37.356316	-8.3643742	-32.021671	-8.8109322	5
1	48	-8.639431	1.1104599	41.706902	-35.996883	-9.0620861	-44.318317	-8.639431	5
1	49	-9.1298256	1.8131529	146.31927	11.35688	-9.3298969	-38.726791	-9.1298256	5
1	50	-8.4024734	4.1635413	36.91967	32.042976	-5.530107	-39.81707	-8.4024734	5
1	1	-7.8626466	1.8158116	6.8714495	5.228621	-6.1154346	-31.264587	-7.8626466	6
1	2	-7.8011765	2.1873648	-3.4739833	43.088177	-5.3912225	-33.458576	-7.8011765	6
1	3	-8.265007	2.0918415	67.15255	-14.33573	-7.0631051	-44.783333	-8.265007	6
1	4	-8.5615864	1.6204933	-20.098009	-33.194218	-8.2461433	-36.220249	-8.5615864	6
1	5	-8.6132097	1.6297468	41.021973	-12.138779	-12.020842	-40.433365	-8.6132097	6
1	6	-8.2159891	1.5926425	38.495869	2.3322477	-8.4680405	-36.71537	-8.2159891	6
1	7	-8.1740561	2.2170315	25.789755	-30.085577	-8.1905851	-39.736271	-8.1740561	6
1	8	-8.3979988	2.9853623	7.1224608	26.005722	-4.0903339	-31.413799	-8.3979988	6
1	9	-8.7612801	2.5207345	17.247929	44.531643	-5.1649294	-33.609268	-8.7612801	6
1	10	-8.0190773	2.1401739	-70.285378	-34.646751	-6.5335422	-37.669899	-8.0190773	6
1	11	-8.5689201	1.119784	77.268028	-47.399601	-9.4937611	-39.05949	-8.5689201	6
1	12	-8.3817539	1.4585512	-3.3023937	-16.533297	-9.7765169	-36.328247	-8.3817539	6
1	13	-10.300921	1.6999454	90.46138	-34.561089	-8.7092867	-54.165474	-10.300921	6
1	14	-9.0341616	2.6754718	79.152054	-10.261565	-9.0641947	-41.936901	-9.0341616	6
1	15	-9.0188093	1.3964987	-26.58725	-22.510689	-7.9098887	-37.508251	-9.0188093	6
1	16	-8.357728	1.9573792	-11.72464	-10.373086	-9.0560503	-47.582527	-8.357728	6
1	17	-9.2838869	1.4203217	38.306347	-29.586979	-9.4030066	-40.346081	-9.2838869	6
1	18	-8.6208353	1.3834782	71.624146	-37.473289	-9.5903463	-37.850979	-8.6208353	6
1	19	-8.0980234	1.2131187	80.506676	-32.432117	-7.4745231	-37.391647	-8.0980234	6
1	20	-8.4726391	1.6089565	-19.56185	4.7636771	-6.5796824	-38.12619	-8.4726391	6
1	21	-8.1418762	2.4610429	1.6632299	56.443233	-5.8082824	-32.24247	-8.1418762	6
1	22	-7.5007272	1.3572162	1.5663447	-0.90717632	-8.4303207	-25.515753	-7.5007272	6
1	23	-7.4519129	2.5780983	1.0101253	34.391918	-4.1530838	-31.17609	-7.4519129	6
1	24	-8.3970909	1.4967506	39.570862	-14.294634	-8.2161903	-36.193222	-8.3970909	6
1	25	-7.9900517	2.2533274	114.64201	-14.721572	-7.4372625	-40.135414	-7.9900517	6
1	26	-7.6889119	0.9106493	-2.0192053	-47.104393	-10.328211	-32.15691	-7.6889119	6
1	27	-8.9970932	1.0987965	9.0523891	-44.196606	-12.207277	-40.369289	-8.9970932	6
1	28	-8.2861223	1.3920063	37.464607	1.8398663	-5.162962	-31.207552	-8.2861223	6
1	29	-8.2707129	1.4209833	38.901154	-11.773778	-6.4722524	-38.66832	-8.2707129	6
1	30	-7.6680627	1.3773704	9.2861252	35.885254	-4.1908326	-23.589951	-7.6680627	6
1	31	-8.3080492	1.2038885	-14.571417	-27.833395	-8.4847307	-37.502449	-8.3080492	6
1	32	-8.4518089	1.7394086	96.898392	-11.168824	-6.5858197	-39.621929	-8.4518089	6
1	33	-7.8854823	1.6359532	52.520668	-11.20189	-7.1890197	-36.17749	-7.8854823	6
1	34	-8.1699133	0.74762499	52.788509	-66.227592	-11.001669	-41.56152	-8.1699133	6
1	35	-8.3051453	2.163204	32.219429	49.954243	-4.3464475	-35.244968	-8.3051453	6
1	36	-7.7208781	0.73491442	18.165279	-28.026356	-10.612288	-32.809906	-7.7208781	6
1	37	-8.4562731	1.5341012	-10.164557	-23.698786	-6.3899961	-38.053722	-8.4562731	6
1	38	-8.3907976	1.014237	-19.004099	-51.09671	-8.2690468	-39.720989	-8.3907976	6
1	39	-9.0563478	1.6900315	-5.0941472	-3.0302782	-7.9878826	-45.075958	-9.0563478	6
1	40	-9.1001005	1.6607758	-31.563618	-12.255926	-9.2083359	-41.515125	-9.1001005	6
1	41	-8.7041426	2.3322811	-3.44649	39.39566	-7.6908317	-35.368809	-8.7041426	6
1	42	-9.1125393	2.6593697	70.280159	54.843502	-0.80770302	-40.331371	-9.1125393	6
1	43	-8.260561	2.0699451	80.588768	-6.9715919	-6.6488104	-33.536476	-8.260561	6
1	44	-8.8641825	1.1878779	151.37498	-28.800312	-8.5785255	-36.685959	-8.8641825	6
1	45	-9.0398369	2.6476462	102.72565	-55.814808	-7.6821098	-41.49567	-9.0398369	6
1	46	-8.6649866	1.8922578	60.169838	4.3235579	-7.9752784	-42.469269	-8.6649866	6
1	47	-8.2354622	1.2969307	-11.380585	-17.86376	-9.7481594	-29.001553	-8.2354622	6
1	48	-8.7846107	2.0447626	44.036629	-55.593948	-11.202019	-39.577866	-8.7846107	6
1	49	-9.4319363	1.348142	142.28453	-14.430988	-5.9713821	-36.449203	-9.4319363	6
1	50	-8.5832882	1.6053039	44.948975	-46.144917	-11.980381	-43.505314	-8.5832882	6
1	1	-8.2481403	1.6691545	11.084303	-10.473936	-5.006413	-36.946548	-8.2481403	7
1	2	-7.7278929	2.1068008	4.1332717	2.0623152	-5.7003961	-31.825903	-7.7278929	7
1	3	-8.5394688	1.6204342	65.225052	-39.847466	-7.9509606	-42.663258	-8.5394688	7
1	4	-8.5408802	1.742865	-13.545693	-0.33368805	-7.2535157	-36.604153	-8.5408802	7
1	5	-8.3334284	1.0818213	39.089352	-44.438519	-10.970004	-34.621929	-8.3334284	7
1	6	-8.1631498	1.8232257	40.754799	-26.122112	-7.3042269	-35.329189	-8.1631498	7
1	7	-8.2972698	2.7909007	21.596033	-6.7792392	-9.4344101	-39.627308	-8.2972698	7
1	8	-8.9143553	2.3965285	11.208579	-4.7320685	-4.2673173	-37.838459	-8.9143553	7
1	9	-8.8729591	2.2390726	26.436985	9.1862764	-4.0280013	-39.911842	-8.8729591	7
1	10	-8.3102655	1.4074769	-64.477737	-21.988695	-8.7836542	-41.029163	-8.3102655	7
1	11	-8.5955791	1.6724763	78.542915	-28.215599	-8.3924761	-36.14328	-8.5955791	7
1	12	-8.3615828	2.0626264	-4.2456002	31.504593	-3.9631298	-39.50639	-8.3615828	7
1	13	-10.132105	1.9866968	99.580765	15.836696	-6.8131375	-55.348862	-10.132105	7
1	14	-9.4132414	1.739995	80.140732	-11.704428	-8.445241	-48.086151	-9.4132414	7
1	15	-8.9283056	1.4966331	-20.696209	11.269706	-7.3625779	-34.244297	-8.9283056	7
1	16	-8.4458609	2.0132315	-5.6174269	-42.798618	-7.5755091	-47.41864	-8.4458609	7
1	17	-8.8571558	2.9620783	36.650932	-3.1416879	-6.421494	-38.168308	-8.8571558	7
1	18	-8.7544909	2.4855156	72.113274	8.0397692	-4.955883	-36.70599	-8.7544909	7
1	19	-7.5614629	1.7967105	79.347725	2.5602505	-7.4831691	-33.267094	-7.5614629	7
1	20	-8.0445957	1.5310347	-22.315689	-17.356817	-6.1402764	-35.141605	-8.0445957	7
1	21	-8.4013176	2.416378	3.1862311	4.4064217	-6.3383751	-28.563519	-8.4013176	7
1	22	-7.6605344	1.7944412	-6.3120294	2.7509108	-5.1154547	-30.172531	-7.6605344	7
1	23	-7.9698806	2.4945335	0.94035137	26.53134	-3.8107016	-21.590208	-7.9698806	7
1	24	-8.384798	1.4933264	39.507332	-14.300858	-8.2173605	-36.244625	-8.384798	7
1	25	-8.6411638	2.5119655	160.00826	17.388821	-6.5720544	-43.875374	-8.6411638	7
1	26	-7.636857	1.7274349	-7.8652782	-4.7596269	-5.853117	-30.160437	-7.636857	7
1	27	-8.9863939	1.7934117	9.7591028	-26.491428	-5.2264514	-34.594959	-8.9863939	7
1	28	-7.8482552	1.5560621	51.160191	4.393424	-5.5858502	-33.840065	-7.8482552	7
1	29	-8.5335608	1.2489662	43.032864	-43.242756	-8.7995319	-42.266438	-8.5335608	7
1	30	-7.9363222	1.7483152	14.250042	-15.167606	-8.3541374	-29.613224	-7.9363222	7
1	31	-8.35396	2.0215383	-13.43119	-31.532698	-8.2842855	-42.201588	-8.35396	7
1	32	-8.5632029	1.6785725	100.1057	66.223969	-5.236166	-37.802216	-8.5632029	7
1	33	-7.9095411	1.691272	50.247894	-32.644432	-6.8069258	-38.21846	-7.9095411	7
1	34	-8.3047867	1.8533698	56.883781	-38.457993	-5.6012616	-44.63702	-8.3047867	7
1	35	-8.2261238	2.9274094	27.568447	-21.785488	-6.1318483	-39.347767	-8.2261238	7
1	36	-7.6883707	1.3230853	15.372534	-24.282946	-11.200547	-34.554329	-7.6883707	7
1	37	-8.5553169	1.0144126	-15.220857	-40.138832	-9.7652159	-39.649086	-8.5553169	7
1	38	-7.9756088	1.844108	-19.53846	-8.9263115	-5.9543686	-34.169426	-7.9756088	7
1	39	-9.3514385	1.8119571	-7.4974041	25.590143	-5.0661893	-38.51413	-9.3514385	7
1	40	-9.1130714	1.6406686	-31.542044	5.9038754	-8.2294731	-41.686661	-9.1130714	7
1	41	-8.8358774	1.5952873	-3.4296412	-28.370434	-7.3545408	-42.076008	-8.8358774	7
1	42	-9.1036663	1.8086712	57.529556	-3.0065756	-4.7132597	-41.712326	-9.1036663	7
1	43	-8.254528	2.1551189	80.625443	17.308571	-7.2137017	-33.353657	-8.254528	7
1	44	-9.2791328	1.0903426	149.00705	-47.526337	-12.428649	-41.606251	-9.2791328	7
1	45	-8.9331026	1.4955934	107.31927	-60.801788	-9.7989273	-43.076385	-8.9331026	7
1	46	-8.7689943	2.0877581	62.975719	10.325565	-7.6241827	-38.80864	-8.7689943	7
1	47	-8.2901278	2.1145911	-5.3325024	-18.69957	-5.1572185	-31.960703	-8.2901278	7
1	48	-8.661727	1.316763	41.721039	-49.754925	-9.7288361	-44.118507	-8.661727	7
1	49	-9.0178261	0.85125899	140.12738	-24.181749	-11.157806	-36.300179	-9.0178261	7
1	50	-8.7598782	1.9516749	46.081318	-45.040382	-9.3350067	-38.785213	-8.7598782	7
1	1	-7.9867387	2.1742857	14.000243	21.436264	-3.8837686	-32.181828	-7.9867387	8
1	2	-7.6087055	1.9767622	4.0306082	-13.904007	-5.7517099	-32.650124	-7.6087055	8
1	3	-8.4250689	1.597999	68.452431	-10.395274	-8.4786243	-36.27087	-8.4250689	8
1	4	-8.794692	1.4277995	-20.267347	-3.2093821	-9.9701843	-41.472507	-8.794692	8
1	5	-8.6731205	1.0448301	44.103165	-53.600002	-12.529987	-40.361645	-8.6731205	8
1	6	-8.4800072	0.85462701	39.600243	-26.674084	-8.9486141	-36.530415	-8.4800072	8
1	7	-8.2708111	1.7634817	21.600883	-21.48255	-8.0884895	-39.774952	-8.2708111	8
1	8	-8.338768	1.8863789	15.556995	-7.0099273	-3.9975357	-36.637924	-8.338768	8
1	9	-8.5399857	1.3659086	9.9926691	2.7462564	-4.3566527	-39.417255	-8.5399857	8
1	10	-8.2559061	1.1917039	-68.357292	-47.597965	-8.960103	-36.788792	-8.2559061	8
1	11	-8.4122887	2.0435269	82.502251	-30.603142	-7.2288036	-37.397243	-8.4122887	8
1	12	-8.3129663	1.3587145	-2.6380799	9.5891562	-5.3041058	-34.546547	-8.3129663	8
1	13	-10.015899	1.5093099	90.02565	-19.781221	-7.372807	-51.797073	-10.015899	8
1	14	-9.401413	1.8777602	80.15731	8.3407631	-7.3585777	-47.903908	-9.401413	8
1	15	-8.7972555	2.4039304	-27.722496	-6.5476584	-6.8345289	-39.762379	-8.7972555	8
1	16	-8.4006891	1.6934221	-15.473506	-34.449047	-7.7748971	-43.139252	-8.4006891	8
1	17	-9.2267847	1.5078031	38.583187	-3.8038752	-7.6527648	-41.845291	-9.2267847	8
1	18	-8.4807014	2.1340826	72.98056	-22.55048	-8.4219656	-39.332207	-8.4807014	8
1	19	-7.5639744	2.6833155	75.896996	40.572605	-5.1396642	-31.350805	-7.5639744	8
1	20	-8.39608	1.7456101	-19.384274	-18.561827	-4.8041773	-37.35091	-8.39608	8
1	21	-8.4588308	1.4570304	6.7983522	-6.8466082	-7.6169124	-33.629814	-8.4588308	8
1	22	-7.5777264	2.634093	-2.3736846	17.875666	-5.1142192	-32.64677	-7.5777264	8
1	23	-7.6675687	1.7543231	0.62646008	4.4595242	-4.9256577	-31.961926	-7.6675687	8
1	24	-8.190011	1.5403945	39.454159	-46.71603	-10.591238	-43.881523	-8.190011	8
1	25	-8.143116	2.0106077	107.83279	5.4091954	-5.7423649	-43.980854	-8.143116	8
1	26	-7.4894257	1.8282697	18.744009	15.759284	-3.8927152	-24.7792	-7.4894257	8
1	27	-8.9667931	2.5610781	12.053566	3.382303	-7.3243508	-45.035698	-8.9667931	8
1	28	-7.8833113	1.6823429	59.422089	-4.2898493	-5.8034692	-22.21138	-7.8833113	8
1	29	-8.3190126	1.6327918	38.228683	-41.76022	-10.65423	-43.552467	-8.3190126	8
1	30	-7.5904589	1.4226956	10.069155	-7.986907	-5.662405	-23.250042	-7.5904589	8
1	31	-7.9554935	1.5688092	-11.644187	16.562851	-7.6544123	-36.158295	-7.9554935	8
1	32	-8.4663925	1.7022574	96.88858	-24.681372	-7.197412	-39.550995	-8.4663925	8
1	33	-7.908885	2.1244788	51.415867	-40.887669	-7.3922577	-37.575695	-7.908885	8
1	34	-8.3177795	3.6339378	56.894684	34.889656	-7.8810287	-43.115852	-8.3177795	8
1	35	-8.419507	2.133729	18.77021	-63.801144	-9.9605045	-38.280315	-8.419507	8
1	36	-7.7410569	1.1806656	17.446535	-17.33993	-8.367342	-35.702114	-7.7410569	8
1	37	-8.5672798	0.93119556	-15.287274	-39.009914	-9.806941	-39.670246	-8.5672798	8
1	38	-8.2721882	1.4814504	-19.665823	-9.2726717	-5.7219338	-39.91153	-8.2721882	8
1	39	-9.0333853	2.4164422	-2.6845775	-0.62969148	-5.3696713	-37.634956	-9.0333853	8
1	40	-8.9974613	1.7155567	-32.205551	-4.4002409	-6.1196256	-40.713509	-8.9974613	8
1	41	-8.6773005	2.5195792	-3.7857938	11.194741	-7.1814837	-35.261299	-8.6773005	8
1	42	-9.1189613	2.8227527	66.140625	57.705864	-1.3024714	-45.193378	-9.1189613	8
1	43	-8.139266	1.8090273	81.834808	-17.773149	-8.1723709	-25.007215	-8.139266	8
1	44	-9.3140574	2.4943178	151.30051	-8.5838652	-9.132329	-41.917343	-9.3140574	8
1	45	-8.8539267	1.9863846	110.79845	-8.7201157	-3.6769402	-41.522888	-8.8539267	8
1	46	-8.6800861	1.9826094	57.653015	16.541489	-4.1828055	-41.869884	-8.6800861	8
1	47	-8.8233118	1.5258642	-10.981503	-33.644695	-6.977335	-32.123299	-8.8233118	8
1	48	-8.6591482	1.9393315	39.11916	-42.487999	-7.5787206	-44.27858	-8.6591482	8
1	49	-8.9896469	1.872018	156.77275	-29.111189	-7.3890033	-40.09409	-8.9896469	8
1	50	-8.4277229	2.9247091	35.932911	-8.461194	-7.1723313	-40.062115	-8.4277229	8
1	1	-7.8456368	1.8055713	6.9385476	-1.7260206	-4.2742176	-31.330099	-7.8456368	9
1	2	-7.3604493	1.4558215	8.2732792	-3.9909358	-5.7691541	-23.69013	-7.3604493	9
1	3	-8.4562998	1.4841602	65.083977	-23.010263	-8.2837238	-43.722755	-8.4562998	9
1	4	-8.4909019	1.2763127	-17.75102	-20.518892	-9.1389236	-30.409266	-8.4909019	9
1	5	-8.6848688	2.4090822	42.59399	-15.819798	-10.565839	-37.650917	-8.6848688	9
1	6	-8.4871292	0.97319186	39.620228	-23.200388	-7.7733436	-35.990631	-8.4871292	9
1	7	-8.3004951	2.1570537	21.529028	-26.729465	-8.5218887	-39.460285	-8.3004951	9
1	8	-8.6673784	2.7624066	8.4529705	8.3697681	-4.40202	-35.158607	-8.6673784	9
1	9	-8.3447056	2.4816122	20.866064	-7.2066517	-5.8364568	-34.314323	-8.3447056	9
1	10	-8.0435686	2.450973	-70.936577	-22.194384	-7.7894192	-38.456169	-8.0435686	9
1	11	-8.5932875	1.6127688	77.264366	0.41329646	-9.0930738	-39.004444	-8.5932875	9
1	12	-8.5147524	2.0396304	2.0384884	-7.6591172	-9.0462065	-34.761681	-8.5147524	9
1	13	-10.156405	2.9809391	86.516533	8.1356878	-6.3295221	-62.420883	-10.156405	9
1	14	-8.9261198	2.1418252	79.411942	-36.90094	-8.9951763	-40.894497	-8.9261198	9
1	15	-9.009573	2.726352	-26.854931	-8.7552557	-7.3564758	-38.405388	-9.009573	9
1	16	-8.3910456	1.6980592	-15.337544	-16.526505	-9.6494217	-42.889748	-8.3910456	9
1	17	-8.9905167	2.4057698	41.299896	-35.501308	-8.4194393	-43.540615	-8.9905167	9
1	18	-8.5400448	1.3476002	59.102814	-37.224606	-10.344966	-37.520866	-8.5400448	9
1	19	-7.6069036	2.4966297	76.37674	10.065839	-5.6425581	-33.538036	-7.6069036	9
1	20	-8.3960581	1.814555	-4.3114123	38.474312	-5.1638994	-36.110535	-8.3960581	9
1	21	-8.5007067	2.1981683	4.3276353	-18.418135	-10.491399	-33.738705	-8.5007067	9
1	22	-7.4844518	1.3674479	5.2190647	-17.906874	-8.7339287	-30.892218	-7.4844518	9
1	23	-7.3765469	1.6687214	-2.0351491	4.8899398	-3.9542825	-21.479877	-7.3765469	9
1	24	-8.3889399	1.722133	36.320679	-41.247711	-9.319603	-34.974205	-8.3889399	9
1	25	-7.8039279	1.0794631	112.33326	12.132666	-8.3242617	-28.107111	-7.8039279	9
1	26	-7.7799735	1.0547184	-11.113179	-36.631321	-9.7825089	-31.66815	-7.7799735	9
1	27	-8.9623642	2.4087815	12.227058	2.5286026	-6.0941682	-45.064556	-8.9623642	9
1	28	-8.0999508	2.5447094	45.862495	0.70948052	-5.5584345	-26.218603	-8.0999508	9
1	29	-8.61308	2.4373569	47.554317	9.6268873	-8.2253342	-39.533348	-8.61308	9
1	30	-9.1114616	1.7835618	25.85368	11.437928	-4.0020185	-49.900364	-9.1114616	9
1	31	-8.4080229	2.0102201	-17.58839	7.5313349	-6.5163507	-32.88673	-8.4080229	9
1	32	-8.6424389	2.0833154	97.82412	21.875462	-3.1919935	-40.766743	-8.6424389	9
1	33	-7.858005	1.6690747	52.833748	-12.535398	-5.6156487	-37.091106	-7.858005	9
1	34	-8.1468172	1.9824601	49.182137	-9.0334883	-7.4797478	-42.229553	-8.1468172	9
1	35	-8.3730917	2.7421584	31.063068	-25.214487	-10.275703	-42.300419	-8.3730917	9
1	36	-7.7279692	0.97401559	23.248333	-38.860706	-8.3415756	-37.457912	-7.7279692	9
1	37	-8.5569372	1.4713236	-15.237069	8.6356182	-7.1452532	-39.222206	-8.5569372	9
1	38	-8.135726	1.415906	-18.943521	-38.775829	-6.9023237	-40.979416	-8.135726	9
1	39	-9.2144957	1.8787386	1.5133862	13.596198	-5.5399566	-43.674431	-9.2144957	9
1	40	-8.9555912	1.9280733	-25.977396	-16.99542	-8.9766665	-43.021198	-8.9555912	9
1	41	-9.0641088	1.4728827	-1.2423592	-6.5296035	-7.4220443	-43.267208	-9.0641088	9
1	42	-9.1374111	1.828534	57.349819	18.010986	-4.4857674	-41.722435	-9.1374111	9
1	43	-7.7384086	2.1722863	81.702888	26.294947	-4.8139935	-21.802435	-7.7384086	9
1	44	-9.4795361	2.3008158	147.68875	-13.216284	-9.8394985	-43.072926	-9.4795361	9
1	45	-8.8358641	2.7657177	97.854401	6.3840232	-2.3252273	-41.624016	-8.8358641	9
1	46	-8.1975451	2.0221863	61.994034	9.9355316	-6.1775861	-38.259495	-8.1975451	9
1	47	-8.286087	2.0701339	-10.818666	7.1021638	-5.1513791	-30.100006	-8.286087	9
1	48	-8.8002319	1.3865443	40.266441	-17.870766	-9.8866987	-44.884636	-8.8002319	9
1	49	-9.0457067	1.0657843	141.88701	-63.501328	-10.248239	-41.064423	-9.0457067	9
1	50	-8.6017218	1.9770291	52.979313	-13.042371	-10.612038	-39.939121	-8.6017218	9
1	1	-7.9774008	3.5678077	13.848609	32.133636	-5.7076182	-31.970098	-7.9774008	10
1	2	-7.2963595	2.0508606	-7.6284304	15.668159	-4.8738642	-28.536013	-7.2963595	10
1	3	-8.4443674	1.0864841	69.269127	-50.068092	-9.3060894	-41.487701	-8.4443674	10
1	4	-8.4082832	2.1447825	-18.858685	-32.424278	-12.313928	-36.498596	-8.4082832	10
1	5	-8.3636017	0.9221471	42.164055	-50.91024	-10.35811	-36.081398	-8.3636017	10
1	6	-8.5263453	1.4163867	39.912224	-23.135422	-7.4168181	-36.554905	-8.5263453	10
1	7	-8.1823616	2.4429846	23.601532	-35.661289	-6.9856529	-44.795586	-8.1823616	10
1	8	-8.5045004	2.7135651	16.625381	48.37368	-3.2620859	-33.205814	-8.5045004	10
1	9	-8.3853521	1.7192024	9.8197527	62.676628	0.74641085	-37.721867	-8.3853521	10
1	10	-8.0049248	1.2513276	-68.384727	-30.734129	-7.3367863	-33.778629	-8.0049248	10
1	11	-8.5727119	2.0402257	77.280632	-22.335281	-8.8698301	-38.997143	-8.5727119	10
1	12	-8.3994198	2.3054302	-1.3222404	-23.652454	-6.0482802	-42.767624	-8.3994198	10
1	13	-10.197687	1.2156252	89.098633	-43.631428	-9.2649841	-53.508045	-10.197687	10
1	14	-9.0436201	2.2582076	79.170265	-4.7902074	-6.4096851	-41.870152	-9.0436201	10
1	15	-8.9564075	2.0164769	-20.777838	-5.2078967	-7.8598065	-40.868931	-8.9564075	10
1	16	-8.4083567	1.9680133	-15.460938	-39.108925	-7.1806183	-42.647469	-8.4083567	10
1	17	-8.9223919	3.1619191	38.080875	6.4429212	-6.3921447	-43.158981	-8.9223919	10
1	18	-8.3540668	2.0288725	62.94136	-22.162088	-3.9842441	-35.080528	-8.3540668	10
1	19	-7.6957035	3.3757145	78.209877	10.9612	-8.5416613	-31.961691	-7.6957035	10
1	20	-8.4597769	1.7598435	-19.533535	22.735596	-5.1778483	-38.137985	-8.4597769	10
1	21	-8.459816	1.6130306	6.9305835	-9.8858633	-5.7639985	-33.113075	-8.459816	10
1	22	-7.5092554	2.36115	-6.9912915	-4.3747044	-5.4401727	-33.358334	-7.5092554	10
1	23	-7.5663261	3.5720885	3.5931463	12.537708	-5.1427813	-28.583767	-7.5663261	10
1	24	-8.5439711	2.8806238	37.159756	-39.868393	-9.2360954	-34.222797	-8.5439711	10
1	25	-8.1286459	1.4724196	120.39262	-39.843086	-10.869216	-41.932884	-8.1286459	10
1	26	-7.489459	1.2513341	7.9605117	20.127876	-5.801404	-25.764576	-7.489459	10
1	27	-9.0129366	1.2890193	11.325588	-27.598375	-10.179979	-38.237926	-9.0129366	10
1	28	-8.6101637	2.4109311	29.072887	4.7005615	-4.9959497	-39.55275	-8.6101637	10
1	29	-8.364749	2.0562155	38.112789	-9.8305187	-6.4250622	-44.210514	-8.364749	10
1	30	-7.8485918	2.3510175	4.809557	33.341499	-2.1491911	-19.852261	-7.8485918	10
1	31	-8.1104202	2.4680274	-19.741257	-15.111073	-6.3169227	-39.536419	-8.1104202	10
1	32	-8.2615185	2.0507886	98.075912	-3.540956	-4.149374	-41.548485	-8.2615185	10
1	33	-8.0342617	1.0348825	53.178539	-24.924906	-9.3557243	-35.041702	-8.0342617	10
1	34	-8.1968851	1.669605	52.211308	-25.738213	-6.1424055	-40.194393	-8.1968851	10
1	35	-8.4307375	1.4993514	29.483032	-45.136799	-9.7775822	-42.139023	-8.4307375	10
1	36	-7.9256172	1.5727611	18.19787	-22.686495	-9.0807076	-37.120232	-7.9256172	10
1	37	-8.5075788	1.8723452	-15.27241	20.46166	-8.1643095	-39.605598	-8.5075788	10
1	38	-8.3219709	2.6015978	-19.058067	30.454304	-9.13449	-39.165272	-8.3219709	10
1	39	-9.0355082	2.0261023	-7.8629689	-32.001759	-10.767288	-39.681877	-9.0355082	10
1	40	-9.021533	2.3290973	-32.242214	-20.971987	-10.1861	-40.89616	-9.021533	10
1	41	-8.4352674	1.4604437	-10.406125	-54.429729	-7.2678947	-44.468204	-8.4352674	10
1	42	-9.0590229	2.2051029	58.197716	12.522741	-6.2322001	-41.226357	-9.0590229	10
1	43	-8.2863922	2.2683282	80.602226	44.467628	-4.4001598	-33.876419	-8.2863922	10
1	44	-8.9839659	1.560303	148.8858	-6.8331213	-11.11831	-41.249748	-8.9839659	10
1	45	-8.8420477	2.4419043	93.626175	25.659075	-2.4853451	-41.054432	-8.8420477	10
1	46	-8.6564751	1.8810848	57.611134	-2.1555266	-7.2696719	-41.866367	-8.6564751	10
1	47	-8.7831421	1.7874355	-11.010725	-21.481815	-6.5823979	-31.981363	-8.7831421	10
1	48	-8.6646261	1.9074433	41.735275	-28.72044	-7.5947323	-44.351105	-8.6646261	10
1	49	-9.3367844	2.349736	139.29674	-4.3543901	-4.3432932	-41.783104	-9.3367844	10
1	50	-8.7685022	2.6452756	46.051304	-4.3835673	-7.1783404	-38.904255	-8.7685022	10
