# Supplementary material for: Predicting opioid receptor binding affinity of pharmacologically unclassified designer substances using molecular docking
Source: PLoS One. 2018 May 24;13(5):e0197734. doi: 10.1371/journal.pone.0197734 (PMC5967713; doi:10.1371/journal.pone.0197734)
Supplement: S1 Fig — The docking procedure (ten independent simulations and averaging the best pose) was repeated three times for the 24 opioids. This plot shows the average docking score for run 1 (black), run 2 (red), and run 3 (blue). (ZIP) [file pone.0197734.s001.zip › SI/Decoys/decoys.P10000002.picked]

ligand	CCC(=O)N(c1ccccc1)C2CC[NH+](CC2)CCc3ccccc3	1	P10000002
c1cc(ccc1c2cn3c([nH+]2)CCC3)OC([C@@H](C(F)(F)F)F)(F)F	C26506867	P39100598
C[C@H](Cn1c2ccc(cc2[nH+]c1CCCl)Br)COC	C41678919	P63195626
C[NH+](CCOc1ccc(cc1)Br)C[C@@H]2CCCCO2	C42267822	P63946415
Cc1c(n(c([nH+]1)SCc2ccccc2Br)CCOC)C	C46028808	P69301566
C[NH+](CCOc1cccc(c1)C#N)Cc2ccc(cc2)Br	C48334906	P72310568
CCc1[nH+]ccn1Cc2ccccc2c3nc(cs3)CCl	C48822431	P72952607
C[NH+](Cc1cc(ccc1OC)C=O)Cc2cc(cs2)Br	C50145533	P74997517
c1cc(oc1)/C=C/C[NH+](Cc2ccc(cc2)F)Cc3ccncc3	C55568853	P83702175
COc1cc2c(cc1OC)[C@H]([NH+](CC2)C/C=C/Cl)c3cccs3	C58470017	P88340416
c1cc(oc1)CN(Cc2ccc(cc2)Cl)C3=[NH+]CCCS3	C17055630	P90240368
CC(C)CN(CC[NH+](C)C)c1ccc(cc1Br)C(=O)C	C61694191	P94485954
Cc1ccc(s1)C[NH+](CC=C)Cc2coc3ccccc3c2=O	C63848895	P98035991
CCCCc1ccc(s1)CN2CCC3(CC2)C[NH+](CCN3C)C	C67642470	P103856714
C[C@@H](c1ccc[nH+]c1)N(C)C(=O)[C@@H]2C[C@@H]2c3ccc(cc3)C(F)(F)F	C68170084	P104729367
CC[NH+](CC)CCSc1c2c3c(sc2nc(n1)C)CCC3	C72301760	P112369460
COC(=O)c1c(c2c(cccc2s1)F)CSC3=[NH+]CCS3	C73924330	P115182052
CCO[C@@H](C)c1nc(cs1)C[NH+](C)Cc2ccc(cc2Cl)F	C76728571	P119707638
c1cc(ccc1OCCN2CCC[C@H](C2)[NH+]3CCCCC3)Cl	C78565857	P122587389
CN(Cc1ccccc1C(F)(F)F)Cc2cn3ccccc3[nH+]2	C78804279	P122987091
C[C@H](c1cc2ccccc2[nH+]c1)OC(=O)Cc3ccc(c(c3)F)F	C79075390	P123460409
COc1ccc(cc1OC)CC/[NH+]=C/c2ccc(cc2)Br	C03122875	P134739094
CCC[C@@H](Cn1c2ccccc2[nH+]c1CC#N)CBr	C86546048	P135490515
CCC[C@H](Cn1c2ccccc2[nH+]c1CC#N)CBr	C86546049	P135490516
C[NH+](Cc1cc(ccc1Br)OC)C[C@@H]2CCCCO2	C87798042	P137323856
CC(C)C[NH+]1CCN(CC1)Cc2cc(ccc2Br)OC	C87798378	P137324192
C[C@H](Cn1c2cc(ccc2[nH+]c1CCCl)Br)COC	C87843853	P137409895
CC[NH+](CC)CCSCc1nc2c(c(c(s2)C)C)c(n1)Cl	C88733666	P138795050
CCc1[nH+]c(n(n1)CC2(CCCCCC2)CBr)CC	C88740560	P138813951
C[NH+](Cc1ccc(c(c1)F)C(=O)OC)Cc2ccc(s2)Cl	C89100849	P139362229
CCn1c(c(c(n1)C)Cl)C[NH+](CCCl)C2CCCCC2	C89301690	P139645544
CCc1c(c(n(n1)C)C[NH+](C)[C@H](C)c2cccs2)Br	C89307677	P139651913
C[NH+](Cc1coc(n1)c2ccc(cc2)C(F)(F)F)[C@H]3CCSC3	C89938518	P140578066
c1cc(c(c(c1)Cl)OCCSCCn2cc[nH+]c2)Cl	C90199450	P140996063
C[C@H](c1ccccn1)[NH+](C)CCOc2ccccc2Br	C91701608	P143565043
Cc1c(c(on1)C)C[NH+](C)C[C@H](C)c2cccc(c2)Br	C91815496	P143748410
CC[NH+](Cc1cc(c(s1)OC)Br)C[C@@H](C)C#N	C91982795	P144004781
CC[NH+](CC1=Cc2cc(ccc2OC1)Br)C[C@@H](C)C#N	C91983742	P144005630
Cc1ccc(c([nH+]1)CBr)OCc2cccc(c2)OC	C91999114	P144041552
C[C@@H](C#N)Oc1ccc(cc1)C[NH+](CC#C)Cc2ccc(cc2)F	C92541559	P144862488
Cc1c(sc(n1)C)[C@@H](C)[NH+](C)Cc2cnc(s2)C(C)(C)C	C93275529	P146023727
C[C@H](CS(=O)(=O)C)[NH+](C)Cc1c2ccccc2cc3c1cccc3	C93384687	P146211191
C[C@H](c1cccnc1)[NH+]2CCN(CC2)C/C=C/c3ccc(cc3)F	C93413446	P146281760
Cc1ccc(cc1)[C@@H]2CSCC[NH+]2Cc3ccc(o3)COC	C93458831	P146345354
CC[C@@H]1CN(CCS1)CC2(CCCCC2)C[NH+]3CCOCC3	C93502225	P146442544
CC1([C@H]([C@H]2[C@@H]1OCC2)[NH+](C)Cc3cccn3Cc4cccs4)C	C93608663	P146604784
Cc1ccc(cc1)CC[NH+](Cc2cn(nc2C)C)CC(F)(F)F	C93668403	P146727992
COc1ccc(cc1)C[NH+](CC=C)Cc2cccc3c2nccc3	C95360986	P149780354
C[NH+](C)CCCCn1c2cc(c(cc2nc1CCCl)Cl)F	C97366338	P154200213
C1CCC(CC1)C[NH+](CC(=O)N2CCC[C@@H](C2)C(F)(F)F)C3CC3	C97493233	P154442763
C[NH+](CCc1ccc(cc1)F)Cn2cnc3c2cc(c(c3)F)F	C98051808	P155791272
CCC(=O)N(C1=CC=CC=C1)C2(CCN(CC2)CCC3=CC=CC=C3)C(=O)OC
CCC(=O)N(C1CCN(CC1)CCC2=CC=CC=C2)C3=CC=CC=C3
