# Supplementary material for: Predicting opioid receptor binding affinity of pharmacologically unclassified designer substances using molecular docking
Source: PLoS One. 2018 May 24;13(5):e0197734. doi: 10.1371/journal.pone.0197734 (PMC5967713; doi:10.1371/journal.pone.0197734)
Supplement: S1 Fig — The docking procedure (ten independent simulations and averaging the best pose) was repeated three times for the 24 opioids. This plot shows the average docking score for run 1 (black), run 2 (red), and run 3 (blue). (ZIP) [file pone.0197734.s001.zip › SI/Docking_structure/mu_aminepharmacophore.ph4]

#moe:ph4que 2015.10
#pharmacophore 7 tag t value *
scheme t Unified matchsize i 0 use_Hs i 1 abspos i 0 title t $ useRval i
0 comment s $
#feature 1 expr tt color ix x r y r z r r r ebits ix gbits ix m ix
Cat$mDon f20df2 0.9860492 16.8238027 -55.3578295 1 0 400 a64cff
#endpharmacophore
