# Supplementary material for: Predicting opioid receptor binding affinity of pharmacologically unclassified designer substances using molecular docking
Source: PLoS One. 2018 May 24;13(5):e0197734. doi: 10.1371/journal.pone.0197734 (PMC5967713; doi:10.1371/journal.pone.0197734)
Supplement: S1 Fig — The docking procedure (ten independent simulations and averaging the best pose) was repeated three times for the 24 opioids. This plot shows the average docking score for run 1 (black), run 2 (red), and run 3 (blue). (ZIP) [file pone.0197734.s001.zip › SI/Docking_structure/mu_docking_structure.moe]

#moe 2001.01
#system 11 tag t value *
ViewOrientationY r* 3 0.2410417 0.1863 -0.952466 ViewOrientationZ r* 3
0.9646989 0.0612864 0.2561249 ViewLookAt r* 3 1.6947019 16.2366505
-58.4506416 ViewScale r 24.679987 ViewDepthCueFront r 0.45
ViewDepthCueStrength r 0.75 ViewZFront i 0 ViewZWidth i 1 ViewZSFront i
0 ViewZSWidth i 1 ViewRotationCenter i 6629
#molecule 3 tag t value *
atoms i 6953 residues i 512 chains i 5
#bond 6276 a i b i o i=1
1 2 1 3 1 5 1 4 5 6 5 7 5 8 8 10 10 11 10 12 12 13 12 14 12 16 14 21 16
17 16 18 16 19 19 20 21 22 21 23 23 27 23 24 23 25 25 38 27 28 27 29 27
30 30 31 31 32 31 35 33 34 33 37 35 36 38 39 38 40 40 41 40 42 40 44 42
49 44 45 44 46 44 47 47 48 49 50 49 51 51 52 51 55 51 53 53 68 55 57 55
56 55 58 58 59 58 60 58 64 60 63 60 61 60 62 64 67 64 65 64 66 68 69 68
70 68 71 71 72 71 73 71 85 73 74 73 75 73 76 76 77 77 78 77 79 77 80 80
82 82 83 82 84 85 87 87 88 87 98 88 89 88 90 88 92 90 101 92 93 92 94 92
95 95 96 95 97 95 98 98 99 98 100 101 102 101 103 103 104 103 105 103
107 105 118 107 108 107 109 107 110 110 112 110 113 110 111 113 114 114
115 114 116 118 119 118 120 120 121 120 122 120 124 122 132 124 125 124
126 124 128 126 127 128 129 128 130 128 131 132 133 132 134 134 135 134
136 134 137 137 139 139 140 139 141 141 142 141 143 141 145 143 150 145
146 145 147 145 148 148 149 150 151 150 161 151 152 151 153 151 155 153
164 155 156 155 157 155 158 158 159 158 160 158 161 161 162 161 163 164
165 164 166 166 167 166 168 166 170 168 175 170 171 170 172 170 173 173
174 175 176 175 177 177 178 177 179 177 181 179 192 181 182 181 183 181
184 184 187 184 185 184 186 187 188 188 189 188 190 188 191 192 193 192
194 194 195 194 196 194 198 196 208 198 199 198 200 198 204 200 201 200
202 200 203 204 205 204 206 204 207 208 209 208 210 210 211 210 212 210
214 212 222 214 215 214 216 214 218 216 217 218 219 218 220 218 221 222
223 222 224 224 225 224 226 224 228 226 232 228 229 228 230 228 231 232
233 232 234 234 235 234 236 234 238 236 251 238 239 238 240 238 243 240
241 240 242 240 247 243 244 243 245 243 246 247 248 247 249 247 250 251
252 251 253 253 254 253 255 253 257 255 265 257 258 257 259 257 261 259
260 261 262 261 263 261 264 265 266 265 267 267 268 267 269 267 271 269
284 271 272 271 273 271 276 273 274 273 275 273 280 276 277 276 278 276
279 280 281 280 282 280 283 284 285 284 286 286 287 286 288 286 290 288
301 290 291 290 292 290 293 293 294 293 295 293 296 296 297 297 298 297
299 297 300 301 302 301 303 303 304 303 305 303 307 305 311 307 308 307
309 307 310 311 312 311 313 313 314 313 315 313 317 315 330 317 318 317
319 317 320 320 321 320 322 320 326 322 323 322 324 322 325 326 327 326
328 326 329 330 331 330 332 332 333 332 334 332 336 334 351 336 337 336
338 336 339 339 342 340 341 340 344 342 343 344 345 346 347 346 348 348
349 349 350 351 352 351 353 353 354 353 355 353 357 355 362 357 359 357
360 357 358 360 361 362 363 362 364 364 365 364 366 364 368 366 381 368
369 368 370 368 373 370 371 370 372 370 377 373 374 373 375 373 376 377
378 377 379 377 380 381 382 381 383 383 384 383 385 383 387 385 397 387
388 387 389 387 393 389 390 389 391 389 392 393 394 393 395 393 396 397
398 397 399 399 400 399 401 399 403 401 408 403 404 403 405 403 406 406
407 408 409 408 410 410 411 410 412 410 414 412 424 414 415 414 416 414
420 416 417 416 418 416 419 420 423 420 421 420 422 424 425 424 426 426
427 426 428 426 430 428 440 430 431 430 432 430 436 432 433 432 434 432
435 436 437 436 438 436 439 440 441 440 442 442 443 442 444 442 445 445
447 447 449 447 448 449 450 449 451 449 453 451 466 453 454 453 455 453
456 456 457 456 458 456 462 458 459 458 460 458 461 462 463 462 464 462
465 466 467 466 468 468 469 468 470 468 472 470 486 472 473 472 474 472
475 475 478 476 477 476 480 478 479 480 481 482 483 482 484 484 485 486
487 486 488 488 491 488 489 488 490 491 493 493 494 493 495 495 496 495
497 495 499 497 507 499 500 499 501 499 502 502 504 504 505 504 506 507
508 507 509 509 510 509 511 509 513 511 527 513 514 513 515 513 516 516
519 517 521 517 518 519 520 521 522 523 524 523 525 525 526 527 528 527
529 529 530 529 531 529 533 531 546 533 534 533 535 533 536 536 538 536
542 536 537 538 539 538 540 538 541 542 543 542 544 542 545 546 547 546
548 548 549 548 550 548 552 550 562 552 553 552 554 552 558 554 555 554
556 554 557 558 559 558 560 558 561 562 563 562 564 564 565 564 566 564
568 566 579 568 569 568 570 568 571 571 572 571 573 571 574 574 575 575
576 575 577 575 578 579 580 579 581 581 582 581 583 581 585 583 600 585
586 585 587 585 588 588 591 589 590 589 593 591 592 593 594 595 596 595
597 597 598 598 599 600 601 600 602 602 603 602 604 602 606 604 616 606
607 606 608 606 612 608 609 608 610 608 611 612 613 612 614 612 615 616
617 616 618 618 619 618 620 618 622 620 635 622 623 622 624 622 627 624
625 624 626 624 631 627 628 627 629 627 630 631 632 631 633 631 634 635
636 635 637 637 638 637 639 637 641 639 651 641 642 641 643 641 647 643
644 643 645 643 646 647 648 647 649 647 650 651 652 651 653 653 654 653
655 653 657 655 675 657 658 657 659 657 660 660 661 660 662 660 663 663
664 663 665 663 666 666 667 666 668 668 669 669 670 669 671 672 673 672
674 675 676 675 677 677 678 677 679 677 681 679 696 681 682 681 683 681
684 684 687 685 686 685 689 687 688 689 690 691 692 691 693 693 694 694
695 696 697 696 698 698 699 698 700 698 702 700 710 702 703 702 704 702
706 704 705 706 707 706 708 706 709 710 711 710 712 712 713 712 714 712
716 714 732 716 717 716 718 716 719 719 720 719 721 719 722 722 723 722
724 722 725 725 726 725 727 725 728 728 729 728 730 728 731 732 733 732
734 734 735 734 736 734 738 736 749 738 739 738 740 738 741 741 742 741
743 741 744 744 745 745 746 745 747 745 748 749 750 749 751 751 752 751
753 751 755 753 771 755 756 755 757 755 758 758 759 758 760 758 761 761
762 761 763 761 764 764 765 764 766 764 767 767 768 767 769 767 770 771
772 771 773 773 774 773 775 773 777 775 785 777 778 777 779 777 781 779
780 781 782 781 783 781 784 785 786 785 787 787 788 787 789 787 791 789
795 791 792 791 793 791 794 795 796 795 797 797 798 797 799 797 801 799
809 801 802 801 803 801 805 803 804 805 806 805 807 805 808 809 810 809
811 811 812 811 813 811 815 813 823 815 816 815 817 815 818 818 820 820
821 820 822 823 824 823 825 825 826 825 827 825 829 827 842 829 830 829
831 829 834 831 832 831 833 831 838 834 835 834 836 834 837 838 839 838
840 838 841 842 843 842 844 844 845 844 846 844 848 846 863 848 849 848
850 848 851 851 854 852 853 852 856 854 855 856 857 858 859 858 860 860
861 861 862 863 864 863 865 865 866 865 867 865 869 867 882 869 870 869
871 869 874 871 872 871 873 871 878 874 875 874 876 874 877 878 879 878
880 878 881 882 883 882 884 884 885 884 886 884 888 886 902 888 889 888
890 888 891 891 894 892 893 892 896 894 895 896 897 898 899 898 900 900
901 902 903 902 904 904 905 904 906 904 908 906 916 908 909 908 910 908
911 911 913 913 914 913 915 916 917 916 918 918 919 918 920 918 922 920
935 922 923 922 924 922 925 925 926 925 927 925 931 927 928 927 929 927
930 931 932 931 933 931 934 935 936 935 937 937 938 937 939 937 941 939
945 941 942 941 943 941 944 945 946 945 947 947 948 947 949 947 951 949
964 951 952 951 953 951 954 954 955 954 956 954 960 956 957 956 958 956
959 960 961 960 962 960 963 964 965 964 966 966 967 966 968 966 970 968
974 970 971 970 972 970 973 974 975 974 976 976 977 976 978 976 980 978
986 980 981 980 982 980 983 983 985 986 987 986 988 988 989 988 990 988
992 990 996 992 993 992 994 992 995 996 997 996 998 998 999 998 1000 998
1002 1000 1015 1002 1003 1002 1004 1002 1005 1005 1006 1005 1007 1005
1011 1007 1008 1007 1009 1007 1010 1011 1012 1011 1013 1011 1014 1015
1016 1015 1017 1017 1021 1017 1018 1017 1019 1019 1025 1021 1022 1021
1023 1021 1024 1025 1026 1025 1027 1027 1028 1027 1029 1027 1031 1029
1039 1031 1032 1031 1033 1031 1035 1033 1034 1035 1036 1035 1037 1035
1038 1039 1040 1039 1041 1041 1042 1041 1043 1041 1045 1043 1050 1045
1046 1045 1047 1045 1048 1048 1049 1050 1051 1050 1052 1052 1053 1052
1054 1052 1056 1054 1064 1056 1057 1056 1058 1056 1060 1058 1059 1060
1061 1060 1062 1060 1063 1064 1065 1064 1066 1066 1067 1066 1068 1066
1070 1068 1083 1070 1071 1070 1072 1070 1073 1073 1074 1073 1075 1073
1079 1075 1076 1075 1077 1075 1078 1079 1080 1079 1081 1079 1082 1083
1084 1083 1094 1084 1085 1084 1086 1084 1088 1086 1097 1088 1089 1088
1090 1088 1091 1091 1092 1091 1093 1091 1094 1094 1095 1094 1096 1097
1098 1097 1099 1099 1100 1099 1101 1099 1103 1101 1117 1103 1104 1103
1105 1103 1106 1106 1109 1107 1108 1107 1111 1109 1110 1111 1112 1113
1114 1113 1115 1115 1116 1117 1118 1117 1119 1119 1120 1119 1121 1119
1123 1121 1134 1123 1124 1123 1125 1123 1126 1126 1127 1126 1128 1126
1129 1129 1131 1131 1132 1131 1133 1134 1135 1134 1136 1136 1137 1136
1138 1136 1140 1138 1145 1140 1141 1140 1142 1140 1143 1143 1144 1145
1146 1145 1147 1147 1148 1147 1149 1147 1151 1149 1161 1151 1152 1151
1153 1151 1157 1153 1154 1153 1155 1153 1156 1157 1158 1157 1159 1157
1160 1161 1162 1161 1163 1163 1164 1163 1165 1163 1167 1165 1175 1167
1168 1167 1169 1167 1170 1170 1172 1172 1173 1172 1174 1175 1176 1175
1177 1177 1178 1177 1179 1177 1181 1179 1196 1181 1182 1181 1183 1181
1184 1184 1187 1185 1186 1185 1189 1187 1188 1189 1190 1191 1192 1191
1193 1193 1194 1194 1195 1196 1197 1196 1198 1198 1199 1198 1200 1198
1202 1200 1215 1202 1203 1202 1204 1202 1205 1205 1206 1205 1207 1205
1211 1207 1208 1207 1209 1207 1210 1211 1212 1211 1213 1211 1214 1215
1216 1215 1217 1217 1218 1217 1219 1217 1221 1219 1232 1221 1222 1221
1223 1221 1224 1224 1225 1224 1226 1224 1227 1227 1228 1228 1229 1228
1230 1228 1231 1232 1233 1232 1234 1234 1235 1234 1236 1234 1237 1237
1239 1239 1240 1239 1241 1241 1242 1241 1243 1241 1245 1243 1253 1245
1246 1245 1247 1245 1249 1247 1248 1249 1250 1249 1251 1249 1252 1253
1254 1253 1255 1255 1256 1255 1257 1255 1259 1257 1277 1259 1260 1259
1261 1259 1262 1262 1265 1263 1264 1263 1266 1265 1269 1266 1267 1266
1268 1268 1271 1269 1270 1271 1272 1273 1274 1273 1275 1275 1276 1277
1278 1277 1288 1278 1279 1278 1280 1278 1282 1280 1291 1282 1283 1282
1284 1282 1285 1285 1286 1285 1287 1285 1288 1288 1289 1288 1290 1291
1292 1291 1293 1293 1294 1293 1295 1293 1297 1295 1311 1297 1298 1297
1299 1297 1300 1300 1303 1301 1302 1301 1305 1303 1304 1305 1306 1307
1308 1307 1309 1309 1310 1311 1312 1311 1313 1313 1314 1313 1315 1313
1316 1316 1318 1318 1319 1318 1320 1320 1321 1320 1322 1320 1324 1322
1332 1324 1325 1324 1326 1324 1327 1327 1329 1329 1330 1329 1331 1332
1333 1332 1334 1334 1335 1334 1336 1334 1338 1336 1351 1338 1343 1338
1339 1338 1340 1340 1347 1340 1341 1340 1342 1343 1344 1343 1345 1343
1346 1347 1348 1347 1349 1347 1350 1351 1352 1351 1353 1353 1354 1353
1355 1353 1357 1355 1370 1357 1358 1357 1359 1357 1360 1360 1361 1360
1362 1360 1366 1362 1363 1362 1364 1362 1365 1366 1367 1366 1368 1366
1369 1370 1371 1370 1372 1372 1373 1372 1374 1372 1376 1374 1380 1376
1377 1376 1378 1376 1379 1379 2615 1380 1381 1380 1382 1382 1383 1382
1384 1382 1386 1384 1402 1386 1387 1386 1388 1386 1389 1389 1390 1389
1391 1389 1392 1392 1393 1392 1394 1392 1395 1395 1396 1395 1397 1395
1398 1398 1399 1398 1400 1398 1401 1402 1403 1402 1404 1404 1405 1404
1406 1404 1408 1406 1421 1408 1409 1408 1410 1408 1413 1410 1411 1410
1412 1410 1417 1413 1414 1413 1415 1413 1416 1417 1418 1417 1419 1417
1420 1421 1422 1421 1423 1423 1424 1423 1425 1423 1427 1425 1437 1427
1428 1427 1429 1427 1433 1429 1430 1429 1431 1429 1432 1433 1434 1433
1435 1433 1436 1437 1438 1437 1439 1439 1440 1439 1441 1439 1443 1441
1456 1443 1444 1443 1445 1443 1448 1445 1446 1445 1447 1445 1452 1448
1449 1448 1450 1448 1451 1452 1453 1452 1454 1452 1455 1456 1457 1456
1458 1458 1459 1458 1460 1458 1462 1460 1467 1462 1463 1462 1464 1462
1465 1465 1466 1467 1468 1467 1469 1469 1470 1469 1471 1469 1473 1471
1486 1473 1474 1473 1475 1473 1478 1475 1476 1475 1477 1475 1482 1478
1479 1478 1480 1478 1481 1482 1483 1482 1484 1482 1485 1486 1487 1486
1488 1488 1489 1488 1490 1488 1492 1490 1498 1492 1493 1492 1494 1492
1495 1495 1497 1498 1499 1498 1500 1500 1501 1500 1502 1500 1504 1502
1519 1504 1505 1504 1506 1504 1507 1507 1510 1508 1509 1508 1512 1510
1511 1512 1513 1514 1515 1514 1516 1516 1517 1517 1518 1519 1520 1519
1521 1521 1522 1521 1523 1521 1525 1523 1540 1525 1526 1525 1527 1525
1528 1528 1531 1529 1530 1529 1533 1531 1532 1533 1534 1535 1536 1535
1537 1537 1538 1538 1539 1540 1541 1540 1542 1542 1543 1542 1544 1542
1546 1544 1554 1546 1547 1546 1548 1546 1549 1549 1551 1551 1552 1551
1553 1554 1555 1554 1556 1556 1557 1556 1558 1556 1560 1558 1571 1560
1561 1560 1562 1560 1563 1563 1564 1563 1565 1563 1566 1566 1567 1567
1568 1567 1569 1567 1570 1571 1572 1571 1573 1573 1574 1573 1575 1573
1577 1575 1591 1577 1578 1577 1579 1577 1580 1580 1583 1581 1582 1581
1585 1583 1584 1585 1586 1587 1588 1587 1589 1589 1590 1591 1592 1591
1593 1593 1594 1593 1595 1593 1597 1595 1605 1597 1598 1597 1599 1597
1601 1599 1600 1601 1602 1601 1603 1601 1604 1605 1606 1605 1607 1607
1608 1607 1609 1607 1611 1609 1616 1611 1612 1611 1613 1611 1614 1614
1615 1616 1617 1616 1618 1618 1619 1618 1620 1618 1622 1620 1635 1622
1623 1622 1624 1622 1627 1624 1625 1624 1626 1624 1631 1627 1628 1627
1629 1627 1630 1631 1632 1631 1633 1631 1634 1635 1636 1635 1637 1637
1638 1637 1639 1637 1641 1639 1655 1641 1642 1641 1643 1641 1644 1644
1647 1645 1646 1645 1649 1647 1648 1649 1650 1651 1652 1651 1653 1653
1654 1655 1656 1655 1657 1657 1658 1657 1659 1657 1661 1659 1669 1661
1662 1661 1663 1661 1665 1663 1664 1665 1666 1665 1667 1665 1668 1669
1670 1669 1671 1671 1672 1671 1673 1671 1675 1673 1688 1675 1676 1675
1677 1675 1678 1678 1679 1678 1680 1678 1684 1680 1681 1680 1682 1680
1683 1684 1685 1684 1686 1684 1687 1688 1689 1688 1690 1690 1691 1690
1692 1690 1694 1692 1699 1694 1695 1694 1696 1694 1697 1697 1698 1699
1700 1699 1701 1701 1702 1701 1703 1701 1705 1703 1713 1705 1706 1705
1707 1705 1709 1707 1708 1709 1710 1709 1711 1709 1712 1713 1714 1713
1715 1715 1716 1715 1717 1715 1719 1717 1730 1719 1720 1719 1721 1719
1722 1722 1723 1722 1724 1722 1725 1725 1726 1726 1727 1726 1728 1726
1729 1730 1731 1730 1732 1732 1733 1732 1734 1732 1736 1734 1741 1736
1737 1736 1738 1736 1739 1739 1740 1741 1742 1741 1743 1743 1744 1743
1745 1743 1747 1745 1757 1747 1748 1747 1749 1747 1753 1749 1750 1749
1751 1749 1752 1753 1754 1753 1755 1753 1756 1757 1758 1757 1759 1759
1760 1759 1761 1759 1763 1761 1769 1763 1764 1763 1765 1763 1766 1766
1768 1769 1770 1769 1771 1771 1772 1771 1773 1771 1775 1773 1793 1775
1776 1775 1777 1775 1778 1778 1779 1778 1780 1778 1781 1781 1782 1781
1783 1781 1784 1784 1785 1784 1786 1786 1787 1787 1788 1787 1789 1790
1791 1790 1792 1793 1794 1793 1795 1795 1796 1795 1797 1795 1799 1797
1814 1799 1800 1799 1801 1799 1802 1802 1805 1803 1804 1803 1807 1805
1806 1807 1808 1809 1810 1809 1811 1811 1812 1812 1813 1814 1815 1814
1816 1816 1817 1816 1818 1816 1820 1818 1833 1820 1821 1820 1822 1820
1825 1822 1823 1822 1824 1822 1829 1825 1826 1825 1827 1825 1828 1829
1830 1829 1831 1829 1832 1833 1834 1833 1835 1835 1836 1835 1837 1835
1839 1837 1843 1839 1840 1839 1841 1839 1842 1843 1844 1843 1845 1845
1846 1845 1847 1845 1849 1847 1859 1849 1850 1849 1851 1849 1855 1851
1852 1851 1853 1851 1854 1855 1856 1855 1857 1855 1858 1859 1860 1859
1861 1861 1862 1861 1863 1861 1865 1863 1870 1865 1866 1865 1867 1865
1868 1868 1869 1870 1871 1870 1872 1872 1873 1872 1874 1872 1876 1874
1887 1876 1877 1876 1878 1876 1879 1879 1880 1881 1882 1881 1885 1883
1884 1883 1885 1885 1886 1887 1888 1887 1898 1888 1889 1888 1890 1888
1892 1890 1901 1892 1893 1892 1894 1892 1895 1895 1896 1895 1897 1895
1898 1898 1899 1898 1900 1901 1902 1901 1903 1903 1904 1903 1905 1903
1907 1905 1917 1907 1908 1907 1909 1907 1913 1909 1910 1909 1911 1909
1912 1913 1914 1913 1915 1913 1916 1917 1918 1917 1919 1919 1920 1919
1921 1919 1923 1921 1939 1923 1924 1923 1925 1923 1926 1926 1929 1926
1927 1926 1928 1929 1930 1929 1931 1929 1932 1932 1933 1932 1934 1932
1935 1935 1936 1935 1937 1935 1938 1939 1940 1939 1941 1941 1942 1941
1943 1941 1945 1943 1949 1945 1946 1945 1947 1945 1948 1949 1950 1949
1951 1951 1952 1951 1953 1951 1955 1953 1968 1955 1956 1955 1957 1955
1958 1958 1959 1958 1960 1958 1964 1960 1961 1960 1962 1960 1963 1964
1965 1964 1966 1964 1967 1968 1969 1968 1970 1970 1971 1970 1972 1970
1974 1972 1980 1974 1975 1974 1976 1974 1977 1977 1979 1980 1981 1980
1982 1982 1983 1982 1984 1982 1986 1984 2000 1986 1987 1986 1988 1986
1989 1989 1992 1990 1991 1990 1994 1992 1993 1994 1995 1996 1997 1996
1998 1998 1999 2000 2001 2000 2002 2002 2003 2002 2004 2002 2006 2004
2024 2006 2007 2006 2008 2006 2009 2009 2010 2009 2011 2009 2012 2012
2013 2012 2014 2012 2015 2015 2016 2015 2017 2017 2018 2018 2019 2018
2020 2021 2022 2021 2023 2024 2025 2024 2026 2026 2027 2026 2028 2026
2030 2028 2038 2030 2031 2030 2032 2030 2034 2032 2033 2034 2035 2034
2036 2034 2037 2038 2039 2038 2049 2039 2040 2039 2041 2039 2043 2041
2052 2043 2044 2043 2045 2043 2046 2046 2047 2046 2048 2046 2049 2049
2050 2049 2051 2052 2053 2052 2054 2054 2055 2054 2056 2054 2058 2056
2076 2058 2059 2058 2060 2058 2061 2061 2062 2061 2063 2061 2064 2064
2065 2064 2066 2064 2067 2067 2068 2067 2069 2069 2070 2070 2071 2070
2072 2073 2074 2073 2075 2076 2077 2076 2078 2078 2079 2078 2080 2078
2082 2080 2090 2082 2083 2082 2084 2082 2085 2085 2087 2087 2088 2087
2089 2090 2091 2090 2092 2092 2093 2092 2094 2092 2096 2094 2100 2096
2097 2096 2098 2096 2099 2100 2101 2100 2102 2102 2103 2102 2104 2102
2106 2104 2122 2106 2107 2106 2108 2106 2109 2109 2110 2109 2111 2109
2112 2112 2113 2112 2114 2112 2115 2115 2116 2115 2117 2115 2118 2118
2119 2118 2120 2118 2121 2122 2123 2122 2124 2124 2125 2124 2126 2124
2128 2126 2141 2128 2129 2128 2130 2128 2133 2130 2131 2130 2132 2130
2137 2133 2134 2133 2135 2133 2136 2137 2138 2137 2139 2137 2140 2141
2142 2141 2143 2143 2144 2143 2145 2143 2147 2145 2157 2147 2148 2147
2149 2147 2153 2149 2150 2149 2151 2149 2152 2153 2154 2153 2155 2153
2156 2157 2158 2157 2159 2159 2160 2159 2161 2159 2163 2161 2171 2163
2164 2163 2165 2163 2166 2166 2168 2168 2169 2168 2170 2171 2172 2171
2173 2173 2174 2173 2175 2173 2177 2175 2187 2177 2178 2177 2179 2177
2183 2179 2180 2179 2181 2179 2182 2183 2184 2183 2185 2183 2186 2187
2188 2187 2189 2189 2190 2189 2191 2189 2193 2191 2198 2193 2194 2193
2195 2193 2196 2196 2197 2198 2199 2198 2200 2200 2201 2200 2202 2200
2204 2202 2212 2204 2205 2204 2206 2204 2207 2207 2209 2209 2210 2209
2211 2212 2213 2212 2214 2214 2215 2214 2216 2214 2218 2216 2236 2218
2219 2218 2220 2218 2221 2221 2224 2222 2223 2222 2225 2224 2228 2225
2226 2225 2227 2227 2230 2228 2229 2230 2231 2232 2233 2232 2234 2234
2235 2236 2237 2236 2238 2238 2239 2238 2240 2238 2242 2240 2255 2242
2243 2242 2244 2242 2247 2244 2245 2244 2246 2244 2251 2247 2248 2247
2249 2247 2250 2251 2252 2251 2253 2251 2254 2255 2256 2255 2257 2257
2258 2257 2259 2257 2261 2259 2274 2261 2262 2261 2263 2261 2264 2264
2265 2264 2266 2264 2270 2266 2267 2266 2268 2266 2269 2270 2271 2270
2272 2270 2273 2274 2275 2274 2276 2276 2277 2276 2278 2276 2280 2278
2285 2280 2281 2280 2282 2280 2283 2283 2284 2285 2286 2285 2287 2287
2288 2287 2289 2287 2291 2289 2296 2291 2292 2291 2293 2291 2294 2294
2295 2296 2297 2296 2298 2298 2299 2298 2300 2298 2302 2300 2306 2302
2303 2302 2304 2302 2305 2306 2307 2306 2308 2308 2309 2308 2310 2308
2312 2310 2325 2312 2313 2312 2314 2312 2317 2314 2315 2314 2316 2314
2321 2317 2318 2317 2319 2317 2320 2321 2322 2321 2323 2321 2324 2325
2326 2325 2327 2327 2328 2327 2329 2327 2330 2330 2332 2332 2333 2332
2334 2334 2335 2334 2336 2334 2338 2336 2351 2338 2339 2338 2340 2338
2341 2341 2342 2341 2343 2341 2347 2343 2344 2343 2345 2343 2346 2347
2348 2347 2349 2347 2350 2351 2352 2351 2362 2352 2353 2352 2354 2352
2356 2354 2365 2356 2357 2356 2358 2356 2359 2359 2360 2359 2361 2359
2362 2362 2363 2362 2364 2365 2366 2365 2367 2367 2368 2367 2369 2367
2371 2369 2381 2371 2372 2371 2373 2371 2377 2373 2374 2373 2375 2373
2376 2377 2378 2377 2379 2377 2380 2381 2382 2381 2383 2383 2384 2383
2385 2383 2387 2385 2398 2387 2388 2387 2389 2387 2390 2390 2391 2390
2392 2390 2393 2393 2394 2394 2395 2394 2396 2394 2397 2398 2399 2398
2400 2400 2401 2400 2402 2400 2404 2402 2418 2404 2405 2404 2406 2404
2407 2407 2410 2408 2409 2408 2412 2410 2411 2412 2413 2414 2415 2414
2416 2416 2417 2418 2419 2418 2420 2420 2421 2420 2422 2420 2424 2422
2435 2424 2425 2424 2426 2424 2427 2427 2428 2427 2429 2427 2430 2430
2431 2431 2432 2431 2433 2431 2434 2435 2436 2435 2437 2437 2438 2437
2439 2437 2441 2439 2445 2441 2442 2441 2443 2441 2444 2445 2446 2445
2447 2447 2448 2447 2449 2447 2451 2449 2459 2451 2452 2451 2453 2451
2455 2453 2454 2455 2456 2455 2457 2455 2458 2459 2460 2459 2461 2461
2462 2461 2463 2461 2465 2463 2473 2465 2466 2465 2467 2465 2469 2467
2468 2469 2470 2469 2471 2469 2472 2473 2474 2473 2475 2475 2476 2475
2477 2475 2479 2477 2495 2479 2480 2479 2481 2479 2482 2482 2483 2482
2484 2482 2485 2485 2486 2485 2487 2485 2488 2488 2489 2488 2490 2488
2491 2491 2492 2491 2493 2491 2494 2495 2496 2495 2497 2497 2498 2497
2499 2497 2501 2499 2516 2501 2502 2501 2503 2501 2504 2504 2507 2505
2506 2505 2509 2507 2508 2509 2510 2511 2512 2511 2513 2513 2514 2514
2515 2516 2517 2516 2518 2518 2519 2518 2520 2518 2522 2520 2540 2522
2523 2522 2524 2522 2525 2525 2526 2525 2527 2525 2528 2528 2529 2528
2530 2528 2531 2531 2532 2531 2533 2533 2534 2534 2535 2534 2536 2537
2538 2537 2539 2540 2541 2540 2542 2542 2543 2542 2544 2542 2546 2544
2557 2546 2547 2546 2548 2546 2549 2549 2550 2549 2551 2549 2552 2552
2553 2553 2554 2553 2555 2557 2558 2557 2559 2559 2560 2559 2561 2559
2562 2562 2564 2564 2565 2564 2566 2566 2567 2566 2568 2566 2570 2568
2575 2570 2571 2570 2572 2570 2573 2573 2574 2575 2576 2575 2577 2577
2578 2577 2579 2577 2581 2579 2594 2581 2582 2581 2583 2581 2586 2583
2584 2583 2585 2583 2590 2586 2587 2586 2588 2586 2589 2590 2591 2590
2592 2590 2593 2594 2595 2594 2596 2596 2597 2596 2598 2596 2600 2598
2606 2600 2601 2600 2602 2600 2603 2603 2605 2606 2607 2606 2608 2608
2609 2608 2610 2608 2612 2610 2616 2612 2613 2612 2614 2612 2615 2616
2617 2616 2618 2618 2619 2618 2620 2618 2622 2620 2630 2622 2623 2622
2624 2622 2626 2624 2625 2626 2627 2626 2628 2626 2629 2630 2631 2630
2632 2632 2633 2632 2634 2632 2636 2634 2649 2636 2637 2636 2638 2636
2639 2639 2640 2639 2641 2639 2645 2641 2642 2641 2643 2641 2644 2645
2646 2645 2647 2645 2648 2649 2650 2649 2651 2651 2652 2651 2653 2651
2655 2653 2663 2655 2656 2655 2657 2655 2659 2657 2658 2659 2660 2659
2661 2659 2662 2663 2664 2663 2665 2665 2666 2665 2667 2665 2669 2667
2683 2669 2670 2669 2671 2669 2672 2672 2675 2673 2674 2673 2677 2675
2676 2677 2678 2679 2680 2679 2681 2681 2682 2683 2684 2683 2685 2685
2686 2685 2687 2685 2689 2687 2694 2689 2690 2689 2691 2689 2692 2692
2693 2694 2695 2694 2696 2696 2697 2696 2698 2696 2700 2698 2711 2700
2701 2700 2702 2700 2703 2703 2704 2704 2705 2704 2708 2706 2707 2706
2710 2708 2709 2711 2712 2711 2722 2712 2713 2712 2714 2712 2716 2714
2725 2716 2717 2716 2718 2716 2719 2719 2720 2719 2721 2719 2722 2722
2723 2722 2724 2725 2726 2725 2727 2727 2728 2727 2729 2727 2731 2729
2739 2731 2732 2731 2733 2731 2735 2733 2734 2735 2736 2735 2737 2735
2738 2739 2740 2739 2741 2741 2742 2741 2743 2741 2745 2743 2763 2745
2746 2745 2747 2745 2748 2748 2751 2749 2750 2749 2752 2751 2755 2752
2753 2752 2754 2754 2757 2755 2756 2757 2758 2759 2760 2759 2761 2761
2762 2763 2764 2763 2765 2765 2766 2765 2767 2765 2769 2767 2784 2769
2770 2769 2771 2769 2772 2772 2775 2773 2774 2773 2777 2775 2776 2777
2778 2779 2780 2779 2781 2781 2782 2782 2783 2784 2785 2784 2786 2786
2787 2786 2788 2786 2790 2788 2808 2790 2791 2790 2792 2790 2793 2793
2796 2794 2795 2794 2797 2796 2800 2797 2798 2797 2799 2799 2802 2800
2801 2802 2803 2804 2805 2804 2806 2806 2807 2808 2809 2808 2810 2810
2811 2810 2812 2810 2814 2812 2823 2814 2815 2814 2816 2814 2817 2817
2818 2817 2819 2817 2820 2820 2822 2823 2824 2823 2825 2825 2826 2825
2827 2825 2829 2827 2837 2829 2830 2829 2831 2829 2832 2832 2834 2834
2835 2834 2836 2837 2838 2837 2839 2839 2840 2839 2841 2839 2843 2841
2856 2843 2844 2843 2845 2843 2846 2846 2847 2846 2848 2846 2852 2848
2849 2848 2850 2848 2851 2852 2853 2852 2854 2852 2855 2856 2857 2856
2858 2858 2859 2858 2860 2858 2862 2860 2875 2862 2863 2862 2864 2862
2865 2865 2866 2865 2867 2865 2871 2867 2868 2867 2869 2867 2870 2871
2872 2871 2873 2871 2874 2875 2876 2875 2877 2877 2878 2877 2879 2877
2881 2879 2897 2881 2882 2881 2883 2881 2884 2884 2885 2884 2886 2884
2887 2887 2888 2887 2889 2887 2890 2890 2891 2890 2892 2890 2893 2893
2894 2893 2895 2893 2896 2897 2898 2897 2899 2899 2900 2899 2901 2899
2903 2901 2916 2903 2904 2903 2905 2903 2908 2905 2906 2905 2907 2905
2912 2908 2909 2908 2910 2908 2911 2912 2913 2912 2914 2912 2915 2916
2917 2916 2918 2918 2919 2918 2920 2918 2922 2920 2927 2922 2923 2922
2924 2922 2925 2925 2926 2927 2928 2927 2929 2929 2930 2929 2931 2929
2933 2931 2943 2933 2934 2933 2935 2933 2939 2935 2936 2935 2937 2935
2938 2939 2940 2939 2941 2939 2942 2943 2944 2943 2945 2945 2946 2945
2947 2945 2949 2947 2963 2949 2950 2949 2951 2949 2952 2952 2955 2953
2954 2953 2957 2955 2956 2957 2958 2959 2960 2959 2961 2961 2962 2963
2964 2963 2965 2965 2966 2965 2967 2965 2969 2967 2982 2969 2970 2969
2971 2969 2974 2971 2972 2971 2973 2971 2978 2974 2975 2974 2976 2974
2977 2978 2979 2978 2980 2978 2981 2982 2983 2982 2984 2984 2985 2984
2986 2984 2988 2986 3002 2988 2989 2988 2990 2988 2991 2991 2994 2992
2993 2992 2996 2994 2995 2996 2997 2998 2999 2998 3000 3000 3001 3002
3003 3002 3004 3004 3005 3004 3006 3004 3008 3006 3012 3008 3009 3008
3010 3008 3011 3012 3013 3012 3014 3014 3015 3014 3016 3014 3018 3016
3032 3018 3019 3018 3020 3018 3021 3021 3024 3022 3023 3022 3026 3024
3025 3026 3027 3028 3029 3028 3030 3030 3031 3032 3033 3032 3034 3034
3035 3034 3036 3034 3038 3036 3051 3038 3039 3038 3040 3038 3043 3040
3041 3040 3042 3040 3047 3043 3044 3043 3045 3043 3046 3047 3048 3047
3049 3047 3050 3051 3052 3051 3053 3053 3054 3053 3055 3053 3057 3055
3068 3057 3058 3057 3059 3057 3060 3060 3061 3060 3062 3060 3063 3063
3064 3064 3065 3064 3066 3064 3067 3068 3069 3068 3079 3069 3070 3069
3071 3069 3073 3071 3082 3073 3074 3073 3075 3073 3076 3076 3077 3076
3078 3076 3079 3079 3080 3079 3081 3082 3083 3082 3084 3084 3085 3084
3086 3084 3088 3086 3098 3088 3089 3088 3090 3088 3094 3090 3091 3090
3092 3090 3093 3094 3095 3094 3096 3094 3097 3098 3099 3098 3100 3100
3101 3100 3102 3100 3104 3102 3117 3104 3105 3104 3106 3104 3107 3107
3108 3107 3109 3107 3113 3109 3110 3109 3111 3109 3112 3113 3114 3113
3115 3113 3116 3117 3118 3117 3119 3119 3120 3119 3121 3119 3123 3121
3136 3123 3124 3123 3125 3123 3128 3125 3126 3125 3127 3125 3132 3128
3129 3128 3130 3128 3131 3132 3133 3132 3134 3132 3135 3136 3137 3136
3138 3138 3139 3138 3140 3138 3142 3140 3155 3142 3143 3142 3144 3142
3147 3144 3145 3144 3146 3144 3151 3147 3148 3147 3149 3147 3150 3151
3152 3151 3153 3151 3154 3155 3156 3155 3157 3157 3158 3157 3159 3157
3161 3159 3169 3161 3162 3161 3163 3161 3165 3163 3164 3165 3166 3165
3167 3165 3168 3169 3170 3169 3171 3171 3172 3171 3173 3171 3175 3173
3185 3175 3176 3175 3177 3175 3181 3177 3178 3177 3179 3177 3180 3181
3182 3181 3183 3181 3184 3185 3186 3185 3187 3187 3188 3187 3189 3187
3191 3189 3196 3191 3192 3191 3193 3191 3194 3194 3195 3196 3197 3196
3198 3198 3199 3198 3200 3198 3202 3200 3217 3202 3203 3202 3204 3202
3205 3205 3208 3206 3207 3206 3210 3208 3209 3210 3211 3212 3213 3212
3214 3214 3215 3215 3216 3217 3218 3217 3219 3219 3220 3219 3221 3219
3222 3222 3224 3224 3225 3224 3226 3226 3227 3226 3228 3226 3230 3228
3243 3230 3231 3230 3232 3230 3233 3233 3234 3233 3235 3233 3239 3235
3236 3235 3237 3235 3238 3239 3240 3239 3241 3239 3242 3243 3244 3243
3245 3245 3246 3245 3247 3245 3249 3247 3260 3249 3250 3249 3251 3249
3252 3252 3253 3252 3254 3252 3255 3255 3256 3256 3257 3256 3258 3256
3259 3260 3261 3260 3262 3262 3263 3262 3264 3262 3266 3264 3279 3266
3267 3266 3268 3266 3271 3268 3269 3268 3270 3268 3275 3271 3272 3271
3273 3271 3274 3275 3276 3275 3277 3275 3278 3279 3280 3279 3281 3281
3282 3281 3283 3281 3285 3283 3298 3285 3286 3285 3287 3285 3288 3288
3289 3288 3290 3288 3294 3290 3291 3290 3292 3290 3293 3294 3295 3294
3296 3294 3297 3298 3299 3298 3300 3300 3301 3300 3302 3300 3304 3302
3322 3304 3305 3304 3306 3304 3307 3307 3308 3307 3309 3307 3310 3310
3311 3310 3312 3310 3313 3313 3314 3313 3315 3315 3316 3316 3317 3316
3318 3319 3320 3319 3321 3322 3323 3322 3324 3324 3325 3324 3326 3324
3328 3326 3341 3328 3329 3328 3330 3328 3331 3331 3332 3331 3333 3331
3337 3333 3334 3333 3335 3333 3336 3337 3338 3337 3339 3337 3340 3341
3342 3341 3343 3343 3344 3343 3345 3343 3347 3345 3363 3347 3348 3347
3349 3347 3350 3350 3351 3350 3352 3350 3353 3353 3354 3353 3355 3353
3356 3356 3357 3356 3358 3356 3359 3359 3360 3359 3361 3359 3362 3363
3364 3363 3365 3365 3366 3365 3367 3365 3369 3367 3374 3369 3370 3369
3371 3369 3372 3372 3373 3374 3375 3374 3376 3376 3377 3376 3378 3376
3380 3378 3390 3380 3381 3380 3382 3380 3386 3382 3383 3382 3384 3382
3385 3386 3387 3386 3388 3386 3389 3390 3391 3390 3392 3392 3393 3392
3394 3392 3396 3394 3414 3396 3397 3396 3398 3396 3399 3399 3400 3399
3401 3399 3402 3402 3403 3402 3404 3402 3405 3405 3406 3405 3407 3407
3408 3408 3409 3408 3410 3411 3412 3411 3413 3414 3415 3414 3416 3416
3417 3416 3418 3416 3420 3418 3431 3420 3421 3420 3422 3420 3423 3423
3424 3423 3425 3423 3426 3426 3427 3427 3428 3427 3429 3427 3430 3431
3432 3431 3433 3433 3434 3433 3435 3433 3437 3435 3450 3437 3438 3437
3439 3437 3440 3440 3441 3440 3442 3440 3446 3442 3443 3442 3444 3442
3445 3446 3447 3446 3448 3446 3449 3450 3451 3450 3452 3452 3453 3452
3454 3452 3456 3454 3461 3456 3457 3456 3458 3456 3459 3459 3460 3461
3462 3461 3463 3463 3464 3463 3465 3463 3466 3466 3468 3468 3469 3468
3470 3470 3471 3470 3472 3470 3474 3472 3479 3474 3475 3474 3476 3474
3477 3477 3478 3479 3480 3479 3481 3481 3482 3481 3485 3481 3483 3483
3501 3485 3486 3485 3487 3485 3488 3488 3489 3488 3490 3488 3491 3491
3492 3491 3493 3491 3494 3494 3495 3494 3496 3494 3497 3497 3500 3497
3498 3497 3499 3501 3502 3501 3503 3503 3504 3503 3507 3503 3505 3505
3516 3507 3508 3507 3509 3507 3510 3510 3511 3510 3512 3510 3513 3513
3515 3516 3517 3516 3518 3518 3519 3518 3520 3518 3522 3520 3538 3522
3523 3522 3524 3522 3525 3525 3526 3525 3527 3525 3528 3528 3529 3528
3530 3528 3531 3531 3532 3531 3533 3531 3534 3534 3535 3534 3536 3534
3537 3538 3539 3538 3540 3540 3541 3540 3542 3540 3544 3542 3550 3544
3545 3544 3546 3544 3547 3547 3549 3550 3551 3550 3552 3552 3553 3552
3556 3552 3554 3554 3574 3556 3557 3556 3558 3556 3559 3559 3560 3559
3561 3559 3562 3562 3563 3562 3564 3562 3565 3565 3566 3565 3567 3567
3568 3568 3570 3568 3569 3571 3573 3571 3572 3574 3575 3574 3576 3576
3577 3576 3578 3576 3580 3578 3588 3580 3581 3580 3582 3580 3583 3583
3584 3584 3585 3584 3586 3588 3589 3588 3590 3590 3591 3590 3592 3590
3594 3592 3607 3594 3595 3594 3596 3594 3597 3597 3598 3597 3599 3597
3603 3599 3600 3599 3601 3599 3602 3603 3604 3603 3605 3603 3606 3607
3608 3607 3609 3609 3610 3609 3611 3609 3613 3611 3631 3613 3614 3613
3615 3613 3616 3616 3617 3616 3618 3616 3619 3619 3620 3619 3621 3619
3622 3622 3623 3622 3624 3624 3625 3625 3626 3625 3627 3628 3629 3628
3630 3631 3632 3631 3633 3633 3634 3633 3635 3633 3637 3635 3655 3637
3638 3637 3639 3637 3640 3640 3641 3640 3642 3640 3643 3643 3644 3643
3645 3643 3646 3646 3647 3646 3648 3648 3649 3649 3650 3649 3651 3652
3653 3652 3654 3655 3656 3655 3657 3657 3658 3657 3659 3657 3661 3659
3674 3661 3662 3661 3663 3661 3666 3663 3664 3663 3665 3663 3670 3666
3667 3666 3668 3666 3669 3670 3671 3670 3672 3670 3673 3674 3675 3674
3676 3676 3677 3676 3678 3676 3680 3678 3688 3680 3681 3680 3682 3680
3684 3682 3683 3684 3685 3684 3686 3684 3687 3688 3689 3688 3690 3690
3691 3690 3692 3690 3694 3692 3712 3694 3695 3694 3696 3694 3697 3697
3698 3697 3699 3697 3700 3700 3701 3700 3702 3700 3703 3703 3704 3703
3705 3705 3706 3706 3707 3706 3708 3709 3710 3709 3711 3712 3713 3712
3714 3714 3715 3714 3716 3714 3718 3716 3729 3718 3719 3718 3720 3718
3721 3721 3722 3721 3723 3721 3724 3724 3725 3725 3726 3725 3727 3725
3728 3729 3730 3729 3731 3731 3732 3731 3733 3731 3735 3733 3745 3735
3736 3735 3737 3735 3741 3737 3738 3737 3739 3737 3740 3741 3742 3741
3743 3741 3744 3745 3746 3745 3747 3747 3748 3747 3749 3747 3751 3749
3764 3751 3752 3751 3753 3751 3754 3754 3755 3754 3756 3754 3760 3756
3757 3756 3758 3756 3759 3760 3761 3760 3762 3760 3763 3764 3765 3764
3766 3766 3767 3766 3768 3766 3770 3768 3780 3770 3771 3770 3772 3770
3776 3772 3773 3772 3774 3772 3775 3776 3777 3776 3778 3776 3779 3780
3781 3780 3782 3782 3783 3782 3784 3782 3786 3784 3796 3786 3787 3786
3788 3786 3792 3788 3789 3788 3790 3788 3791 3792 3793 3792 3794 3792
3795 3796 3797 3796 3798 3798 3799 3798 3800 3798 3802 3800 3812 3802
3803 3802 3804 3802 3808 3804 3805 3804 3806 3804 3807 3808 3809 3808
3810 3808 3811 3812 3813 3812 3814 3814 3815 3814 3816 3814 3818 3816
3822 3818 3819 3818 3820 3818 3821 3822 3823 3822 3824 3824 3825 3824
3826 3824 3828 3826 3838 3828 3829 3828 3830 3828 3834 3830 3831 3830
3832 3830 3833 3834 3835 3834 3836 3834 3837 3838 3839 3838 3840 3840
3841 3840 3842 3840 3844 3842 3858 3844 3845 3844 3846 3844 3847 3847
3850 3848 3849 3848 3852 3850 3851 3852 3853 3854 3855 3854 3856 3856
3857 3858 3859 3858 3860 3860 3861 3860 3862 3860 3864 3862 3877 3864
3865 3864 3866 3864 3869 3866 3867 3866 3868 3866 3873 3869 3870 3869
3871 3869 3872 3873 3874 3873 3875 3873 3876 3877 3878 3877 3879 3879
3880 3879 3881 3879 3883 3881 3893 3883 3885 3883 3889 3883 3884 3885
3886 3885 3887 3885 3888 3889 3890 3889 3891 3889 3892 3893 3894 3893
3895 3895 3896 3895 3897 3895 3899 3897 3904 3899 3900 3899 3901 3899
3902 3902 3903 3904 3905 3904 3906 3906 3907 3906 3908 3906 3910 3908
3928 3910 3911 3910 3912 3910 3913 3913 3916 3914 3915 3914 3917 3916
3920 3917 3918 3917 3919 3919 3922 3920 3921 3922 3923 3924 3925 3924
3926 3926 3927 3928 3929 3928 3930 3930 3931 3930 3932 3930 3934 3932
3942 3934 3935 3934 3936 3934 3938 3936 3937 3938 3939 3938 3940 3938
3941 3942 3943 3942 3953 3943 3944 3943 3945 3943 3947 3945 3956 3947
3948 3947 3949 3947 3950 3950 3951 3950 3952 3950 3953 3953 3954 3953
3955 3956 3957 3956 3958 3958 3959 3958 3960 3958 3962 3960 3975 3962
3963 3962 3964 3962 3967 3964 3965 3964 3966 3964 3971 3967 3968 3967
3969 3967 3970 3971 3972 3971 3973 3971 3974 3975 3976 3975 3977 3977
3978 3977 3979 3977 3981 3979 3992 3981 3982 3981 3983 3981 3984 3984
3985 3986 3987 3986 3990 3988 3989 3988 3990 3990 3991 3992 3993 3992
3994 3994 3995 3994 3996 3994 3998 3996 4011 3998 3999 3998 4000 3998
4003 4000 4001 4000 4002 4000 4007 4003 4004 4003 4005 4003 4006 4007
4008 4007 4009 4007 4010 4011 4012 4011 4013 4013 4014 4013 4015 4013
4017 4015 4032 4017 4018 4017 4019 4017 4020 4020 4023 4021 4022 4021
4025 4023 4024 4025 4026 4027 4028 4027 4029 4029 4030 4030 4031 4032
4033 4032 4034 4034 4035 4034 4036 4034 4038 4036 4048 4038 4039 4038
4040 4038 4044 4040 4041 4040 4042 4040 4043 4044 4045 4044 4046 4044
4047 4048 4049 4048 4050 4050 4051 4050 4052 4050 4054 4052 4067 4054
4055 4054 4056 4054 4059 4056 4057 4056 4058 4056 4063 4059 4060 4059
4061 4059 4062 4063 4064 4063 4065 4063 4066 4067 4068 4067 4069 4069
4070 4069 4071 4069 4073 4071 4086 4073 4074 4073 4075 4073 4078 4075
4076 4075 4077 4075 4082 4078 4079 4078 4080 4078 4081 4082 4083 4082
4084 4082 4085 4086 4087 4086 4088 4088 4089 4088 4090 4088 4092 4090
4108 4092 4093 4092 4094 4092 4095 4095 4096 4095 4097 4095 4098 4098
4099 4098 4100 4098 4101 4101 4102 4101 4103 4101 4104 4104 4105 4104
4106 4104 4107 4108 4109 4108 4110 4110 4111 4110 4112 4110 4114 4112
4118 4114 4115 4114 4116 4114 4117 4118 4119 4118 4120 4120 4121 4120
4122 4120 4124 4122 4137 4124 4125 4124 4126 4124 4127 4127 4128 4127
4129 4127 4133 4129 4130 4129 4131 4129 4132 4133 4134 4133 4135 4133
4136 4137 4138 4137 4139 4139 4140 4139 4141 4139 4143 4141 4156 4143
4144 4143 4145 4143 4148 4145 4146 4145 4147 4145 4152 4148 4149 4148
4150 4148 4151 4152 4153 4152 4154 4152 4155 4156 4157 4156 4158 4158
4159 4158 4160 4158 4162 4160 4170 4162 4163 4162 4164 4162 4166 4164
4165 4166 4167 4166 4168 4166 4169 4170 4171 4170 4172 4172 4173 4172
4174 4172 4176 4174 4189 4176 4177 4176 4178 4176 4181 4178 4179 4178
4180 4178 4185 4181 4182 4181 4183 4181 4184 4185 4186 4185 4187 4185
4188 4189 4190 4189 4200 4190 4191 4190 4192 4190 4194 4192 4203 4194
4195 4194 4196 4194 4197 4197 4198 4197 4199 4197 4200 4200 4201 4200
4202 4203 4204 4203 4205 4205 4206 4205 4207 4205 4209 4207 4218 4209
4210 4209 4211 4209 4212 4212 4213 4212 4214 4212 4215 4215 4217 4218
4219 4218 4220 4220 4221 4220 4222 4220 4224 4222 4232 4224 4225 4224
4226 4224 4228 4226 4227 4228 4229 4228 4230 4228 4231 4232 4233 4232
4234 4234 4235 4234 4236 4234 4238 4236 4246 4238 4239 4238 4240 4238
4242 4240 4241 4242 4243 4242 4244 4242 4245 4246 4247 4246 4248 4248
4249 4248 4250 4248 4252 4250 4266 4252 4253 4252 4254 4252 4255 4255
4258 4256 4257 4256 4260 4258 4259 4260 4261 4262 4263 4262 4264 4264
4265 4266 4267 4266 4268 4268 4269 4268 4270 4268 4272 4270 4283 4272
4273 4272 4274 4272 4275 4275 4276 4275 4277 4275 4278 4278 4280 4280
4281 4280 4282 4283 4284 4283 4285 4285 4286 4285 4287 4285 4289 4287
4297 4289 4290 4289 4291 4289 4293 4291 4292 4293 4294 4293 4295 4293
4296 4297 4298 4297 4299 4299 4300 4299 4301 4299 4303 4301 4313 4303
4304 4303 4305 4303 4309 4305 4306 4305 4307 4305 4308 4309 4310 4309
4311 4309 4312 4313 4314 4313 4315 4315 4316 4315 4317 4315 4319 4317
4324 4319 4320 4319 4321 4319 4322 4322 4323 4324 4325 4324 4326 4326
4327 4326 4328 4326 4330 4328 4348 4330 4331 4330 4332 4330 4333 4333
4336 4334 4335 4334 4337 4336 4340 4337 4338 4337 4339 4339 4342 4340
4341 4342 4343 4344 4345 4344 4346 4346 4347 4348 4349 4348 4350 4350
4351 4350 4352 4350 4354 4352 4365 4354 4355 4354 4356 4354 4357 4357
4358 4359 4360 4359 4363 4361 4362 4361 4363 4363 4364 4365 4366 4365
4367 4367 4368 4367 4369 4367 4371 4369 4385 4371 4372 4371 4373 4371
4374 4374 4377 4375 4376 4375 4379 4377 4378 4379 4380 4381 4382 4381
4383 4383 4384 4385 4386 4385 4387 4387 4388 4387 4389 4387 4391 4389
4396 4391 4392 4391 4393 4391 4394 4394 4395 4396 4397 4396 4398 4398
4399 4398 4400 4398 4402 4400 4415 4402 4403 4402 4404 4402 4407 4404
4405 4404 4406 4404 4411 4407 4408 4407 4409 4407 4410 4411 4412 4411
4413 4411 4414 4415 4416 4415 4417 4417 4418 4417 4419 4417 4421 4419
4425 4421 4422 4421 4423 4421 4424 4425 4426 4425 4427 4427 4428 4427
4429 4427 4431 4429 4444 4431 4432 4431 4433 4431 4434 4434 4435 4434
4436 4434 4440 4436 4437 4436 4438 4436 4439 4440 4441 4440 4442 4440
4443 4444 4445 4444 4446 4446 4447 4446 4448 4446 4449 4449 4451 4451
4452 4451 4453 4453 4454 4453 4455 4453 4457 4455 4472 4457 4458 4457
4459 4457 4460 4460 4463 4461 4462 4461 4465 4463 4464 4465 4466 4467
4468 4467 4469 4469 4470 4470 4471 4472 4473 4472 4474 4474 4475 4474
4476 4474 4478 4476 4486 4478 4479 4478 4480 4478 4482 4480 4481 4482
4483 4482 4484 4482 4485 4486 4487 4486 4488 4488 4489 4488 4490 4488
4492 4490 4500 4492 4493 4492 4494 4492 4495 4495 4497 4497 4498 4497
4499 4500 4501 4500 4502 4502 4503 4502 4504 4502 4506 4504 4511 4506
4507 4506 4508 4506 4509 4509 4510 4511 4512 4511 4513 4513 4514 4513
4515 4513 4517 4515 4522 4517 4518 4517 4519 4517 4520 4520 4521 4522
4523 4522 4524 4524 4525 4524 4526 4524 4528 4526 4541 4528 4529 4528
4530 4528 4531 4531 4532 4531 4533 4531 4537 4533 4534 4533 4535 4533
4536 4537 4538 4537 4539 4537 4540 4541 4542 4541 4543 4543 4544 4543
4545 4543 4547 4545 4555 4547 4548 4547 4549 4547 4550 4550 4552 4552
4553 4552 4554 4555 4556 4555 4566 4556 4557 4556 4558 4556 4560 4558
4569 4560 4561 4560 4562 4560 4563 4563 4564 4563 4565 4563 4566 4566
4567 4566 4568 4569 4570 4569 4571 4571 4572 4571 4573 4571 4575 4573
4585 4575 4576 4575 4577 4575 4581 4577 4578 4577 4579 4577 4580 4581
4582 4581 4583 4581 4584 4585 4586 4585 4587 4587 4588 4587 4589 4587
4591 4589 4604 4591 4592 4591 4593 4591 4594 4594 4595 4594 4596 4594
4600 4596 4597 4596 4598 4596 4599 4600 4601 4600 4602 4600 4603 4604
4605 4604 4606 4606 4607 4606 4608 4606 4610 4608 4625 4610 4611 4610
4612 4610 4613 4613 4616 4614 4615 4614 4618 4616 4617 4618 4619 4620
4621 4620 4622 4622 4623 4623 4624 4625 4626 4625 4627 4627 4628 4627
4629 4627 4631 4629 4635 4631 4632 4631 4633 4631 4634 4635 4636 4635
4637 4637 4638 4637 4639 4637 4641 4639 4655 4641 4642 4641 4643 4641
4644 4644 4647 4645 4646 4645 4649 4647 4648 4649 4650 4651 4652 4651
4653 4653 4654 4655 4656 4655 4657 4657 4658 4657 4659 4657 4661 4659
4674 4661 4662 4661 4663 4661 4664 4664 4665 4664 4666 4664 4670 4666
4667 4666 4668 4666 4669 4670 4671 4670 4672 4670 4673 4674 4675 4674
4676 4676 4677 4676 4678 4676 4680 4678 4686 4680 4681 4680 4682 4680
4683 4683 4685 4686 4687 4686 4688 4688 4689 4688 4690 4688 4692 4690
4701 4692 4693 4692 4694 4692 4695 4695 4696 4695 4697 4695 4698 4698
4700 4701 4702 4701 4703 4703 4704 4703 4705 4703 4707 4705 4715 4707
4708 4707 4709 4707 4710 4710 4712 4712 4713 4712 4714 4715 4716 4715
4717 4717 4718 4717 4719 4717 4721 4719 4735 4721 4722 4721 4723 4721
4724 4724 4727 4725 4726 4725 4729 4727 4728 4729 4730 4731 4732 4731
4733 4733 4734 4735 4736 4735 4737 4737 4738 4737 4739 4737 4741 4739
4757 4741 4742 4741 4743 4741 4744 4744 4745 4744 4746 4744 4747 4747
4748 4747 4749 4747 4750 4750 4751 4750 4752 4750 4753 4753 4754 4753
4755 4753 4756 4757 4758 4757 4759 4759 4760 4759 4761 4759 4763 4761
4781 4763 4764 4763 4765 4763 4766 4766 4767 4766 4768 4766 4769 4769
4770 4769 4771 4769 4772 4772 4773 4772 4774 4774 4775 4775 4776 4775
4777 4778 4779 4778 4780 4781 4782 4781 4783 4783 4784 4783 4785 4783
4787 4785 4792 4787 4788 4787 4789 4787 4790 4790 4791 4792 4793 4792
4794 4794 4795 4794 4799 4794 4796 4796 4797 4799 4800 4799 4801 4799
4802 4802 4803 4803 4804 4805 4809 4805 4806 4807 4808 4807 4811 4809
4810 4811 4812 4813 4814 4813 4815 4813 4817 4813 4816 4817 4818 4817
4819 4817 4821 4819 4832 4821 4822 4821 4823 4821 4824 4824 4825 4824
4826 4824 4827 4827 4829 4829 4830 4829 4831 4832 4833 4832 4834 4834
4835 4834 4836 4834 4838 4836 4848 4838 4839 4838 4840 4838 4844 4840
4841 4840 4842 4840 4843 4844 4845 4844 4846 4844 4847 4848 4849 4848
4850 4850 4851 4850 4852 4850 4854 4852 4865 4854 4855 4854 4856 4854
4857 4857 4858 4857 4859 4857 4860 4860 4861 4861 4862 4861 4863 4865
4866 4865 4867 4867 4868 4867 4869 4867 4871 4869 4884 4871 4872 4871
4873 4871 4874 4874 4875 4874 4876 4874 4880 4876 4877 4876 4878 4876
4879 4880 4881 4880 4882 4880 4883 4884 4885 4884 4886 4886 4887 4886
4888 4886 4890 4888 4900 4890 4891 4890 4892 4890 4896 4892 4893 4892
4894 4892 4895 4896 4897 4896 4898 4896 4899 4900 4901 4900 4902 4902
4903 4902 4904 4902 4906 4904 4915 4906 4907 4906 4908 4906 4909 4909
4910 4909 4911 4909 4912 4912 4914 4915 4916 4915 4917 4917 4918 4917
4919 4917 4921 4919 4926 4921 4922 4921 4923 4921 4924 4924 4925 4926
4927 4926 4928 4928 4929 4928 4930 4928 4931 4931 4933 4933 4934 4933
4935 4935 4936 4935 4937 4935 4938 4938 4940 4940 4941 4940 4942 4942
4943 4942 4944 4942 4945 4945 4947 4947 4948 4947 4949 4949 4950 4949
4951 4949 4953 4951 4966 4953 4954 4953 4955 4953 4956 4956 4957 4956
4958 4956 4962 4958 4959 4958 4960 4958 4961 4962 4963 4962 4964 4962
4965 4966 4967 4966 4968 4968 4969 4968 4970 4968 4972 4970 4982 4972
4973 4972 4974 4972 4978 4974 4975 4974 4976 4974 4977 4978 4979 4978
4980 4978 4981 4982 4983 4982 4984 4984 4985 4984 4986 4984 4988 4986
5006 4988 4989 4988 4990 4988 4991 4991 4992 4991 4993 4991 4994 4994
4995 4994 4996 4994 4997 4997 4998 4997 4999 4999 5000 5000 5001 5000
5002 5003 5004 5003 5005 5006 5007 5006 5017 5007 5008 5007 5009 5007
5011 5009 5020 5011 5012 5011 5013 5011 5014 5014 5015 5014 5016 5014
5017 5017 5018 5017 5019 5020 5021 5020 5022 5022 5023 5022 5024 5022
5025 5025 5027 5027 5028 5027 5029 5029 5030 5029 5031 5029 5032 5032
5034 5034 5035 5034 5036 5036 5037 5036 5038 5036 5040 5038 5045 5040
5041 5040 5042 5040 5043 5043 5044 5045 5046 5045 5047 5047 5048 5047
5049 5047 5051 5049 5064 5051 5052 5051 5053 5051 5054 5054 5055 5054
5056 5054 5060 5056 5057 5056 5058 5056 5059 5060 5061 5060 5062 5060
5063 5064 5065 5064 5066 5066 5067 5066 5068 5066 5070 5068 5088 5070
5071 5070 5072 5070 5073 5073 5074 5073 5075 5073 5076 5076 5077 5076
5078 5076 5079 5079 5080 5079 5081 5081 5082 5082 5083 5082 5084 5085
5086 5085 5087 5088 5089 5088 5090 5090 5091 5090 5092 5090 5094 5092
5107 5094 5095 5094 5096 5094 5097 5097 5098 5097 5099 5097 5103 5099
5100 5099 5101 5099 5102 5103 5104 5103 5105 5103 5106 5107 5108 5107
5109 5109 5110 5109 5111 5109 5113 5111 5118 5113 5114 5113 5115 5113
5116 5116 5117 5118 5119 5118 5120 5120 5121 5120 5122 5120 5124 5122
5128 5124 5125 5124 5126 5124 5127 5127 6253 5128 5129 5128 5130 5130
5131 5130 5132 5130 5134 5132 5144 5134 5135 5134 5136 5134 5140 5136
5137 5136 5138 5136 5139 5140 5141 5140 5142 5140 5143 5144 5145 5144
5146 5146 5147 5146 5148 5146 5150 5148 5156 5150 5151 5150 5152 5150
5153 5153 5155 5156 5157 5156 5158 5158 5159 5158 5160 5158 5162 5160
5167 5162 5163 5162 5164 5162 5165 5165 5166 5167 5168 5167 5169 5169
5170 5169 5171 5169 5173 5171 5182 5173 5174 5173 5175 5173 5176 5176
5177 5176 5178 5176 5179 5179 5181 5182 5183 5182 5184 5184 5185 5184
5186 5184 5188 5186 5206 5188 5189 5188 5190 5188 5191 5191 5192 5191
5193 5191 5194 5194 5195 5194 5196 5194 5197 5197 5198 5197 5199 5199
5200 5200 5201 5200 5202 5203 5204 5203 5205 5206 5207 5206 5208 5208
5209 5208 5210 5208 5212 5210 5220 5212 5213 5212 5214 5212 5216 5214
5215 5216 5217 5216 5218 5216 5219 5220 5221 5220 5222 5222 5223 5222
5224 5222 5226 5224 5231 5226 5227 5226 5228 5226 5229 5229 5230 5231
5232 5231 5233 5233 5234 5233 5235 5233 5237 5235 5252 5237 5238 5237
5239 5237 5240 5240 5243 5241 5242 5241 5245 5243 5244 5245 5246 5247
5248 5247 5249 5249 5250 5250 5251 5252 5253 5252 5263 5253 5254 5253
5255 5253 5257 5255 5266 5257 5258 5257 5259 5257 5260 5260 5261 5260
5262 5260 5263 5263 5264 5263 5265 5266 5267 5266 5268 5268 5269 5268
5270 5268 5272 5270 5283 5272 5273 5272 5274 5272 5275 5275 5276 5275
5277 5275 5278 5278 5279 5279 5280 5279 5281 5279 5282 5283 5284 5283
5285 5285 5286 5285 5287 5285 5288 5288 5290 5290 5291 5290 5292 5292
5293 5292 5294 5292 5296 5294 5314 5296 5297 5296 5298 5296 5299 5299
5302 5300 5301 5300 5303 5302 5306 5303 5304 5303 5305 5305 5308 5306
5307 5308 5309 5310 5311 5310 5312 5312 5313 5314 5315 5314 5316 5316
5317 5316 5318 5316 5320 5318 5334 5320 5321 5320 5322 5320 5323 5323
5326 5324 5325 5324 5328 5326 5327 5328 5329 5330 5331 5330 5332 5332
5333 5334 5335 5334 5336 5336 5337 5336 5338 5336 5340 5338 5358 5340
5341 5340 5342 5340 5343 5343 5344 5343 5345 5343 5346 5346 5347 5346
5348 5346 5349 5349 5350 5349 5351 5351 5352 5352 5353 5352 5354 5355
5356 5355 5357 5358 5359 5358 5360 5360 5361 5360 5362 5360 5364 5362
5382 5364 5365 5364 5366 5364 5367 5367 5368 5367 5369 5367 5370 5370
5371 5370 5372 5370 5373 5373 5374 5373 5375 5375 5376 5376 5377 5376
5378 5379 5380 5379 5381 5382 5383 5382 5384 5384 5385 5384 5386 5384
5388 5386 5392 5388 5389 5388 5390 5388 5391 5392 5393 5392 5403 5393
5394 5393 5395 5393 5397 5395 5406 5397 5398 5397 5399 5397 5400 5400
5401 5400 5402 5400 5403 5403 5404 5403 5405 5406 5407 5406 5408 5408
5409 5408 5410 5408 5411 5411 5413 5413 5414 5413 5415 5415 5416 5415
5417 5415 5419 5417 5435 5419 5420 5419 5421 5419 5422 5422 5423 5422
5424 5422 5425 5425 5426 5425 5427 5425 5428 5428 5429 5428 5430 5428
5431 5431 5432 5431 5433 5431 5434 5435 5436 5435 5437 5437 5438 5437
5439 5437 5441 5439 5450 5441 5442 5441 5443 5441 5444 5444 5445 5444
5446 5444 5447 5447 5449 5450 5451 5450 5452 5452 5453 5452 5454 5452
5456 5454 5474 5456 5457 5456 5458 5456 5459 5459 5460 5459 5461 5459
5462 5462 5463 5462 5464 5462 5465 5465 5466 5465 5467 5467 5468 5468
5469 5468 5470 5471 5472 5471 5473 5474 5475 5474 5476 5476 5477 5476
5478 5476 5480 5478 5489 5480 5481 5480 5482 5480 5483 5483 5484 5483
5485 5483 5486 5486 5488 5489 5490 5489 5491 5491 5492 5491 5493 5491
5495 5493 5509 5495 5496 5495 5497 5495 5498 5498 5501 5499 5500 5499
5503 5501 5502 5503 5504 5505 5506 5505 5507 5507 5508 5509 5510 5509
5511 5511 5512 5511 5513 5511 5515 5513 5525 5515 5516 5515 5517 5515
5521 5517 5518 5517 5519 5517 5520 5521 5522 5521 5523 5521 5524 5525
5526 5525 5527 5527 5528 5527 5529 5527 5531 5529 5535 5531 5532 5531
5533 5531 5534 5535 5536 5535 5537 5537 5538 5537 5539 5537 5541 5539
5546 5541 5542 5541 5543 5541 5544 5544 5545 5546 5547 5546 5548 5548
5549 5548 5550 5548 5552 5550 5565 5552 5553 5552 5554 5552 5557 5554
5555 5554 5556 5554 5561 5557 5558 5557 5559 5557 5560 5561 5562 5561
5563 5561 5564 5565 5566 5565 5567 5567 5568 5567 5569 5567 5571 5569
5579 5571 5572 5571 5573 5571 5575 5573 5574 5575 5576 5575 5577 5575
5578 5579 5580 5579 5581 5581 5582 5581 5583 5581 5585 5583 5603 5585
5586 5585 5587 5585 5588 5588 5591 5589 5590 5589 5592 5591 5595 5592
5593 5592 5594 5594 5597 5595 5596 5597 5598 5599 5600 5599 5601 5601
5602 5603 5604 5603 5605 5605 5606 5605 5607 5605 5609 5607 5614 5609
5610 5609 5611 5609 5612 5612 5613 5614 5615 5614 5616 5616 5617 5616
5618 5616 5619 5619 5621 5621 5622 5621 5623 5623 5624 5623 5625 5623
5627 5625 5640 5627 5628 5627 5629 5627 5632 5629 5630 5629 5631 5629
5636 5632 5633 5632 5634 5632 5635 5636 5637 5636 5638 5636 5639 5640
5641 5640 5642 5642 5643 5642 5644 5642 5646 5644 5652 5646 5647 5646
5648 5646 5649 5649 5651 5652 5653 5652 5663 5653 5654 5653 5655 5653
5657 5655 5666 5657 5658 5657 5659 5657 5660 5660 5661 5660 5662 5660
5663 5663 5664 5663 5665 5666 5667 5666 5668 5668 5669 5668 5670 5668
5672 5670 5680 5672 5673 5672 5674 5672 5676 5674 5675 5676 5677 5676
5678 5676 5679 5680 5681 5680 5682 5682 5683 5682 5684 5682 5686 5684
5701 5686 5687 5686 5688 5686 5689 5689 5692 5690 5691 5690 5694 5692
5693 5694 5695 5696 5697 5696 5698 5698 5699 5699 5700 5701 5702 5701
5703 5703 5704 5703 5705 5703 5707 5705 5711 5707 5708 5707 5709 5707
5710 5711 5712 5711 5713 5713 5714 5713 5715 5713 5717 5715 5723 5717
5718 5717 5719 5717 5720 5720 5722 5723 5724 5723 5725 5725 5726 5725
5727 5725 5729 5727 5734 5729 5730 5729 5731 5729 5732 5732 5733 5734
5735 5734 5736 5736 5737 5736 5738 5736 5740 5738 5750 5740 5741 5740
5742 5740 5746 5742 5743 5742 5744 5742 5745 5746 5747 5746 5748 5746
5749 5750 5751 5750 5752 5752 5753 5752 5754 5752 5756 5754 5760 5756
5757 5756 5758 5756 5759 5760 5761 5760 5762 5762 5763 5762 5764 5762
5766 5764 5772 5766 5767 5766 5768 5766 5769 5769 5771 5772 5773 5772
5774 5774 5775 5774 5776 5774 5778 5776 5796 5778 5779 5778 5780 5778
5781 5781 5782 5781 5783 5781 5784 5784 5785 5784 5786 5784 5787 5787
5788 5787 5789 5789 5790 5790 5791 5790 5792 5793 5794 5793 5795 5796
5797 5796 5798 5798 5799 5798 5800 5798 5802 5800 5816 5802 5803 5802
5804 5802 5805 5805 5808 5806 5807 5806 5810 5808 5809 5810 5811 5812
5813 5812 5814 5814 5815 5816 5817 5816 5818 5818 5819 5818 5820 5818
5822 5820 5830 5822 5823 5822 5824 5822 5826 5824 5825 5826 5827 5826
5828 5826 5829 5830 5831 5830 5832 5832 5833 5832 5834 5832 5836 5834
5844 5836 5837 5836 5838 5836 5840 5838 5839 5840 5841 5840 5842 5840
5843 5844 5845 5844 5846 5846 5847 5846 5848 5846 5850 5848 5855 5850
5851 5850 5852 5850 5853 5853 5854 5855 5856 5855 5857 5857 5858 5857
5859 5857 5861 5859 5879 5861 5862 5861 5863 5861 5864 5864 5865 5864
5866 5864 5867 5867 5868 5867 5869 5867 5870 5870 5871 5870 5872 5872
5873 5873 5874 5873 5875 5876 5877 5876 5878 5879 5880 5879 5881 5881
5882 5881 5883 5881 5885 5883 5891 5885 5886 5885 5887 5885 5888 5888
5890 5891 5892 5891 5893 5893 5894 5893 5895 5893 5897 5895 5907 5897
5898 5897 5899 5897 5903 5899 5900 5899 5901 5899 5902 5903 5904 5903
5905 5903 5906 5907 5908 5907 5909 5909 5910 5909 5911 5909 5913 5911
5917 5913 5914 5913 5915 5913 5916 5917 5918 5917 5919 5919 5920 5919
5921 5919 5923 5921 5931 5923 5924 5923 5925 5923 5926 5926 5928 5928
5929 5928 5930 5931 5932 5931 5933 5933 5934 5933 5935 5933 5937 5935
5945 5937 5938 5937 5939 5937 5940 5940 5942 5942 5943 5942 5944 5945
5946 5945 5947 5947 5948 5947 5949 5947 5951 5949 5959 5951 5952 5951
5953 5951 5955 5953 5954 5955 5956 5955 5957 5955 5958 5959 5960 5959
5961 5961 5962 5961 5963 5961 5965 5963 5978 5965 5966 5965 5967 5965
5968 5968 5969 5968 5970 5968 5974 5970 5971 5970 5972 5970 5973 5974
5975 5974 5976 5974 5977 5978 5979 5978 5980 5980 5981 5980 5982 5980
5984 5982 5999 5984 5985 5984 5986 5984 5987 5987 5990 5988 5989 5988
5992 5990 5991 5992 5993 5994 5995 5994 5996 5996 5997 5997 5998 5999
6000 5999 6001 6001 6002 6001 6003 6001 6005 6003 6018 6005 6006 6005
6007 6005 6008 6008 6009 6008 6010 6008 6014 6010 6011 6010 6012 6010
6013 6014 6015 6014 6016 6014 6017 6018 6019 6018 6020 6020 6021 6020
6022 6020 6024 6022 6035 6024 6025 6024 6026 6024 6027 6027 6028 6027
6029 6027 6030 6030 6032 6032 6033 6032 6034 6035 6036 6035 6037 6037
6038 6037 6039 6037 6041 6039 6052 6041 6042 6041 6043 6041 6044 6044
6045 6044 6046 6044 6047 6047 6048 6048 6049 6048 6050 6048 6051 6052
6053 6052 6054 6054 6055 6054 6056 6054 6058 6056 6066 6058 6059 6058
6060 6058 6061 6061 6063 6063 6064 6063 6065 6066 6067 6066 6068 6068
6069 6068 6070 6068 6072 6070 6077 6072 6073 6072 6074 6072 6075 6075
6076 6077 6078 6077 6079 6079 6080 6079 6081 6079 6083 6081 6096 6083
6084 6083 6085 6083 6086 6086 6087 6086 6088 6086 6092 6088 6089 6088
6090 6088 6091 6092 6093 6092 6094 6092 6095 6096 6097 6096 6098 6098
6099 6098 6100 6098 6102 6100 6118 6102 6103 6102 6104 6102 6105 6105
6106 6105 6107 6105 6108 6108 6109 6108 6110 6108 6111 6111 6112 6111
6113 6111 6114 6114 6115 6114 6116 6114 6117 6118 6119 6118 6120 6120
6121 6120 6122 6120 6124 6122 6135 6124 6125 6124 6126 6124 6127 6127
6128 6129 6130 6129 6133 6131 6132 6131 6133 6133 6134 6135 6136 6135
6137 6137 6138 6137 6139 6137 6141 6139 6150 6141 6142 6141 6143 6141
6144 6144 6145 6144 6146 6144 6147 6147 6149 6150 6151 6150 6152 6152
6153 6152 6154 6152 6156 6154 6162 6156 6157 6156 6158 6156 6159 6159
6161 6162 6163 6162 6164 6164 6165 6164 6166 6164 6168 6166 6176 6168
6169 6168 6170 6168 6172 6170 6171 6172 6173 6172 6174 6172 6175 6176
6177 6176 6178 6178 6179 6178 6180 6178 6182 6180 6186 6182 6183 6182
6184 6182 6185 6186 6187 6186 6188 6188 6189 6188 6190 6188 6192 6190
6202 6192 6193 6192 6194 6192 6198 6194 6195 6194 6196 6194 6197 6198
6199 6198 6200 6198 6201 6202 6203 6202 6204 6204 6205 6204 6206 6204
6208 6206 6223 6208 6209 6208 6210 6208 6211 6211 6214 6212 6213 6212
6216 6214 6215 6216 6217 6218 6219 6218 6220 6220 6221 6221 6222 6223
6224 6223 6225 6225 6226 6225 6227 6225 6229 6227 6244 6229 6230 6229
6231 6229 6232 6232 6235 6233 6234 6233 6237 6235 6236 6237 6238 6239
6240 6239 6241 6241 6242 6242 6243 6244 6245 6244 6246 6246 6247 6246
6248 6246 6250 6248 6254 6250 6251 6250 6252 6250 6253 6254 6255 6254
6256 6256 6257 6256 6258 6256 6260 6258 6264 6260 6261 6260 6262 6260
6263 6264 6265 6264 6266 6266 6267 6266 6268 6266 6270 6268 6274 6270
6271 6270 6272 6270 6273 6274 6275 6274 6276 6276 6277 6276 6278 6276
6280 6278 6298 6280 6281 6280 6282 6280 6283 6283 6284 6283 6285 6283
6286 6286 6287 6286 6288 6286 6289 6289 6290 6289 6291 6291 6292 6292
6293 6292 6294 6295 6296 6295 6297 6298 6299 6298 6300 6300 6301 6300
6302 6300 6304 6302 6308 6304 6305 6304 6306 6304 6307 6308 6309 6308
6319 6309 6310 6309 6311 6309 6313 6311 6322 6313 6314 6313 6315 6313
6316 6316 6317 6316 6318 6316 6319 6319 6320 6319 6321 6322 6323 6322
6324 6324 6325 6324 6326 6324 6328 6326 6338 6328 6329 6328 6330 6328
6334 6330 6331 6330 6332 6330 6333 6334 6335 6334 6336 6334 6337 6338
6339 6338 6340 6340 6341 6340 6342 6340 6343 6344 6347 6344 6345 6344
6346 6344 6348 6348 6350 6350 6352 6350 6351 6352 6353 6352 6354 6352
6356 6354 6362 6356 6357 6356 6358 6356 6359 6359 6361 6362 6363 6362
6364 6364 6365 6364 6366 6364 6368 6366 6383 6368 6369 6368 6370 6368
6371 6371 6374 6372 6373 6372 6376 6374 6375 6376 6377 6378 6379 6378
6380 6380 6381 6381 6382 6383 6384 6383 6385 6385 6386 6385 6387 6385
6389 6387 6395 6389 6390 6389 6391 6389 6392 6392 6394 6395 6396 6395
6397 6397 6398 6397 6399 6397 6401 6399 6416 6401 6402 6401 6403 6401
6404 6404 6407 6405 6406 6405 6409 6407 6408 6409 6410 6411 6412 6411
6413 6413 6414 6414 6415 6416 6417 6416 6418 6418 6419 6418 6420 6418
6422 6420 6440 6422 6423 6422 6424 6422 6425 6425 6428 6426 6427 6426
6429 6428 6432 6429 6430 6429 6431 6431 6434 6432 6433 6434 6435 6436
6437 6436 6438 6438 6439 6440 6441 6440 6442 6442 6443 6442 6444 6442
6445 6445 6447 6447 6448 6447 6449 6449 6450 6449 6451 6449 6453 6451
6464 6453 6454 6453 6455 6453 6456 6456 6457 6456 6458 6456 6459 6459
6461 6461 6462 6461 6463 6464 6465 6464 6466 6466 6467 6466 6468 6466
6469 6469 6471 6471 6472 6471 6473 6473 6474 6473 6475 6473 6477 6475
6485 6477 6478 6477 6479 6477 6481 6479 6480 6481 6482 6481 6483 6481
6484 6485 6486 6485 6487 6487 6488 6487 6489 6487 6491 6489 6502 6491
6492 6491 6493 6491 6494 6494 6495 6494 6496 6494 6497 6497 6499 6499
6500 6499 6501 6502 6503 6502 6504 6504 6505 6504 6506 6504 6508 6506
6518 6508 6509 6508 6510 6508 6514 6510 6511 6510 6512 6510 6513 6514
6515 6514 6516 6514 6517 6518 6519 6518 6520 6520 6521 6520 6522 6520
6524 6522 6532 6524 6525 6524 6526 6524 6528 6526 6527 6528 6529 6528
6530 6528 6531 6532 6533 6532 6534 6534 6535 6534 6536 6534 6538 6536
6548 6538 6539 6538 6540 6538 6544 6540 6541 6540 6542 6540 6543 6544
6545 6544 6546 6544 6547 6548 6549 6548 6550 6550 6551 6550 6552 6550
6554 6552 6559 6554 6555 6554 6556 6554 6557 6557 6558 6559 6560 6559
6561 6561 6562 6561 6563 6561 6565 6563 6570 6565 6566 6565 6567 6565
6568 6568 6569 6570 6571 6570 6572 6572 6573 6572 6574 6572 6576 6574
6580 6576 6577 6576 6578 6576 6579 6580 6581 6580 6582 6582 6583 6582
6584 6582 6586 6584 6590 6586 6587 6586 6588 6586 6589 6590 6591 6590
6592 6592 6593 6592 6597 6592 6594 6594 6595 6597 6598 6597 6600 6597
6599 6601 6602 6601 6603 6601 6604 6601 6629 6604 6605 6604 6606 6604
6607 6607 6608 6607 6609 6607 6613 6609 6610 6609 6611 6609 6612 6613
6614 6613 6615 6613 6645 6615 6616 6615 6617 6615 6618 6618 6619 6619
6620 6621 6622 6621 6623 6623 6624 6624 6625 6626 6627 6626 6628 6628
6629 6629 6630 6629 6645 6630 6631 6630 6632 6630 6635 6632 6633 6632
6634 6632 6654 6635 6636 6635 6641 6635 6649 6636 6637 6637 6638 6637
6639 6637 6640 6641 6642 6643 6644 6643 6645 6645 6646 6646 6647 6646
6648 6646 6649 6649 6650 6649 6654 6650 6651 6650 6652 6650 6653 6654
6655 6654 6656 6656 6657 6657 6658 6659 6660 6659 6661 6661 6662 6663
6664 6663 6665 6665 6666 6667 6668 6667 6669 6667 6670 6667 6671 6672
6673 6672 6674 6675 6676 6675 6677 6678 6679 6678 6680 6681 6682 6681
6683 6684 6685 6684 6686 6687 6688 6687 6689 6690 6691 6690 6692 6693
6694 6693 6695 6696 6697 6696 6698 6699 6700 6699 6701 6702 6703 6702
6704 6705 6706 6705 6707 6708 6709 6708 6710 6711 6712 6711 6713 6714
6715 6714 6716 6717 6718 6717 6719 6720 6721 6720 6722 6723 6724 6723
6725 6726 6727 6726 6728 6729 6730 6729 6731 6732 6733 6732 6734 6735
6736 6735 6737 6738 6739 6738 6740 6741 6742 6741 6743 6744 6745 6744
6746 6747 6748 6747 6749 6750 6751 6750 6752 6753 6754 6753 6755 6756
6757 6756 6758 6759 6760 6759 6761 6762 6763 6762 6764 6765 6766 6765
6767 6768 6769 6768 6770 6771 6772 6771 6773 6774 6775 6774 6776 6777
6778 6777 6779 6780 6781 6780 6782 6783 6784 6783 6785 6786 6787 6786
6788 6789 6790 6789 6791 6792 6793 6792 6794 6795 6796 6795 6797 6798
6799 6798 6800 6801 6802 6801 6803 6804 6805 6804 6806 6807 6808 6807
6809 6810 6811 6810 6812 6813 6814 6813 6815 6816 6817 6816 6818 6819
6820 6819 6821 6822 6823 6822 6824 6825 6826 6825 6827 6828 6829 6828
6830 6831 6832 6831 6833 6834 6835 6834 6836 6837 6838 6837 6839 6840
6841 6840 6842 6843 6844 6843 6845 6846 6847 6846 6848 6849 6850 6849
6851 6852 6853 6852 6854 6855 6856 6855 6857 6858 6859 6858 6860 6861
6862 6861 6863 6864 6865 6864 6866 6867 6868 6867 6869 6870 6871 6870
6872 6873 6874 6873 6875 6876 6877 6876 6878 6879 6880 6879 6881 6882
6883 6882 6884 6885 6886 6885 6887 6888 6889 6888 6890 6891 6892 6891
6893 6894 6895 6894 6896 6897 6898 6897 6899 6900 6901 6900 6902 6903
6904 6903 6905 6906 6907 6906 6908 6909 6910 6909 6911 6912 6913 6912
6914 6915 6916 6915 6917 6918 6919 6918 6920 6921 6922 6921 6923 6924
6925 6924 6926 6927 6928 6927 6929 6930 6931 6930 6932 6933 6934 6933
6935 6936 6937 6936 6938 6939 6940 6939 6941 6942 6943 6942 6944 6945
6946 6945 6947 6948 6949 6948 6950 6951 6952 6951 6953
#bond 671 a i b i o i=2
8 9 14 15 25 26 30 33 35 37 42 43 53 54 80 81 85 86 90 91 105 106 113
117 122 123 137 138 143 144 153 154 168 169 179 180 196 197 212 213 226
227 236 237 255 256 269 270 288 289 305 306 315 316 334 335 339 340 342
346 344 348 355 356 366 367 385 386 401 402 412 413 428 429 445 446 451
452 470 471 475 476 478 482 480 484 491 492 497 498 502 503 511 512 516
517 519 523 521 525 531 532 550 551 566 567 583 584 588 589 591 595 593
597 604 605 620 621 639 640 655 656 668 672 679 680 684 685 687 691 689
693 700 701 714 715 736 737 753 754 775 776 789 790 799 800 813 814 818
819 827 828 846 847 851 852 854 858 856 860 867 868 886 887 891 892 894
898 896 900 906 907 911 912 920 921 939 940 949 950 968 969 978 979 983
984 990 991 1000 1001 1019 1020 1029 1030 1043 1044 1054 1055 1068 1069
1086 1087 1101 1102 1106 1107 1109 1113 1111 1115 1121 1122 1129 1130
1138 1139 1149 1150 1165 1166 1170 1171 1179 1180 1184 1185 1187 1191
1189 1193 1200 1201 1219 1220 1237 1238 1243 1244 1257 1258 1262 1263
1265 1268 1269 1273 1271 1275 1280 1281 1295 1296 1300 1301 1303 1307
1305 1309 1316 1317 1322 1323 1327 1328 1336 1337 1355 1356 1374 1375
1384 1385 1406 1407 1425 1426 1441 1442 1460 1461 1471 1472 1490 1491
1495 1496 1502 1503 1507 1508 1510 1514 1512 1516 1523 1524 1528 1529
1531 1535 1533 1537 1544 1545 1549 1550 1558 1559 1575 1576 1580 1581
1583 1587 1585 1589 1595 1596 1609 1610 1620 1621 1639 1640 1644 1645
1647 1651 1649 1653 1659 1660 1673 1674 1692 1693 1703 1704 1717 1718
1734 1735 1745 1746 1761 1762 1766 1767 1773 1774 1786 1790 1797 1798
1802 1803 1805 1809 1807 1811 1818 1819 1837 1838 1847 1848 1863 1864
1874 1875 1879 1881 1880 1883 1890 1891 1905 1906 1921 1922 1943 1944
1953 1954 1972 1973 1977 1978 1984 1985 1989 1990 1992 1996 1994 1998
2004 2005 2017 2021 2028 2029 2041 2042 2056 2057 2069 2073 2080 2081
2085 2086 2094 2095 2104 2105 2126 2127 2145 2146 2161 2162 2166 2167
2175 2176 2191 2192 2202 2203 2207 2208 2216 2217 2221 2222 2224 2227
2228 2232 2230 2234 2240 2241 2259 2260 2278 2279 2289 2290 2300 2301
2310 2311 2330 2331 2336 2337 2354 2355 2369 2370 2385 2386 2402 2403
2407 2408 2410 2414 2412 2416 2422 2423 2439 2440 2449 2450 2463 2464
2477 2478 2499 2500 2504 2505 2507 2511 2509 2513 2520 2521 2533 2537
2544 2545 2552 2556 2562 2563 2568 2569 2579 2580 2598 2599 2603 2604
2610 2611 2620 2621 2634 2635 2653 2654 2667 2668 2672 2673 2675 2679
2677 2681 2687 2688 2698 2699 2703 2706 2708 2710 2714 2715 2729 2730
2743 2744 2748 2749 2751 2754 2755 2759 2757 2761 2767 2768 2772 2773
2775 2779 2777 2781 2788 2789 2793 2794 2796 2799 2800 2804 2802 2806
2812 2813 2820 2821 2827 2828 2832 2833 2841 2842 2860 2861 2879 2880
2901 2902 2920 2921 2931 2932 2947 2948 2952 2953 2955 2959 2957 2961
2967 2968 2986 2987 2991 2992 2994 2998 2996 3000 3006 3007 3016 3017
3021 3022 3024 3028 3026 3030 3036 3037 3055 3056 3071 3072 3086 3087
3102 3103 3121 3122 3140 3141 3159 3160 3173 3174 3189 3190 3200 3201
3205 3206 3208 3212 3210 3214 3222 3223 3228 3229 3247 3248 3264 3265
3283 3284 3302 3303 3315 3319 3326 3327 3345 3346 3367 3368 3378 3379
3394 3395 3407 3411 3418 3419 3435 3436 3454 3455 3466 3467 3472 3473
3483 3484 3505 3506 3513 3514 3520 3521 3542 3543 3547 3548 3554 3555
3567 3571 3578 3579 3583 3587 3592 3593 3611 3612 3624 3628 3635 3636
3648 3652 3659 3660 3678 3679 3692 3693 3705 3709 3716 3717 3733 3734
3749 3750 3768 3769 3784 3785 3800 3801 3816 3817 3826 3827 3842 3843
3847 3848 3850 3854 3852 3856 3862 3863 3881 3882 3897 3898 3908 3909
3913 3914 3916 3919 3920 3924 3922 3926 3932 3933 3945 3946 3960 3961
3979 3980 3984 3986 3985 3988 3996 3997 4015 4016 4020 4021 4023 4027
4025 4029 4036 4037 4052 4053 4071 4072 4090 4091 4112 4113 4122 4123
4141 4142 4160 4161 4174 4175 4192 4193 4207 4208 4215 4216 4222 4223
4236 4237 4250 4251 4255 4256 4258 4262 4260 4264 4270 4271 4278 4279
4287 4288 4301 4302 4317 4318 4328 4329 4333 4334 4336 4339 4340 4344
4342 4346 4352 4353 4357 4359 4358 4361 4369 4370 4374 4375 4377 4381
4379 4383 4389 4390 4400 4401 4419 4420 4429 4430 4449 4450 4455 4456
4460 4461 4463 4467 4465 4469 4476 4477 4490 4491 4495 4496 4504 4505
4515 4516 4526 4527 4545 4546 4550 4551 4558 4559 4573 4574 4589 4590
4608 4609 4613 4614 4616 4620 4618 4622 4629 4630 4639 4640 4644 4645
4647 4651 4649 4653 4659 4660 4678 4679 4683 4684 4690 4691 4698 4699
4705 4706 4710 4711 4719 4720 4724 4725 4727 4731 4729 4733 4739 4740
4761 4762 4774 4778 4785 4786 4796 4798 4802 4805 4803 4807 4809 4811
4819 4820 4827 4828 4836 4837 4852 4853 4860 4864 4869 4870 4888 4889
4904 4905 4912 4913 4919 4920 4931 4932 4938 4939 4945 4946 4951 4952
4970 4971 4986 4987 4999 5003 5009 5010 5025 5026 5032 5033 5038 5039
5049 5050 5068 5069 5081 5085 5092 5093 5111 5112 5122 5123 5132 5133
5148 5149 5153 5154 5160 5161 5171 5172 5179 5180 5186 5187 5199 5203
5210 5211 5224 5225 5235 5236 5240 5241 5243 5247 5245 5249 5255 5256
5270 5271 5288 5289 5294 5295 5299 5300 5302 5305 5306 5310 5308 5312
5318 5319 5323 5324 5326 5330 5328 5332 5338 5339 5351 5355 5362 5363
5375 5379 5386 5387 5395 5396 5411 5412 5417 5418 5439 5440 5447 5448
5454 5455 5467 5471 5478 5479 5486 5487 5493 5494 5498 5499 5501 5505
5503 5507 5513 5514 5529 5530 5539 5540 5550 5551 5569 5570 5583 5584
5588 5589 5591 5594 5595 5599 5597 5601 5607 5608 5619 5620 5625 5626
5644 5645 5649 5650 5655 5656 5670 5671 5684 5685 5689 5690 5692 5696
5694 5698 5705 5706 5715 5716 5720 5721 5727 5728 5738 5739 5754 5755
5764 5765 5769 5770 5776 5777 5789 5793 5800 5801 5805 5806 5808 5812
5810 5814 5820 5821 5834 5835 5848 5849 5859 5860 5872 5876 5883 5884
5888 5889 5895 5896 5911 5912 5921 5922 5926 5927 5935 5936 5940 5941
5949 5950 5963 5964 5982 5983 5987 5988 5990 5994 5992 5996 6003 6004
6022 6023 6030 6031 6039 6040 6056 6057 6061 6062 6070 6071 6081 6082
6100 6101 6122 6123 6127 6129 6128 6131 6139 6140 6147 6148 6154 6155
6159 6160 6166 6167 6180 6181 6190 6191 6206 6207 6211 6212 6214 6218
6216 6220 6227 6228 6232 6233 6235 6239 6237 6241 6248 6249 6258 6259
6268 6269 6278 6279 6291 6295 6302 6303 6311 6312 6326 6327 6348 6349
6354 6355 6359 6360 6366 6367 6371 6372 6374 6378 6376 6380 6387 6388
6392 6393 6399 6400 6404 6405 6407 6411 6409 6413 6420 6421 6425 6426
6428 6431 6432 6436 6434 6438 6445 6446 6451 6452 6459 6460 6469 6470
6475 6476 6489 6490 6497 6498 6506 6507 6522 6523 6536 6537 6552 6553
6563 6564 6574 6575 6584 6585 6594 6596 6618 6628 6619 6621 6623 6626
6641 6643 6656 6665 6657 6659 6661 6663
#attr 6953 ID i aName t aElement t aGeometry t aPosX r aPosY r aPosZ r
1 N N sp3 3.9042087 10.0268746 -68.9895505 2 H1 H sp3 3.7546188
10.2048785 -67.9866731 3 H2 H sp3 4.3402761 9.1097432 -69.0318921 4 H3 H
sp3 3.0499738 10.0771364 -69.5260731 5 CA C sp3 4.8836117 11.0373162
-69.5047837 6 HA2 H sp3 5.0920246 10.8287159 -70.5553352 7 HA3 H sp3
5.8191477 10.9411032 -68.9519671 8 C C sp2 4.4516019 12.514605
-69.3938541 9 O O sp2 5.275298 13.3704296 -69.0631798 10 N N sp2
3.1596909 12.7961871 -69.6179422 11 H H sp3 2.5434666 12.0026594
-69.7297861 12 CA C sp3 2.532505 14.1029731 -69.3607316 13 HA H sp3
3.2424233 14.8832596 -69.6339006 14 C C sp2 2.2071888 14.2464792
-67.8695919 15 O O sp2 1.1136594 13.9175607 -67.3956505 16 CB C sp3
1.2860127 14.3039549 -70.2273924 17 HB2 H sp3 0.4991669 13.6185528
-69.907143 18 HB3 H sp3 1.5352523 14.0933406 -71.2682529 19 OG O sp3
0.8315372 15.6457379 -70.1262589 20 HG H sp3 -0.0380282 15.6960312
-70.5387449 21 N N sp2 3.2009706 14.7001015 -67.1169685 22 H H sp3
4.0157629 15.0603678 -67.6101802 23 CA C sp3 3.1661426 14.8390376
-65.6707569 24 HA H sp3 2.4351843 14.1372769 -65.2676693 25 C C sp2
2.7128614 16.2585974 -65.3002187 26 O O sp2 1.5484899 16.4684954
-64.9514508 27 CB C sp3 4.5428512 14.4347879 -65.1231906 28 HB2 H sp3
5.2862462 15.1611164 -65.4474331 29 HB3 H sp3 4.7999238 13.4680694
-65.5561255 30 CG C sp2 4.618482 14.273146 -63.6299837 31 ND1 N sp2
4.1783436 13.1810672 -62.9282493 32 HD2 H sp3 3.7420107 12.3424698
-63.3267248 33 CD2 C sp2 5.1770599 15.1330565 -62.7238121 34 HD2 H sp3
5.6539269 16.0723439 -62.9671717 35 CE1 C sp2 4.4500465 13.3803521
-61.6316653 36 HE1 H sp3 4.2299903 12.6641915 -60.8555139 37 NE2 N sp2
5.0264969 14.5812639 -61.438828 38 N N sp2 3.5800341 17.2504437
-65.4912075 39 H H sp3 4.4812921 17.0191925 -65.9085334 40 CA C sp3
3.3109109 18.6644512 -65.2180843 41 HA H sp3 2.5524096 18.732153
-64.4371576 42 C C sp2 2.7894059 19.4364098 -66.4310574 43 O O sp2
2.1618217 20.4827985 -66.2675413 44 CB C sp3 4.5837482 19.3172866
-64.6814933 45 HB2 H sp3 5.0018478 18.661589 -63.9248006 46 HB3 H sp3
4.3445251 20.2777471 -64.226468 47 OG O sp3 5.5351753 19.5100332
-65.7062113 48 HG H sp3 5.7008181 18.6233553 -66.1167693 49 N N sp2
2.9716442 18.9460565 -67.6598611 50 H H sp3 3.512846 18.0822184
-67.7801198 51 CA C sp3 2.5983519 19.7070529 -68.844255 52 HA H sp3
2.8551032 20.7398128 -68.6468171 53 C C sp2 1.0536811 19.5954661
-68.9930025 54 O O sp2 0.6782783 18.5365397 -69.8606626 55 CB C sp3
3.4153646 19.2610308 -70.0697584 56 HB2 H sp3 3.2828255 18.1883239
-70.2157872 57 HB3 H sp3 4.45992 19.4397717 -69.8238926 58 CG C sp3
3.1315957 19.9729972 -71.4046866 59 HG H sp3 2.1094369 19.7742107
-71.7296204 60 CD1 C sp3 3.3622098 21.4851346 -71.3365151 61 HD11 H sp3
4.4087412 21.6997952 -71.1162405 62 HD12 H sp3 2.7512163 21.959552
-70.5752793 63 HD13 H sp3 3.097703 21.9342411 -72.2944028 64 CD2 C sp3
4.0674515 19.3935442 -72.4650059 65 HD21 H sp3 5.1070535 19.6287954
-72.2297215 66 HD22 H sp3 3.8188487 19.8117948 -73.4402085 67 HD23 H sp3
3.946209 18.3123841 -72.4986813 68 N N sp3 0.5522296 20.7448265
-69.6677329 69 H2 H sp3 0.8508457 20.7069891 -70.6330467 70 H3 H sp3
0.8965405 21.6058108 -69.2317738 71 CA C sp3 -0.9308971 20.6733207
-69.616062 72 HA H sp3 -1.2106851 19.6328735 -69.4807849 73 CB C sp3
-1.4482694 21.4116553 -68.3734402 74 HB2 H sp3 -1.600132 22.4593509
-68.5867136 75 HB3 H sp3 -0.7471451 21.3129524 -67.5480514 76 SG S sp3
-3.0078929 20.6045587 -67.872511 77 CD C sp3 -2.3664507 19.0203543
-67.1739121 78 HD2 H sp3 -2.4029511 19.0926894 -66.1056298 79 HD3 H sp3
-1.3749069 18.825053 -67.5486055 80 CE C sp2 -3.2945923 17.9214461
-67.6512906 81 OZ1 O sp2 -2.8644486 16.8823181 -68.135994 82 NZ2 N sp2
-4.6024035 18.0934252 -67.5650015 83 HZ21 H sp3 -5.192733 17.4959878
-68.1359624 84 HZ22 H sp3 -4.9611064 18.9580737 -67.1846038 85 C C sp2
-1.5700324 21.0967712 -70.9624094 86 O O sp2 -0.9238031 21.8625646
-71.6798997 87 N N sp2 -2.6631204 20.4523779 -71.419195 88 CA C sp3
-3.2073689 20.6427833 -72.7712432 89 HA H sp3 -2.4070938 20.4429262
-73.485932 90 C C sp2 -3.7568504 22.0619252 -73.0513024 91 O O sp2
-4.9380074 22.3304332 -72.823275 92 CB C sp3 -4.25539 19.5240312
-72.9098326 93 HB2 H sp3 -4.3908013 19.1922165 -73.932915 94 HB3 H sp3
-5.2074959 19.8307382 -72.4748637 95 CG C sp3 -3.6685344 18.4062198
-72.0655674 96 HG2 H sp3 -2.8130976 17.957698 -72.574122 97 HG3 H sp3
-4.4029429 17.6492095 -71.7979943 98 CD C sp3 -3.2086067 19.2138594
-70.8646379 99 HD2 H sp3 -4.0665704 19.4402083 -70.2298313 100 HD3 H sp3
-2.4751549 18.6232814 -70.3202888 101 N N sp2 -2.8934281 22.9691215
-73.5372794 102 H H sp3 -1.9539428 22.6404232 -73.7176929 103 CA C sp3
-3.1765321 24.3993802 -73.7659997 104 HA H sp3 -4.1011645 24.6356293
-73.2404548 105 C C sp2 -3.4503783 24.8075399 -75.2278393 106 O O sp2
-3.4824597 26.0028874 -75.5213988 107 CB C sp3 -2.0488181 25.2945624
-73.1959265 108 HB2 H sp3 -2.365069 26.3338502 -73.2970348 109 HB3 H sp3
-1.1562042 25.1691022 -73.8111677 110 CG C sp3 -1.642882 25.1085747
-71.7264382 111 HG2 H sp3 -1.1644658 26.0252663 -71.3815364 112 HG3 H
sp3 -0.9054862 24.3135902 -71.6590584 113 CD C sp2 -2.8063943 24.7923327
-70.8005333 114 NE2 N sp2 -3.8677423 25.5605167 -70.82634 115 HE22 H sp3
-3.9518181 26.2666439 -71.5296985 116 HE21 H sp3 -4.6865789 25.1712633
-70.3613676 117 OE1 O sp2 -2.748118 23.8952571 -69.9777877 118 N N sp2
-3.6174585 23.8699747 -76.1584616 119 H H sp3 -3.5281297 22.8956229
-75.871216 120 CA C sp3 -3.8270461 24.1423761 -77.5947648 121 HA H sp3
-3.9251543 25.215949 -77.7395037 122 C C sp2 -5.1497182 23.5428791
-78.1006273 123 O O sp2 -5.1503445 22.5968218 -78.8784017 124 CB C sp3
-2.5982857 23.710179 -78.4310319 125 HB H sp3 -2.8635518 23.7524322
-79.4879419 126 OG1 O sp3 -2.0768224 22.4241183 -78.148135 127 HG1 H sp3
-2.4649512 22.0776476 -77.3136654 128 CG2 C sp3 -1.433239 24.6765779
-78.2120333 129 HG21 H sp3 -1.1042884 24.6401831 -77.1733425 130 HG22 H
sp3 -1.7414783 25.69225 -78.4575745 131 HG23 H sp3 -0.6027467 24.3930712
-78.8586002 132 N N sp2 -6.323154 24.0063649 -77.6488647 133 H H sp3
-7.098182 23.3614875 -77.7464503 134 CA C sp3 -6.6666808 25.4011772
-77.3318717 135 HA2 H sp3 -7.7078024 25.5636461 -77.6097017 136 HA3 H
sp3 -6.0677114 26.052329 -77.9686339 137 C C sp2 -6.5108945 25.8835209
-75.8815718 138 O O sp2 -6.6368077 25.1320697 -74.9146969 139 N N sp2
-6.2751802 27.1917889 -75.7530339 140 H H sp3 -6.2256944 27.7538246
-76.5896242 141 CA C sp3 -5.9089382 27.8881161 -74.5149978 142 HA H sp3
-5.396279 27.1753515 -73.8708283 143 C C sp2 -7.1112411 28.4736768
-73.7542719 144 O O sp2 -8.0907888 28.8689177 -74.3886261 145 CB C sp3
-4.9236878 29.0123435 -74.8648792 146 HB2 H sp3 -4.0017126 28.5759129
-75.2512453 147 HB3 H sp3 -4.6858063 29.5950188 -73.9743613 148 OG O sp3
-5.4762511 29.864026 -75.8538086 149 HG H sp3 -6.2866666 30.257658
-75.5058461 150 N N sp2 -7.0111171 28.6597485 -72.4201793 151 CA C sp3
-8.0294079 29.3424067 -71.6202317 152 HA H sp3 -8.9823644 28.846669
-71.7616 153 C C sp2 -8.2086007 30.824962 -71.985638 154 O O sp2
-7.283962 31.4870428 -72.4523861 155 CB C sp3 -7.5854463 29.1731546
-70.1607956 156 HB2 H sp3 -7.9714849 28.232376 -69.764722 157 HB3 H sp3
-7.8907611 30.0069392 -69.5279973 158 CG C sp3 -6.066512 29.0907982
-70.2828019 159 HG2 H sp3 -5.6128532 28.6007976 -69.4231438 160 HG3 H
sp3 -5.6506394 30.090842 -70.418675 161 CD C sp3 -5.8946338 28.2797725
-71.5651039 162 HD2 H sp3 -4.930506 28.5075212 -72.0191735 163 HD3 H sp3
-5.9691786 27.2151247 -71.3403377 164 N N sp2 -9.375304 31.3787104
-71.6380701 165 H H sp3 -10.0586092 30.7856249 -71.1918606 166 CA C sp3
-9.6205665 32.8290354 -71.6411127 167 HA H sp3 -9.2155644 33.2402441
-72.5670537 168 C C sp2 -8.9221692 33.5218507 -70.462262 169 O O sp2
-8.6756203 32.8899305 -69.4306048 170 CB C sp3 -11.128505 33.1240846
-71.6108865 171 HB2 H sp3 -11.6513633 32.4491072 -72.2906559 172 HB3 H
sp3 -11.2935648 34.1470864 -71.9519487 173 OG O sp3 -11.6592177
33.001005 -70.301086 174 HG H sp3 -11.5130246 32.0907065 -69.9898493 175
N N sp2 -8.7400902 34.8449699 -70.5352698 176 H H sp3 -8.9508518
35.3164243 -71.4013794 177 CA C sp3 -8.1567067 35.6290094 -69.435987 178
HA H sp3 -7.1875826 35.190049 -69.1986335 179 C C sp2 -8.9990091
35.5918977 -68.1454405 180 O O sp2 -8.4401162 35.497888 -67.0582375 181
CB C sp3 -7.9165557 37.0720582 -69.9107921 182 HB2 H sp3 -8.8739313
37.5402403 -70.1442712 183 HB3 H sp3 -7.3185499 37.050724 -70.8224201
184 CG C sp3 -7.1893374 37.9353583 -68.8689593 185 HG2 H sp3 -7.8500267
38.0724987 -68.0127185 186 HG3 H sp3 -7.0108304 38.9205643 -69.3008835
187 SD S sp3 -5.6076589 37.288021 -68.251063 188 CE C sp3 -4.5866621
37.3672366 -69.7470188 189 HE1 H sp3 -3.5681977 37.0629906 -69.5043564
190 HE2 H sp3 -4.5730106 38.3881396 -70.1291523 191 HE3 H sp3 -4.9860398
36.6958479 -70.5066918 192 N N sp2 -10.3335182 35.5342626 -68.2376791
193 H H sp3 -10.7563586 35.5444692 -69.1535339 194 CA C sp3 -11.21433
35.4272171 -67.0537527 195 HA H sp3 -10.9433205 36.2094825 -66.3431582
196 C C sp2 -11.0119948 34.0828928 -66.3460383 197 O O sp2 -10.8197985
34.0257978 -65.1298683 198 CB C sp3 -12.6944576 35.6229291 -67.4443867
199 HB H sp3 -12.9891402 34.8309274 -68.1340457 200 CG1 C sp3
-13.6179024 35.5727012 -66.2205968 201 HG11 H sp3 -13.3224714 36.3312928
-65.4944595 202 HG12 H sp3 -13.575844 34.5913247 -65.7476169 203 HG13 H
sp3 -14.6491658 35.7542521 -66.5256657 204 CG2 C sp3 -12.9125901
36.9751453 -68.1381861 205 HG21 H sp3 -12.5855903 37.78696 -67.4872654
206 HG22 H sp3 -13.9714418 37.1069831 -68.3640896 207 HG23 H sp3
-12.3619478 37.0203273 -69.0766613 208 N N sp2 -10.91087 32.9988719
-67.1189012 209 H H sp3 -11.0600591 33.1023629 -68.1144055 210 CA C sp3
-10.5561579 31.6715305 -66.5934127 211 HA H sp3 -11.172395 31.4782463
-65.7147896 212 C C sp2 -9.1043414 31.5851576 -66.1129816 213 O O sp2
-8.8404437 30.87616 -65.1483038 214 CB C sp3 -10.8536994 30.5588052
-67.6106958 215 HB H sp3 -10.3243629 29.6533896 -67.3181502 216 OG1 O
sp3 -10.4784489 30.9088989 -68.927058 217 HG1 H sp3 -9.6386189 31.401924
-68.8907486 218 CG2 C sp3 -12.3513457 30.264653 -67.6673255 219 HG21 H
sp3 -12.9038884 31.1581789 -67.9600292 220 HG22 H sp3 -12.6984652
29.9347498 -66.6878308 221 HG23 H sp3 -12.5431676 29.4722789 -68.3897682
222 N N sp2 -8.1800775 32.3632811 -66.6837841 223 H H sp3 -8.4420781
32.9462034 -67.4688419 224 CA C sp3 -6.7915421 32.4301493 -66.2290459
225 HA H sp3 -6.4305806 31.4123913 -66.0932515 226 C C sp2 -6.6595259
33.1305071 -64.8699573 227 O O sp2 -6.064279 32.5759579 -63.9484666 228
CB C sp3 -5.944556 33.1205442 -67.306414 229 HB1 H sp3 -6.2474989
34.1593584 -67.4199901 230 HB2 H sp3 -6.0516262 32.6016088 -68.2594596
231 HB3 H sp3 -4.8950676 33.1040943 -67.0093696 232 N N sp2 -7.3436494
34.2651259 -64.6932187 233 H H sp3 -7.7980007 34.6746896 -65.5044132 234
CA C sp3 -7.4798827 34.9633086 -63.4069503 235 HA H sp3 -6.4853558
35.2013106 -63.0283212 236 C C sp2 -8.148867 34.0492327 -62.3686016 237
O O sp2 -7.6829465 33.9769497 -61.2342448 238 CB C sp3 -8.2505006
36.2901973 -63.6199948 239 HB H sp3 -9.1660585 36.0701672 -64.1722191
240 CG1 C sp3 -7.392035 37.2759298 -64.4510607 241 HG12 H sp3 -6.9401313
36.755515 -65.2945389 242 HG13 H sp3 -6.5782795 37.6594009 -63.8339606
243 CG2 C sp3 -8.6469013 36.9434731 -62.2817256 244 HG21 H sp3
-7.7584547 37.1304739 -61.6771319 245 HG22 H sp3 -9.3274185 36.2983704
-61.7256913 246 HG23 H sp3 -9.1660598 37.8850611 -62.4541505 247 CD1 C
sp3 -8.1842653 38.4575614 -65.0261014 248 HD11 H sp3 -9.0247404
38.0890058 -65.6153033 249 HD12 H sp3 -7.5312689 39.0454689 -65.6715933
250 HD13 H sp3 -8.5512046 39.1017991 -64.2282191 251 N N sp2 -9.1457292
33.2543002 -62.7736825 252 H H sp3 -9.4884034 33.3769102 -63.7177782 253
CA C sp3 -9.8007297 32.2613622 -61.9016972 254 HA H sp3 -10.1560215
32.7718185 -61.0064135 255 C C sp2 -8.8308046 31.1640166 -61.4420401 256
O O sp2 -8.7812236 30.8536261 -60.2531527 257 CB C sp3 -11.0217909
31.6356687 -62.5973566 258 HB H sp3 -10.6981003 31.0729272 -63.4706661
259 OG1 O sp3 -11.9255678 32.6363841 -63.0104126 260 HG1 H sp3
-11.5080438 33.1896673 -63.6896131 261 CG2 C sp3 -11.8122 30.7012938
-61.6817163 262 HG21 H sp3 -12.109688 31.2329963 -60.777407 263 HG22 H
sp3 -11.2087379 29.835481 -61.4109443 264 HG23 H sp3 -12.7049243
30.3539801 -62.2024613 265 N N sp2 -7.9887021 30.6285081 -62.3338919 266
H H sp3 -8.0606886 30.9132441 -63.3055772 267 CA C sp3 -6.974226
29.6224275 -61.971858 268 HA H sp3 -7.4547095 28.8493728 -61.3729825 269
C C sp2 -5.8701555 30.2335964 -61.0938615 270 O O sp2 -5.4887604
29.6320516 -60.0894833 271 CB C sp3 -6.4000495 28.9435128 -63.2352573
272 HB H sp3 -6.0131231 29.7206795 -63.8973402 273 CG1 C sp3 -7.4799436
28.1297192 -63.9860915 274 HG12 H sp3 -8.4352242 28.6505849 -63.9689783
275 HG13 H sp3 -7.6255263 27.1671385 -63.4933088 276 CG2 C sp3
-5.2447029 28.0001099 -62.8530988 277 HG21 H sp3 -5.555295 27.3287875
-62.0526253 278 HG22 H sp3 -4.3866759 28.5826432 -62.5234862 279 HG23 H
sp3 -4.9225428 27.4081661 -63.7067457 280 CD1 C sp3 -7.0958369
27.9010605 -65.4525369 281 HD11 H sp3 -6.9796034 28.8583652 -65.961381
282 HD12 H sp3 -7.8693179 27.325797 -65.9553289 283 HD13 H sp3
-6.1627097 27.3484472 -65.5082465 284 N N sp2 -5.4165702 31.4555109
-61.3900114 285 H H sp3 -5.7531877 31.906602 -62.2355651 286 CA C sp3
-4.4372153 32.1577746 -60.552518 287 HA H sp3 -3.5895388 31.4929833
-60.3845062 288 C C sp2 -4.9996514 32.4951224 -59.1660423 289 O O sp2
-4.2662126 32.3988972 -58.182556 290 CB C sp3 -3.9267038 33.4267109
-61.2534794 291 HB2 H sp3 -3.3268981 34.0017021 -60.5473952 292 HB3 H
sp3 -4.7753676 34.0433899 -61.5527014 293 CG C sp3 -3.0629025 33.1283079
-62.4870892 294 HG2 H sp3 -2.7153879 34.0755359 -62.9000777 295 HG3 H
sp3 -3.6917999 32.6595077 -63.2405431 296 SD S sp3 -1.6189407 32.0536764
-62.2293434 297 CE C sp3 -0.6115458 33.0635963 -61.1106397 298 HE1 H sp3
0.347317 32.5711144 -60.9460209 299 HE2 H sp3 -1.1195257 33.1784806
-60.1529457 300 HE3 H sp3 -0.4371303 34.0431676 -61.5553136 301 N N sp2
-6.2981188 32.7880366 -59.0477454 302 H H sp3 -6.8455464 32.9133934
-59.8930545 303 CA C sp3 -6.9771809 32.9558738 -57.7648803 304 HA H sp3
-6.3958386 33.6477593 -57.1535374 305 C C sp2 -7.0751187 31.6308938
-56.9883709 306 O O sp2 -6.7205499 31.6025704 -55.8111069 307 CB C sp3
-8.3542905 33.5853016 -58.0063781 308 HB1 H sp3 -8.9710965 32.9266528
-58.617721 309 HB2 H sp3 -8.2390975 34.5421213 -58.5174228 310 HB3 H sp3
-8.8522694 33.7524442 -57.0506837 311 N N sp2 -7.4218084 30.5192032
-57.651942 312 H H sp3 -7.7115105 30.6112449 -58.6213575 313 CA C sp3
-7.4311 29.1794035 -57.0457753 314 HA H sp3 -8.0994577 29.1930516
-56.1850817 315 C C sp2 -6.0468962 28.7806049 -56.5065295 316 O O sp2
-5.9447388 28.3838594 -55.3461795 317 CB C sp3 -7.9451917 28.1463724
-58.070246 318 HB2 H sp3 -7.6788655 27.1452517 -57.7274586 319 HB3 H sp3
-7.4318416 28.308436 -59.0169148 320 CG C sp3 -9.467005 28.1853017
-58.3079396 321 HG H sp3 -9.7953713 29.213068 -58.4538545 322 CD1 C sp3
-9.8191434 27.3790964 -59.5602782 323 HD11 H sp3 -9.4688873 26.3534197
-59.455755 324 HD12 H sp3 -9.3449077 27.833864 -60.4291894 325 HD13 H
sp3 -10.8981105 27.3876916 -59.7143611 326 CD2 C sp3 -10.2341237
27.5895927 -57.1241424 327 HD21 H sp3 -9.917863 26.5616021 -56.9458903
328 HD22 H sp3 -11.3031336 27.6068352 -57.3354521 329 HD23 H sp3
-10.057573 28.179826 -56.2264851 330 N N sp2 -4.9771627 28.9969839
-57.2811731 331 H H sp3 -5.1285683 29.3105578 -58.2352281 332 CA C sp3
-3.601077 28.7782177 -56.8184913 333 HA H sp3 -3.5258902 27.7619371
-56.4288212 334 C C sp2 -3.2136307 29.7129704 -55.6624861 335 O O sp2
-2.6585011 29.2510633 -54.6662361 336 CB C sp3 -2.6083614 28.9217363
-57.987577 337 HB2 H sp3 -1.65048 29.2508078 -57.583135 338 HB3 H sp3
-2.9486256 29.699297 -58.6733555 339 CG C sp2 -2.3555469 27.6286645
-58.7426868 340 CD1 C sp2 -1.5755709 26.6249671 -58.1420076 341 HD1 H
sp3 -1.1303368 26.8049672 -57.1761593 342 CD2 C sp2 -2.8981383
27.4137576 -60.0230227 343 HD2 H sp3 -3.4769723 28.1933893 -60.4923008
344 CE1 C sp2 -1.399415 25.3837506 -58.7803052 345 HE1 H sp3 -0.8543373
24.5902765 -58.295404 346 CE2 C sp2 -2.7016317 26.1824663 -60.6822027
347 HE2 H sp3 -3.1208243 26.0197816 -61.6635097 348 CZ C sp2 -1.9700172
25.1548624 -60.047612 349 OH O sp3 -1.8123028 23.9421488 -60.6397887 350
HH H sp3 -2.3579131 23.8694662 -61.4455438 351 N N sp2 -3.5283476
31.00841 -55.7546048 352 H H sp3 -3.9916754 31.3305608 -56.5962757 353
CA C sp3 -3.1145301 32.0062633 -54.7553252 354 HA H sp3 -2.0432028
31.9032085 -54.5798389 355 C C sp2 -3.8194455 31.8254892 -53.4106083 356
O O sp2 -3.1686524 31.8601772 -52.3679567 357 CB C sp3 -3.3679551
33.430102 -55.2592095 358 HB2 H sp3 -3.0336061 34.1404198 -54.5011922
359 HB3 H sp3 -4.4349447 33.5772284 -55.4350717 360 OG O sp3 -2.6568901
33.670003 -56.4546566 361 HG H sp3 -3.1412701 33.2338304 -57.1796649 362
N N sp2 -5.1331089 31.5794489 -53.4149384 363 H H sp3 -5.6123281
31.520065 -54.3097138 364 CA C sp3 -5.932824 31.4361899 -52.1903024 365
HA H sp3 -5.7094898 32.2738673 -51.5280088 366 C C sp2 -5.5298155
30.1629383 -51.4412065 367 O O sp2 -5.2316994 30.2286631 -50.2521826 368
CB C sp3 -7.4441957 31.4810004 -52.5238883 369 HB H sp3 -7.6466384
30.7433131 -53.3031072 370 CG1 C sp3 -7.8340512 32.8865124 -53.0459915
371 HG12 H sp3 -7.1072293 33.2228956 -53.7841698 372 HG13 H sp3
-7.8119115 33.6002727 -52.2212038 373 CG2 C sp3 -8.3021034 31.1286475
-51.2921259 374 HG21 H sp3 -8.0978484 31.8270555 -50.4796208 375 HG22 H
sp3 -8.0919674 30.114272 -50.9524898 376 HG23 H sp3 -9.3614238
31.1701992 -51.5408924 377 CD1 C sp3 -9.212953 32.9405518 -53.7176223
378 HD11 H sp3 -9.2692426 32.1952752 -54.5118135 379 HD12 H sp3
-9.3618787 33.9296138 -54.1516882 380 HD13 H sp3 -10.0034922 32.7598052
-52.9904183 381 N N sp2 -5.4165893 29.0277932 -52.1366573 382 H H sp3
-5.6340068 29.0376598 -53.1275709 383 CA C sp3 -5.0319789 27.7426299
-51.5245736 384 HA H sp3 -5.6125843 27.6050877 -50.611666 385 C C sp2
-3.5549751 27.7335007 -51.0938735 386 O O sp2 -3.1995628 27.0789633
-50.1154651 387 CB C sp3 -5.3986703 26.5954438 -52.4871792 388 HB H sp3
-4.9107227 26.767616 -53.4467936 389 CG1 C sp3 -4.9948236 25.2057326
-52.0000843 390 HG11 H sp3 -5.5609883 24.9352862 -51.1111871 391 HG12 H
sp3 -3.9318195 25.1734164 -51.7746543 392 HG13 H sp3 -5.2056996
24.4858926 -52.7879676 393 CG2 C sp3 -6.9229084 26.5462126 -52.6880559
394 HG21 H sp3 -7.4263398 26.4487912 -51.7254396 395 HG22 H sp3
-7.1937957 25.692381 -53.3056006 396 HG23 H sp3 -7.2729615 27.4497525
-53.1856386 397 N N sp2 -2.7047671 28.559469 -51.7126189 398 H H sp3
-3.0223467 29.0617526 -52.5320769 399 CA C sp3 -1.3492211 28.809079
-51.2245903 400 HA H sp3 -0.881428 27.8529916 -50.9926733 401 C C sp2
-1.3488484 29.6204785 -49.9169027 402 O O sp2 -0.8138257 29.1529967
-48.9130559 403 CB C sp3 -0.5385552 29.4745609 -52.342806 404 HB2 H sp3
-0.9373818 30.4676063 -52.5557116 405 HB3 H sp3 -0.6091625 28.871672
-53.2479194 406 SG S sp3 1.2012791 29.6075047 -51.8531706 407 HG H sp3
1.4337775 28.2977974 -51.6538839 408 N N sp2 -2.0117639 30.783081
-49.8793864 409 H H sp3 -2.4673679 31.1028361 -50.7301103 410 CA C sp3
-2.0070181 31.6813991 -48.7070058 411 HA H sp3 -0.9757933 31.8009425
-48.3737274 412 C C sp2 -2.7766872 31.0993838 -47.5160587 413 O O sp2
-2.2710432 31.1304027 -46.3952499 414 CB C sp3 -2.5382331 33.0779374
-49.0941329 415 HB H sp3 -3.5062336 32.9688995 -49.5854778 416 CG1 C sp3
-2.7133294 34.0115645 -47.8871141 417 HG11 H sp3 -1.7778488 34.0865196
-47.3314736 418 HG12 H sp3 -3.4947302 33.6364507 -47.2260631 419 HG13 H
sp3 -3.0097146 35.0043898 -48.2264602 420 CG2 C sp3 -1.5662759
33.7742748 -50.057809 421 HG21 H sp3 -0.6034505 33.9326631 -49.5714911
422 HG22 H sp3 -1.9764595 34.7358181 -50.3668798 423 HG23 H sp3
-1.4133738 33.1685743 -50.949754 424 N N sp2 -3.9606598 30.5207833
-47.7395167 425 H H sp3 -4.3127836 30.5021016 -48.6925177 426 CA C sp3
-4.7917591 29.9016882 -46.6868237 427 HA H sp3 -4.8167963 30.5747437
-45.8296938 428 C C sp2 -4.1780656 28.5873105 -46.1888638 429 O O sp2
-4.3313555 28.2513999 -45.014046 430 CB C sp3 -6.2451018 29.7135418
-47.1763834 431 HB H sp3 -6.2455614 29.088208 -48.0692248 432 CG1 C sp3
-7.1510427 29.0519277 -46.1291346 433 HG11 H sp3 -7.1473303 29.6337583
-45.2069149 434 HG12 H sp3 -6.8045323 28.0435598 -45.9110976 435 HG13 H
sp3 -8.1708266 28.9828303 -46.5084228 436 CG2 C sp3 -6.8868496
31.0706904 -47.5088343 437 HG21 H sp3 -6.9142323 31.7012218 -46.6197898
438 HG22 H sp3 -7.9027281 30.917327 -47.8729263 439 HG23 H sp3
-6.3237002 31.5816655 -48.2881961 440 N N sp2 -3.3751211 27.9143195
-47.0177914 441 H H sp3 -3.31721 28.211482 -47.983281 442 CA C sp3
-2.4619013 26.863374 -46.585393 443 HA2 H sp3 -1.9844543 26.4454913
-47.4667634 444 HA3 H sp3 -3.0102709 26.0779782 -46.0660049 445 C C sp2
-1.3669455 27.4094713 -45.6706099 446 O O sp2 -1.3737061 27.1513988
-44.4658967 447 N N sp2 -0.4481329 28.200082 -46.2280008 448 H H sp3
-0.5374662 28.4026284 -47.2203408 449 CA C sp3 0.7492854 28.6895007
-45.5416816 450 HA H sp3 1.3628078 27.8315216 -45.2675194 451 C C sp2
0.435145 29.4327815 -44.2347415 452 O O sp2 1.0039776 29.0903288
-43.2004744 453 CB C sp3 1.5446977 29.595097 -46.50363 454 HB2 H sp3
2.3039172 30.134006 -45.9347824 455 HB3 H sp3 0.8602565 30.3359162
-46.9211655 456 CG C sp3 2.2440434 28.8501836 -47.658337 457 HG H sp3
1.5443156 28.1796026 -48.1543254 458 CD1 C sp3 2.7643691 29.8589085
-48.6823629 459 HD11 H sp3 3.4825125 30.5348389 -48.2189569 460 HD12 H
sp3 1.9272501 30.4370258 -49.073665 461 HD13 H sp3 3.239035 29.3320273
-49.5098115 462 CD2 C sp3 3.4448897 28.0440858 -47.1657583 463 HD21 H
sp3 4.1738701 28.7015057 -46.6955405 464 HD22 H sp3 3.909186 27.5391588
-48.0105854 465 HD23 H sp3 3.1218626 27.2853117 -46.4574371 466 N N sp2
-0.4857867 30.4012411 -44.2403104 467 H H sp3 -0.9816451 30.6017202
-45.1043661 468 CA C sp3 -0.7503934 31.2468264 -43.0703726 469 HA H sp3
0.1922637 31.6850226 -42.739218 470 C C sp2 -1.3104995 30.4508643
-41.8832213 471 O O sp2 -0.7841627 30.543713 -40.7744247 472 CB C sp3
-1.6923333 32.391765 -43.4697307 473 HB2 H sp3 -2.635593 31.9734593
-43.8247028 474 HB3 H sp3 -1.2463081 32.9428394 -44.2992773 475 CG C sp2
-1.9808962 33.3644174 -42.3413127 476 CD1 C sp2 -1.088575 34.4203429
-42.073697 477 HD1 H sp3 -0.2045004 34.5495519 -42.6813566 478 CD2 C sp2
-3.1279909 33.2007213 -41.5401828 479 HD2 H sp3 -3.8139281 32.3885864
-41.7339071 480 CE1 C sp2 -1.3427251 35.3081094 -41.0125106 481 HE1 H
sp3 -0.6561856 36.117724 -40.808021 482 CE2 C sp2 -3.3801104 34.0866454
-40.4775951 483 HE2 H sp3 -4.2586183 33.9556542 -39.8618888 484 CZ C sp2
-2.4881193 35.1410291 -40.2144222 485 HZ H sp3 -2.6818012 35.8224531
-39.3979559 486 N N sp2 -2.3203086 29.6057472 -42.1170227 487 H H sp3
-2.6705515 29.5137392 -43.0609795 488 CA C sp3 -2.9272096 28.7900392
-41.062259 489 HA2 H sp3 -3.8077306 28.2922496 -41.4593994 490 HA3 H sp3
-3.2361352 29.4319688 -40.2368643 491 C C sp2 -1.980457 27.719575
-40.5189087 492 O O sp2 -1.900742 27.5259031 -39.3072933 493 N N sp2
-1.1593484 27.112589 -41.3791832 494 H H sp3 -1.236855 27.3311708
-42.3666313 495 CA C sp3 -0.1777553 26.1165865 -40.9515302 496 HA H sp3
-0.6558754 25.451589 -40.2288565 497 C C sp2 1.0246755 26.7345601
-40.2109908 498 O O sp2 1.4564316 26.1773823 -39.2001586 499 CB C sp3
0.2222281 25.2599649 -42.1582891 500 HB2 H sp3 1.0955724 24.671918
-41.8917948 501 HB3 H sp3 0.4796014 25.8866633 -43.0114409 502 CG C sp2
-0.8807314 24.283554 -42.5260009 503 OD1 O sp2 -1.0899838 23.2918177
-41.8526117 504 ND2 N sp2 -1.6858074 24.5712872 -43.5168223 505 HD22 H
sp3 -1.5954836 25.4581785 -43.9927164 506 HD21 H sp3 -2.4279713
23.9163382 -43.7407784 507 N N sp2 1.4903682 27.9304194 -40.5930884 508
H H sp3 1.1281711 28.3611925 -41.4390929 509 CA C sp3 2.5038189
28.6546649 -39.8157122 510 HA H sp3 3.2595272 27.9370478 -39.5037133 511
C C sp2 1.9575036 29.2268947 -38.5024861 512 O O sp2 2.6732479
29.1733093 -37.5039675 513 CB C sp3 3.2222458 29.7093881 -40.6712345 514
HB2 H sp3 3.6316797 30.4742709 -40.0094818 515 HB3 H sp3 2.510397
30.2048154 -41.3323246 516 CG C sp2 4.3840886 29.1337016 -41.4646759 517
CD1 C sp2 4.3206284 29.0086003 -42.8657745 518 HD1 H sp3 3.4498375
29.3506862 -43.4019093 519 CD2 C sp2 5.5392413 28.7010586 -40.78302 520
HD2 H sp3 5.6007215 28.7973819 -39.7079981 521 CE1 C sp2 5.3948488
28.4415122 -43.5753714 522 HE1 H sp3 5.3434635 28.3459804 -44.6500497
523 CE2 C sp2 6.608314 28.1241849 -41.4912371 524 HE2 H sp3 7.4856563
27.7798704 -40.9614144 525 CZ C sp2 6.5349399 27.9916665 -42.8881755 526
HZ H sp3 7.3569754 27.549971 -43.4341736 527 N N sp2 0.6744426
29.6023703 -38.4289705 528 H H sp3 0.1362908 29.6846844 -39.2863737 529
CA C sp3 0.011283 29.9138711 -37.1580648 530 HA H sp3 0.6053002
30.672319 -36.6467317 531 C C sp2 -0.0491278 28.6843332 -36.2370012 532
O O sp2 0.2795513 28.7974467 -35.0600939 533 CB C sp3 -1.3872118
30.4977679 -37.4361722 534 HB2 H sp3 -1.9449175 29.7917721 -38.0499441
535 HB3 H sp3 -1.2732605 31.4188497 -38.0104476 536 CG C sp3 -2.2186118
30.7933014 -36.1706622 537 HG H sp3 -2.3602335 29.8736038 -35.6029589
538 CD1 C sp3 -1.5637851 31.8363148 -35.2617904 539 HD11 H sp3
-1.3916485 32.7589396 -35.8167914 540 HD12 H sp3 -0.6141152 31.4603547
-34.8840983 541 HD13 H sp3 -2.2132738 32.0419478 -34.4113793 542 CD2 C
sp3 -3.5999107 31.3071891 -36.5738631 543 HD21 H sp3 -3.5034625
32.2341311 -37.1398413 544 HD22 H sp3 -4.2038163 31.4873747 -35.6847067
545 HD23 H sp3 -4.1027792 30.5618089 -37.1906499 546 N N sp2 -0.3802943
27.5010821 -36.763271 547 H H sp3 -0.6755966 27.4794698 -37.7353729 548
CA C sp3 -0.3912994 26.239531 -35.9974547 549 HA H sp3 -1.0043735
26.3804389 -35.1079557 550 C C sp2 1.0045725 25.8641621 -35.490796 551 O
O sp2 1.1609768 25.5778005 -34.30225 552 CB C sp3 -1.0290758 25.1181507
-36.842474 553 HB H sp3 -0.6503887 25.1753399 -37.8621291 554 CG1 C sp3
-0.7622204 23.7002745 -36.3268965 555 HG11 H sp3 -1.1058641 23.5997577
-35.3004032 556 HG12 H sp3 0.3011634 23.4682311 -36.3772859 557 HG13 H
sp3 -1.2906729 22.9788145 -36.9511979 558 CG2 C sp3 -2.5474664
25.3216855 -36.8673289 559 HG21 H sp3 -2.9575173 25.2371459 -35.8615143
560 HG22 H sp3 -2.9979499 24.565456 -37.5047946 561 HG23 H sp3
-2.7952154 26.3039651 -37.264724 562 N N sp2 2.035736 25.9593483
-36.3370831 563 H H sp3 1.8469104 26.1948473 -37.3068742 564 CA C sp3
3.4257145 25.7319421 -35.9222204 565 HA H sp3 3.493689 24.7450201
-35.4656674 566 C C sp2 3.8864152 26.7412842 -34.859398 567 O O sp2
4.4628037 26.3394282 -33.8476824 568 CB C sp3 4.358536 25.7688117
-37.142093 569 HB2 H sp3 5.3876818 25.8726538 -36.7969824 570 HB3 H sp3
4.1227738 26.630661 -37.7664844 571 CG C sp3 4.2699217 24.4836883
-37.9707857 572 HG2 H sp3 3.2652395 24.3776061 -38.3781474 573 HG3 H sp3
4.4601183 23.6346334 -37.314084 574 SD S sp3 5.4724213 24.4098183
-39.323161 575 CE C sp3 4.56075 25.2883519 -40.6167993 576 HE1 H sp3
5.1634061 25.3252611 -41.5239854 577 HE2 H sp3 4.3473881 26.3012983
-40.2897 578 HE3 H sp3 3.623954 24.7720273 -40.8237246 579 N N sp2
3.5549685 28.0267752 -35.0266694 580 H H sp3 3.080305 28.2982553
-35.8822356 581 CA C sp3 3.8416882 29.0781936 -34.048126 582 HA H sp3
4.915187 29.0973317 -33.8573785 583 C C sp2 3.1470243 28.8180373
-32.707372 584 O O sp2 3.8067556 28.8509874 -31.6719276 585 CB C sp3
3.4303442 30.4439578 -34.6193541 586 HB2 H sp3 2.4060965 30.3850471
-34.9865433 587 HB3 H sp3 4.068288 30.6755687 -35.4734734 588 CG C sp2
3.5136004 31.5814561 -33.6167327 589 CD1 C sp2 4.7437604 32.2237627
-33.3774369 590 HD1 H sp3 5.6256619 31.9166012 -33.9233259 591 CD2 C sp2
2.363291 31.977307 -32.9041613 592 HD2 H sp3 1.4179381 31.4861839
-33.0907805 593 CE1 C sp2 4.8264238 33.2648075 -32.4318381 594 HE1 H sp3
5.7709069 33.7563154 -32.2556187 595 CE2 C sp2 2.4427197 33.0126079
-31.9535255 596 HE2 H sp3 1.5642124 33.3327681 -31.4160591 597 CZ C sp2
3.6737625 33.6587678 -31.7170995 598 OH O sp3 3.7503284 34.6536766
-30.7932141 599 HH H sp3 4.6070242 35.0830791 -30.8249762 600 N N sp2
1.8543669 28.4747081 -32.7117643 601 H H sp3 1.3773075 28.4428192
-33.60928 602 CA C sp3 1.0598808 28.1886143 -31.5043008 603 HA H sp3
1.0752072 29.0710301 -30.8676133 604 C C sp2 1.6672849 27.0502106
-30.6787456 605 O O sp2 1.7974766 27.1902238 -29.4608994 606 CB C sp3
-0.4084184 27.9088877 -31.9006812 607 HB H sp3 -0.4274774 27.3023275
-32.8059622 608 CG1 C sp3 -1.2258974 27.1737683 -30.8351358 609 HG11 H
sp3 -1.1596757 27.6913635 -29.8843271 610 HG12 H sp3 -0.8649834
26.1514607 -30.7188483 611 HG13 H sp3 -2.2738843 27.129042 -31.1296549
612 CG2 C sp3 -1.1307046 29.2354212 -32.1758765 613 HG21 H sp3
-1.2314583 29.8080033 -31.2545328 614 HG22 H sp3 -2.1209712 29.0340372
-32.5844431 615 HG23 H sp3 -0.5739914 29.8266293 -32.9000045 616 N N sp2
2.1728163 25.9967831 -31.3251145 617 H H sp3 2.0671189 25.9583656
-32.334845 618 CA C sp3 2.781788 24.845322 -30.6370993 619 HA H sp3
2.120807 24.5563141 -29.8200785 620 C C sp2 4.1273822 25.1910255
-29.9776129 621 O O sp2 4.4772991 24.5894418 -28.9629071 622 CB C sp3
2.8590369 23.6505052 -31.6139707 623 HB H sp3 3.2838728 24.0063587
-32.5530916 624 CG1 C sp3 1.425375 23.1365779 -31.8714796 625 HG12 H sp3
0.7538218 23.9827583 -31.9896957 626 HG13 H sp3 1.0780754 22.5659442
-31.0091467 627 CG2 C sp3 3.7390071 22.5023874 -31.0845211 628 HG21 H
sp3 3.4175129 22.2279625 -30.079535 629 HG22 H sp3 4.7828475 22.815353
-31.060612 630 HG23 H sp3 3.6679402 21.631472 -31.7330437 631 CD1 C sp3
1.2900148 22.2796169 -33.1313525 632 HD11 H sp3 1.6655595 22.8210831
-33.9999802 633 HD12 H sp3 0.23931 22.0472708 -33.2830711 634 HD13 H sp3
1.8342355 21.3491836 -33.01661 635 N N sp2 4.8472933 26.2113783
-30.453806 636 H H sp3 4.5146927 26.6765111 -31.2924741 637 CA C sp3
6.0550136 26.7346221 -29.7825807 638 HA H sp3 6.5533132 25.9170496
-29.261835 639 C C sp2 5.6848825 27.7827338 -28.7234267 640 O O sp2
6.0858435 27.679558 -27.5573906 641 CB C sp3 7.0548923 27.2936762
-30.8172769 642 HB H sp3 6.5850109 28.1082779 -31.3695095 643 CG1 C sp3
8.327454 27.8274114 -30.145747 644 HG11 H sp3 8.8024127 27.0396856
-29.5595869 645 HG12 H sp3 8.092692 28.6699651 -29.496296 646 HG13 H sp3
9.027287 28.1746063 -30.9068713 647 CG2 C sp3 7.486354 26.2090131
-31.8152757 648 HG21 H sp3 7.952287 25.375944 -31.2887266 649 HG22 H sp3
8.1967301 26.6252555 -32.5298038 650 HG23 H sp3 6.6256141 25.841543
-32.3728179 651 N N sp2 4.8379909 28.7512425 -29.0899863 652 H H sp3
4.5105437 28.7295764 -30.053299 653 CA C sp3 4.3968619 29.8811805
-28.2587086 654 HA H sp3 5.281303 30.431526 -27.9396435 655 C C sp2
3.6631713 29.4373861 -26.9949259 656 O O sp2 3.8847138 30.0431375
-25.9408438 657 CB C sp3 3.5196866 30.8025109 -29.131188 658 HB2 H sp3
2.7203202 30.2077901 -29.5756541 659 HB3 H sp3 4.1263296 31.2041271
-29.944906 660 CG C sp3 2.859578 31.9685631 -28.3802732 661 HG2 H sp3
2.1958226 31.5634865 -27.6196114 662 HG3 H sp3 2.2487609 32.5361472
-29.0822996 663 CD C sp3 3.8540102 32.9226803 -27.7099219 664 HD2 H sp3
4.4296811 33.4317728 -28.484992 665 HD3 H sp3 4.5534919 32.3634766
-27.0878539 666 NE N sp2 3.1500442 33.9203533 -26.8831751 667 HE H sp3
2.9763468 34.8132509 -27.3146073 668 CZ C sp2 2.7156107 33.7547494
-25.6438249 669 NH1 N sp2 2.8582249 32.6335459 -24.9888029 670 HH12 H
sp3 3.2667657 31.8307658 -25.4541696 671 HH11 H sp3 2.5144071 32.5386932
-24.0543602 672 NH2 N sp2 2.1195368 34.7357062 -25.0249713 673 HH21 H
sp3 1.7944052 34.6165044 -24.0841499 674 HH22 H sp3 1.9705716 35.6103621
-25.4961092 675 N N sp2 2.8911067 28.3545466 -27.0615564 676 H H sp3
2.7369361 27.9438846 -27.9789113 677 CA C sp3 2.0926734 27.8334076
-25.9504811 678 HA H sp3 2.2336188 28.4769932 -25.0817526 679 C C sp2
2.5707244 26.4450656 -25.50151 680 O O sp2 3.3665255 26.391221
-24.567269 681 CB C sp3 0.6022093 27.9325774 -26.292971 682 HB2 H sp3
0.0140013 27.5500098 -25.4571972 683 HB3 H sp3 0.4070051 27.3056003
-27.1598955 684 CG C sp2 0.1558586 29.3545191 -26.5967659 685 CD1 C sp2
0.0212468 30.2915331 -25.5547389 686 HD1 H sp3 0.1725903 29.9771796
-24.5298604 687 CD2 C sp2 -0.0721686 29.7543135 -27.9270413 688 HD2 H
sp3 0.0575375 29.0384811 -28.7230832 689 CE1 C sp2 -0.3312832 31.6243122
-25.8433496 690 HE1 H sp3 -0.4420505 32.3462885 -25.0498077 691 CE2 C
sp2 -0.4522446 31.0779423 -28.2214355 692 HE2 H sp3 -0.6315395
31.3731594 -29.2440871 693 CZ C sp2 -0.5689742 32.0197789 -27.1764578
694 OH O sp3 -0.8792056 33.3140953 -27.4471313 695 HH H sp3 -1.1186261
33.4410012 -28.3679093 696 N N sp2 2.251982 25.3554193 -26.207064 697 H
H sp3 1.6920818 25.4632054 -27.0458335 698 CA C sp3 2.4447734 23.9606046
-25.7316291 699 HA H sp3 2.2498666 23.959079 -24.6582813 700 C C sp2
3.8670747 23.3788201 -25.8541818 701 O O sp2 4.0730588 22.1849101
-25.6094303 702 CB C sp3 1.395904 23.0292726 -26.3662406 703 HB H sp3
1.6583773 21.9849387 -26.1964618 704 OG1 O sp3 1.3005912 23.2667641
-27.7512329 705 HG1 H sp3 0.5302824 22.7873742 -28.0751315 706 CG2 C sp3
0.0127769 23.2750826 -25.7638611 707 HG21 H sp3 -0.2657222 24.3222366
-25.8686517 708 HG22 H sp3 0.0309464 23.0254365 -24.7037284 709 HG23 H
sp3 -0.7298288 22.6540936 -26.2637953 710 N N sp2 4.8620318 24.2251425
-26.1599227 711 H H sp3 4.5620768 25.1485388 -26.4320049 712 CA C sp3
6.3191032 23.9572164 -26.1672754 713 HA H sp3 6.7895823 24.7876195
-26.6887973 714 C C sp2 6.7639572 22.7330117 -26.9839342 715 O O sp2
7.8249207 22.1769731 -26.7196261 716 CB C sp3 6.87008 23.9189721
-24.7188507 717 HB2 H sp3 7.9416841 23.713451 -24.736069 718 HB3 H sp3
6.3867226 23.0964152 -24.1931657 719 CG C sp3 6.654328 25.1992906
-23.8990703 720 HG2 H sp3 6.9212881 24.9981115 -22.8604767 721 HG3 H sp3
5.5979005 25.44967 -23.9117446 722 CD C sp3 7.5063151 26.3816801
-24.3964844 723 HD2 H sp3 7.6162276 26.3552517 -25.4801896 724 HD3 H sp3
8.5040409 26.2938223 -23.9630064 725 CE C sp3 6.903638 27.7343867
-24.0038072 726 HE2 H sp3 7.6364737 28.5143805 -24.2295889 727 HE3 H sp3
6.7078168 27.743059 -22.9272994 728 NZ N sp3 5.6564499 27.9866935
-24.7619522 729 HZ3 H sp3 5.8334092 27.9255391 -25.7634474 730 HZ1 H sp3
5.2598695 28.8966442 -24.5672688 731 HZ2 H sp3 4.9527652 27.2858937
-24.530514 732 N N sp2 5.9579325 22.2735125 -27.94535 733 H H sp3
5.150999 22.8421196 -28.1774775 734 CA C sp3 6.1790831 21.0133326
-28.6782779 735 HA H sp3 5.2531403 20.8062918 -29.2139501 736 C C sp2
6.4151674 19.793243 -27.7472531 737 O O sp2 7.141706 18.848331
-28.0868436 738 CB C sp3 7.2803293 21.2359307 -29.7317819 739 HB2 H sp3
8.2595647 21.0938098 -29.2722539 740 HB3 H sp3 7.2202165 22.2648719
-30.0882036 741 CG C sp3 7.145538 20.3144217 -30.9478787 742 HG2 H sp3
6.2059396 20.5343877 -31.4561307 743 HG3 H sp3 7.1099635 19.2802363
-30.6085208 744 SD S sp3 8.4997666 20.4612163 -32.1477827 745 CE C sp3
8.3619797 22.2027536 -32.6282785 746 HE1 H sp3 8.9943011 22.3901403
-33.4961874 747 HE2 H sp3 8.6837298 22.8434202 -31.8078191 748 HE3 H sp3
7.3279102 22.4289181 -32.8810245 749 N N sp2 5.8235718 19.831693
-26.540622 750 H H sp3 5.2960887 20.6664519 -26.3039114 751 CA C sp3
5.9741161 18.8063863 -25.4966645 752 HA H sp3 7.0058232 18.4520439
-25.4798866 753 C C sp2 5.1098885 17.576119 -25.728886 754 O O sp2
5.6032617 16.4774355 -25.5240339 755 CB C sp3 5.6460027 19.3933863
-24.1140516 756 HB2 H sp3 5.3203343 18.5864112 -23.4537083 757 HB3 H sp3
4.8223252 20.1001898 -24.2012332 758 CG C sp3 6.847223 20.0673617
-23.4426172 759 HG2 H sp3 7.2896856 20.8058839 -24.1118825 760 HG3 H sp3
7.591941 19.308485 -23.2101754 761 CD C sp3 6.3728035 20.7572854
-22.1580791 762 HD2 H sp3 5.6657358 20.1205573 -21.6243588 763 HD3 H sp3
5.8394952 21.6628087 -22.4469184 764 CE C sp3 7.5072376 21.1505439
-21.2069224 765 HE2 H sp3 7.1955455 22.0529442 -20.671261 766 HE3 H sp3
8.400244 21.3814236 -21.7917667 767 NZ N sp3 7.7864844 20.0804463
-20.2213065 768 HZ3 H sp3 6.966679 19.8779846 -19.6538175 769 HZ1 H sp3
8.5326555 20.3244659 -19.5947737 770 HZ2 H sp3 8.0719054 19.2148826
-20.6854122 771 N N sp2 3.8394004 17.7446346 -26.0947148 772 H H sp3
3.5026664 18.6819759 -26.2425917 773 CA C sp3 2.8445058 16.6590698
-26.0502773 774 HA H sp3 3.214504 15.8903691 -25.3692863 775 C C sp2
2.6444143 15.9621779 -27.4020055 776 O O sp2 2.7690471 16.5784429
-28.460954 777 CB C sp3 1.520837 17.148409 -25.4461337 778 HB H sp3
0.8199662 16.3215386 -25.4635282 779 OG1 O sp3 0.9646091 18.2215067
-26.1755291 780 HG1 H sp3 0.3319635 17.7773326 -26.7896126 781 CG2 C sp3
1.6742868 17.5963144 -23.9944176 782 HG21 H sp3 2.3866767 18.4164592
-23.9138414 783 HG22 H sp3 2.0202585 16.7508902 -23.4011766 784 HG23 H
sp3 0.7088604 17.9158555 -23.604746 785 N N sp2 2.3542378 14.6583636
-27.3701182 786 H H sp3 2.2371402 14.2185148 -26.4634653 787 CA C sp3
2.3851523 13.7549552 -28.5223724 788 HA H sp3 3.3999496 13.7510311
-28.9174703 789 C C sp2 1.4659867 14.1532967 -29.6930248 790 O O sp2
1.947543 14.2157158 -30.8250976 791 CB C sp3 2.0906193 12.3368246
-28.0259027 792 HB1 H sp3 1.0785943 12.2778337 -27.6248915 793 HB2 H sp3
2.8031151 12.0518833 -27.251577 794 HB3 H sp3 2.1815564 11.637373
-28.8544525 795 N N sp2 0.2062658 14.5501784 -29.4660479 796 H H sp3
-0.2074517 14.4478283 -28.5468927 797 CA C sp3 -0.6209654 15.0290585
-30.5935669 798 HA H sp3 -0.4784158 14.309646 -31.3978018 799 C C sp2
-0.1312725 16.3547345 -31.1738525 800 O O sp2 -0.0966532 16.4831641
-32.3910709 801 CB C sp3 -2.1369677 15.1015846 -30.3248222 802 HB H sp3
-2.513844 16.0649584 -30.6646704 803 OG1 O sp3 -2.4805006 14.9343388
-28.9632861 804 HG1 H sp3 -3.4568549 14.9190716 -28.9404342 805 CG2 C
sp3 -2.8607608 14.0318566 -31.1393853 806 HG21 H sp3 -2.6555101
13.0439158 -30.7313366 807 HG22 H sp3 -2.5275896 14.0662808 -32.1759281
808 HG23 H sp3 -3.9283445 14.2355371 -31.1320587 809 N N sp2 0.4091599
17.276439 -30.3692779 810 H H sp3 0.4088305 17.0907985 -29.3741667 811
CA C sp3 1.0055172 18.5274203 -30.8565673 812 HA H sp3 0.2988718
19.0143069 -31.5276344 813 C C sp2 2.273404 18.2653589 -31.6794749 814 O
O sp2 2.5305795 18.9664553 -32.6515337 815 CB C sp3 1.2834963 19.4813399
-29.6800637 816 HB2 H sp3 1.9454419 20.2772099 -30.0162012 817 HB3 H sp3
1.7824013 18.9460293 -28.8740958 818 CG C sp2 0.0225826 20.1487305
-29.1663869 819 OD1 O sp2 -0.8321228 20.5930801 -29.9117108 820 ND2 N
sp2 -0.1584469 20.2394591 -27.8740151 821 HD22 H sp3 0.4752693
19.7491098 -27.2577576 822 HD21 H sp3 -1.1008672 20.482862 -27.5920935
823 N N sp2 3.006213 17.196284 -31.3739264 824 H H sp3 2.7428362
16.6689286 -30.5470877 825 CA C sp3 4.1551443 16.7221359 -32.152799 826
HA H sp3 4.818999 17.5646574 -32.3531469 827 C C sp2 3.7236598
16.1752183 -33.523341 828 O O sp2 4.4036762 16.4442973 -34.5185871 829
CB C sp3 4.9178608 15.7055009 -31.2802296 830 HB H sp3 4.1925962
15.0674654 -30.7865871 831 CG1 C sp3 5.6818008 16.4800629 -30.1854444
832 HG12 H sp3 5.0510514 17.2681771 -29.7738538 833 HG13 H sp3 6.5592182
16.9572396 -30.6174181 834 CG2 C sp3 5.8441263 14.7682231 -32.063912 835
HG21 H sp3 6.6342908 15.3342416 -32.5557475 836 HG22 H sp3 5.2764504
14.2002612 -32.8008833 837 HG23 H sp3 6.2788599 14.0407862 -31.3849721
838 CD1 C sp3 6.0905617 15.5842248 -29.0185091 839 HD11 H sp3 5.2126499
15.0638323 -28.6451333 840 HD12 H sp3 6.4968925 16.1977236 -28.2170497
841 HD13 H sp3 6.8349937 14.8555778 -29.3313416 842 N N sp2 2.564168
15.5155288 -33.6238704 843 H H sp3 2.054367 15.2952246 -32.7749024 844
CA C sp3 1.9714181 15.1416312 -34.9156624 845 HA H sp3 2.7589765
14.7448195 -35.5559351 846 C C sp2 1.3813193 16.3464434 -35.6568604 847
O O sp2 1.6724679 16.5331537 -36.8312657 848 CB C sp3 0.9040358
14.0506102 -34.7367983 849 HB2 H sp3 0.4109022 13.8946894 -35.6970501
850 HB3 H sp3 0.1451741 14.403575 -34.0382709 851 CG C sp2 1.4294904
12.7036153 -34.278661 852 CD1 C sp2 2.4992705 12.0957547 -34.9635145 853
HD1 H sp3 2.9591984 12.5835859 -35.808727 854 CD2 C sp2 0.8264966
12.0351671 -33.1953891 855 HD2 H sp3 -0.0030198 12.4852612 -32.6709507
856 CE1 C sp2 2.9841756 10.843736 -34.5522731 857 HE1 H sp3 3.8177309
10.3914307 -35.0652033 858 CE2 C sp2 1.2997184 10.7724016 -32.7915463
859 HE2 H sp3 0.823581 10.2573166 -31.975036 860 CZ C sp2 2.3828092
10.1747891 -33.4687185 861 OH O sp3 2.857558 8.9616178 -33.0887997 862
HH H sp3 2.5316128 8.675967 -32.221252 863 N N sp2 0.6547277 17.2290888
-34.9716428 864 H H sp3 0.4566794 17.0154031 -34.0005727 865 CA C sp3
0.0211233 18.4256746 -35.5471692 866 HA H sp3 -0.6061285 18.1237132
-36.3875862 867 C C sp2 1.0739113 19.3942962 -36.0946407 868 O O sp2
0.9091068 19.8966147 -37.2046061 869 CB C sp3 -0.8852948 19.0895793
-34.487788 870 HB H sp3 -0.2946381 19.2385091 -33.5856553 871 CG1 C sp3
-2.0903937 18.1780564 -34.1738043 872 HG12 H sp3 -1.7720251 17.1409323
-34.1086771 873 HG13 H sp3 -2.8088375 18.2369608 -34.9910076 874 CG2 C
sp3 -1.4194203 20.4569813 -34.9358577 875 HG21 H sp3 -2.0630756
20.3281393 -35.8049412 876 HG22 H sp3 -0.6060323 21.1290049 -35.195781
877 HG23 H sp3 -1.9916868 20.9188372 -34.1327456 878 CD1 C sp3 -2.785162
18.5254232 -32.854296 879 HD11 H sp3 -2.0507622 18.5632564 -32.0529676
880 HD12 H sp3 -3.5228198 17.757293 -32.626586 881 HD13 H sp3 -3.2907433
19.4858427 -32.9278752 882 N N sp2 2.2083394 19.5674223 -35.4076276 883
H H sp3 2.283484 19.1563091 -34.4824861 884 CA C sp3 3.3462016
20.3383022 -35.9156915 885 HA H sp3 2.9969715 21.3343033 -36.1921063 886
C C sp2 3.9534303 19.6972169 -37.1704487 887 O O sp2 4.2378205
20.3977165 -38.1358876 888 CB C sp3 4.407497 20.484873 -34.8145571 889
HB2 H sp3 4.8367072 19.5072127 -34.5885697 890 HB3 H sp3 3.9263728
20.8459056 -33.9086097 891 CG C sp2 5.5217753 21.4507744 -35.1692883 892
CD1 C sp2 6.6334376 21.0150075 -35.9158554 893 HD1 H sp3 6.7108346
19.9815258 -36.2221773 894 CD2 C sp2 5.4350385 22.7985093 -34.7720995
895 HD2 H sp3 4.5922124 23.1380762 -34.1904988 896 CE1 C sp2 7.63716
21.9279703 -36.2848409 897 HE1 H sp3 8.4810273 21.5949301 -36.8715845
898 CE2 C sp2 6.4459231 23.7083231 -35.1279927 899 HE2 H sp3 6.3804514
24.7402964 -34.8123744 900 CZ C sp2 7.5411394 23.2752761 -35.8949522 901
HZ H sp3 8.3121436 23.9760752 -36.181903 902 N N sp2 4.0828731
18.3666208 -37.207382 903 H H sp3 3.7891719 17.8293612 -36.4028357 904
CA C sp3 4.609326 17.6446672 -38.3679447 905 HA H sp3 5.5447986 18.1186
-38.6731148 906 C C sp2 3.6556099 17.6980884 -39.574116 907 O O sp2
4.1003749 17.9165726 -40.6982559 908 CB C sp3 4.9093299 16.2058446
-37.9287425 909 HB2 H sp3 3.9873485 15.6534195 -37.7622837 910 HB3 H sp3
5.4548374 16.2363867 -36.9899318 911 CG C sp2 5.7704102 15.4607284
-38.9262444 912 OD1 O sp2 6.9903238 15.4595141 -38.8243585 913 ND2 N sp2
5.1984742 14.8006842 -39.9020091 914 HD22 H sp3 4.1943423 14.7499154
-40.0049641 915 HD21 H sp3 5.8130621 14.2925229 -40.5322095 916 N N sp2
2.347334 17.5846116 -39.3290205 917 H H sp3 2.0650359 17.3939608
-38.3734383 918 CA C sp3 1.28991 17.7359789 -40.3255991 919 HA H sp3
1.5123514 17.0805359 -41.1683465 920 C C sp2 1.2397674 19.1721998
-40.8602525 921 O O sp2 1.2150804 19.3552772 -42.0703408 922 CB C sp3
-0.0418625 17.2963185 -39.6849828 923 HB2 H sp3 -0.226405 17.9114798
-38.8048259 924 HB3 H sp3 0.0611625 16.2686066 -39.346872 925 CG C sp3
-1.2808923 17.3775092 -40.5955333 926 HG H sp3 -1.4696473 18.4126517
-40.8567713 927 CD1 C sp3 -1.1216942 16.5741626 -41.8809681 928 HD11 H
sp3 -0.8699258 15.5426765 -41.6508237 929 HD12 H sp3 -0.3486635
17.0269817 -42.4994039 930 HD13 H sp3 -2.0498834 16.6076102 -42.4514783
931 CD2 C sp3 -2.4985055 16.835188 -39.8473473 932 HD21 H sp3 -2.3416878
15.7956731 -39.5612371 933 HD22 H sp3 -3.3806369 16.9089147 -40.4821483
934 HD23 H sp3 -2.6663955 17.4337709 -38.9515557 935 N N sp2 1.3842379
20.178591 -39.9923935 936 H H sp3 1.4238107 19.9628539 -39.0035051 937
CA C sp3 1.4119237 21.5839484 -40.3894019 938 HA H sp3 0.5920474
21.7491827 -41.0829022 939 C C sp2 2.696581 21.9774645 -41.1320754 940 O
O sp2 2.6253593 22.7201467 -42.108836 941 CB C sp3 1.1744371 22.4559958
-39.1539916 942 HB1 H sp3 1.9624788 22.2884855 -38.4192667 943 HB2 H sp3
0.2082437 22.2109388 -38.7150663 944 HB3 H sp3 1.1696742 23.5056561
-39.4457907 945 N N sp2 3.853643 21.4244745 -40.7567495 946 H H sp3
3.8772048 20.8724945 -39.9061076 947 CA C sp3 5.0991539 21.604272
-41.5028863 948 HA H sp3 5.2626132 22.6731919 -41.636115 949 C C sp2
4.9917856 20.9840106 -42.9013581 950 O O sp2 5.3103637 21.6484921
-43.8859971 951 CB C sp3 6.2640544 21.0199304 -40.6824736 952 HB2 H sp3
6.0744572 19.9589671 -40.514109 953 HB3 H sp3 6.2871249 21.5132968
-39.7093913 954 CG C sp3 7.6464574 21.1707392 -41.346102 955 HG H sp3
7.6548045 20.6292396 -42.2912422 956 CD1 C sp3 8.0311005 22.6292478
-41.6064981 957 HD11 H sp3 7.9793947 23.2001758 -40.6790352 958 HD12 H
sp3 7.3554945 23.0675284 -42.3403218 959 HD13 H sp3 9.0429222 22.6794349
-42.0070084 960 CD2 C sp3 8.71387 20.5592704 -40.4381759 961 HD21 H sp3
8.7400544 21.0893499 -39.4860254 962 HD22 H sp3 9.6891321 20.6285711
-40.9200318 963 HD23 H sp3 8.4836883 19.5085817 -40.2639082 964 N N sp2
4.4399895 19.7710625 -42.999722 965 H H sp3 4.1884512 19.2752331
-42.1510814 966 CA C sp3 4.174792 19.1218081 -44.2785938 967 HA H sp3
5.1034992 19.0955138 -44.8511689 968 C C sp2 3.1401754 19.889448
-45.1183661 969 O O sp2 3.3807989 20.1335948 -46.2922957 970 CB C sp3
3.7373566 17.6798478 -44.0128472 971 HB1 H sp3 2.8022234 17.6638775
-43.4522296 972 HB2 H sp3 4.5108083 17.1716568 -43.4399214 973 HB3 H sp3
3.5966641 17.1666007 -44.9623896 974 N N sp2 2.0478348 20.3742577
-44.5289728 975 H H sp3 1.877671 20.1256695 -43.5592986 976 CA C sp3
1.0025224 21.1286412 -45.230024 977 HA H sp3 0.7463337 20.5992179
-46.1479428 978 C C sp2 1.4488208 22.5380867 -45.6549146 979 O O sp2
1.059871 23.0049636 -46.7293627 980 CB C sp3 -0.2484993 21.1952259
-44.342936 981 HB2 H sp3 -0.8933988 21.9976629 -44.6995939 982 HB3 H sp3
0.0496985 21.4443257 -43.3257989 983 CG C sp2 -1.0686958 19.9022337
-44.3413616 984 OD1 O sp2 -1.0512117 19.1593369 -45.3528984 985 OD2 O
sp3 -1.8386003 19.6897041 -43.3816009 986 N N sp2 2.3377457 23.1879036
-44.8985817 987 H H sp3 2.5989854 22.7835137 -44.0041324 988 CA C sp3
2.9919399 24.4268975 -45.3113384 989 HA H sp3 2.2340987 25.1222618
-45.675854 990 C C sp2 3.9876679 24.1827103 -46.4572515 991 O O sp2
3.9335757 24.8681712 -47.4762287 992 CB C sp3 3.6776725 25.0584629
-44.095375 993 HB1 H sp3 4.4193709 24.3715438 -43.6848977 994 HB2 H sp3
2.9392487 25.2878481 -43.3290182 995 HB3 H sp3 4.1727284 25.9817234
-44.3938828 996 N N sp2 4.837894 23.1562282 -46.3621808 997 H H sp3
4.8365717 22.5934297 -45.5146994 998 CA C sp3 5.7808631 22.8144336
-47.4320009 999 HA H sp3 6.3227241 23.7161542 -47.7149547 1000 C C sp2
5.05732 22.3346723 -48.7028265 1001 O O sp2 5.3995654 22.7855594
-49.7935446 1002 CB C sp3 6.7878901 21.7802671 -46.905018 1003 HB2 H sp3
7.3397832 21.3641115 -47.7480879 1004 HB3 H sp3 6.2267088 20.9727005
-46.4341254 1005 CG C sp3 7.8026065 22.346667 -45.890282 1006 HG H sp3
7.2802457 22.8878713 -45.1027872 1007 CD1 C sp3 8.5973089 21.2093557
-45.248752 1008 HD11 H sp3 9.1565151 20.6654545 -46.0086681 1009 HD12 H
sp3 7.9069358 20.5205877 -44.7603726 1010 HD13 H sp3 9.2806665
21.6089439 -44.5004857 1011 CD2 C sp3 8.8053683 23.2993381 -46.5488564
1012 HD21 H sp3 9.3193579 22.7978227 -47.3686033 1013 HD22 H sp3
9.5384358 23.6262679 -45.8117357 1014 HD23 H sp3 8.2946829 24.181497
-46.9315234 1015 N N sp2 3.9622595 21.5861487 -48.5653313 1016 H H sp3
3.7366285 21.2408633 -47.6384146 1017 CA C sp3 3.0686239 21.2046991
-49.6567517 1018 HA H sp3 3.6331899 20.6361074 -50.3978616 1019 C C sp2
2.4659739 22.4323605 -50.3583147 1020 O O sp2 2.5670866 22.5643144
-51.5786114 1021 CB C sp3 1.9663725 20.3035904 -49.0820414 1022 HB1 H
sp3 1.4105575 20.8291283 -48.307487 1023 HB2 H sp3 2.4073899 19.399838
-48.6593324 1024 HB3 H sp3 1.2742246 20.0118619 -49.8686739 1025 N N sp2
1.9248595 23.3912987 -49.6002032 1026 H H sp3 1.8969775 23.256398
-48.5949807 1027 CA C sp3 1.3245688 24.6136155 -50.167706 1028 HA H sp3
0.8125712 24.3204389 -51.0845717 1029 C C sp2 2.3512045 25.6573029
-50.624411 1030 O O sp2 2.0325869 26.4585354 -51.5030176 1031 CB C sp3
0.2394012 25.2111543 -49.2555207 1032 HB H sp3 -0.0688556 26.1783175
-49.6528566 1033 OG1 O sp3 0.6747812 25.3867673 -47.9283453 1034 HG1 H
sp3 0.7425624 24.5074058 -47.5116099 1035 CG2 C sp3 -0.9794099
24.2863193 -49.2319798 1036 HG21 H sp3 -0.7033701 23.2894013 -48.88888
1037 HG22 H sp3 -1.3928455 24.2247238 -50.2361576 1038 HG23 H sp3
-1.7490949 24.6832547 -48.5756077 1039 N N sp2 3.6270753 25.5206072
-50.2413307 1040 H H sp3 3.8206519 24.9019371 -49.4603732 1041 CA C sp3
4.7522108 26.2703071 -50.8268977 1042 HA H sp3 4.4560454 27.3185467
-50.8730729 1043 C C sp2 5.1063277 25.8527254 -52.2638519 1044 O O sp2
5.8094728 26.58278 -52.95797 1045 CB C sp3 5.9928615 26.1960057
-49.9242357 1046 HB2 H sp3 5.6952549 26.2657563 -48.8776102 1047 HB3 H
sp3 6.6326682 27.0500508 -50.1505434 1048 OG O sp3 6.7546383 25.0204035
-50.1254613 1049 HG H sp3 6.1947231 24.2272267 -50.0125182 1050 N N sp2
4.5807905 24.7257074 -52.761148 1051 H H sp3 4.0371401 24.1334518
-52.144646 1052 CA C sp3 4.789296 24.2787828 -54.1551091 1053 HA H sp3
5.8134711 24.5111448 -54.4432483 1054 C C sp2 3.8550533 24.9891708
-55.1471331 1055 O O sp2 4.1370083 25.0565987 -56.3464392 1056 CB C sp3
4.6161052 22.7573597 -54.2951879 1057 HB H sp3 4.9423884 22.4688212
-55.2951851 1058 OG1 O sp3 3.2597181 22.4057606 -54.1822163 1059 HG1 H
sp3 3.0453489 22.3145881 -53.2340266 1060 CG2 C sp3 5.421173 21.9441444
-53.2798383 1061 HG21 H sp3 5.312756 22.3405512 -52.2749134 1062 HG22 H
sp3 6.4752639 21.9548317 -53.5561083 1063 HG23 H sp3 5.0626449
20.9190322 -53.2589639 1064 N N sp2 2.7458123 25.5502597 -54.6502239
1065 H H sp3 2.6040318 25.4929119 -53.6509043 1066 CA C sp3 1.6695084
26.1371429 -55.4501117 1067 HA H sp3 1.3676776 25.3887425 -56.1793293
1068 C C sp2 2.0741283 27.3712197 -56.2802649 1069 O O sp2 1.6182641
27.4441941 -57.4201547 1070 CB C sp3 0.459849 26.4259605 -54.5416411
1071 HB2 H sp3 -0.2441258 27.0704237 -55.0685232 1072 HB3 H sp3
0.7998179 26.9760558 -53.6669305 1073 CG C sp3 -0.283328 25.1535846
-54.0903715 1074 HG H sp3 0.4265711 24.4273108 -53.6941613 1075 CD1 C
sp3 -1.2856355 25.4897125 -52.9911533 1076 HD11 H sp3 -2.0165106
26.2105049 -53.3585682 1077 HD12 H sp3 -0.7615408 25.9115112 -52.1368848
1078 HD13 H sp3 -1.7961815 24.5814504 -52.6745444 1079 CD2 C sp3
-1.0635007 24.5225477 -55.2444523 1080 HD21 H sp3 -1.752936 25.2451858
-55.6761067 1081 HD22 H sp3 -1.6493472 23.6919877 -54.8717752 1082 HD23
H sp3 -0.3833031 24.1403002 -56.0025431 1083 N N sp2 2.9851223
28.2697242 -55.8471185 1084 CA C sp3 3.4648853 29.3670643 -56.6888494
1085 HA H sp3 2.6071518 29.9693871 -56.9929182 1086 C C sp2 4.1898865
28.8684291 -57.945207 1087 O O sp2 3.8379473 29.2784579 -59.0509945 1088
CB C sp3 4.3725641 30.2212757 -55.7936193 1089 HB2 H sp3 4.2928568
31.2817229 -56.0355773 1090 HB3 H sp3 5.4099164 29.8898678 -55.8705203
1091 CG C sp3 3.8526827 29.9224644 -54.3889381 1092 HG2 H sp3 2.9556555
30.5117052 -54.1927526 1093 HG3 H sp3 4.6110044 30.0990187 -53.625395
1094 CD C sp3 3.491879 28.4447312 -54.4976894 1095 HD2 H sp3 4.392699
27.8480758 -54.3873767 1096 HD3 H sp3 2.7582148 28.1722891 -53.741184
1097 N N sp2 5.0746239 27.8719956 -57.8138466 1098 H H sp3 5.2913354
27.5379276 -56.8859757 1099 CA C sp3 5.7526545 27.2400581 -58.9535759
1100 HA H sp3 6.2777243 28.010495 -59.5179918 1101 C C sp2 4.7507725
26.563964 -59.8989057 1102 O O sp2 4.7966185 26.7719327 -61.1131059 1103
CB C sp3 6.779402 26.2094579 -58.4574202 1104 HB2 H sp3 7.3118626
25.8096251 -59.3219159 1105 HB3 H sp3 6.2517193 25.3752125 -57.9944569
1106 CG C sp2 7.7983961 26.7404845 -57.4682589 1107 CD1 C sp2 8.9897767
27.3351349 -57.9257892 1108 HD1 H sp3 9.1831728 27.42307 -58.9853329
1109 CD2 C sp2 7.5592252 26.6305267 -56.0845878 1110 HD2 H sp3 6.6496589
26.177375 -55.7220046 1111 CE1 C sp2 9.9363317 27.8158733 -57.0032433
1112 HE1 H sp3 10.850375 28.2733017 -57.3551674 1113 CE2 C sp2 8.5037697
27.1123446 -55.1628741 1114 HE2 H sp3 8.3114581 27.0274778 -54.1004968
1115 CZ C sp2 9.6932054 27.7044679 -55.6223487 1116 HZ H sp3 10.4199232
28.0746198 -54.9126614 1117 N N sp2 3.7777318 25.8382615 -59.3373016
1118 H H sp3 3.7886447 25.7151098 -58.329879 1119 CA C sp3 2.7026692
25.2092254 -60.1053062 1120 HA H sp3 3.1498377 24.5994842 -60.8903907
1121 C C sp2 1.7837335 26.2244129 -60.8039647 1122 O O sp2 1.3322673
25.9441011 -61.911984 1123 CB C sp3 1.8848469 24.2865604 -59.1979114
1124 HB2 H sp3 0.9870767 23.9917538 -59.738591 1125 HB3 H sp3 1.5800485
24.8260909 -58.3030904 1126 CG C sp3 2.6438261 23.0140164 -58.8019295
1127 HG2 H sp3 3.5095803 23.2681168 -58.1914919 1128 HG3 H sp3 2.9947392
22.5027968 -59.698893 1129 CD C sp2 1.7336106 22.0642437 -58.0360047
1130 OE1 O sp2 0.8398621 21.4472787 -58.5973476 1131 NE2 N sp2 1.8837137
21.9399432 -56.7413726 1132 HE22 H sp3 2.6003755 22.4160053 -56.2129127
1133 HE21 H sp3 1.3166412 21.2541723 -56.2589101 1134 N N sp2 1.5829677
27.4222453 -60.247374 1135 H H sp3 1.9157477 27.570791 -59.3007233 1136
CA C sp3 0.7963953 28.4882576 -60.8830765 1137 HA H sp3 -0.1464115
28.05267 -61.2148185 1138 C C sp2 1.4889175 29.0712488 -62.1224542 1139
O O sp2 0.8426888 29.2631836 -63.1503107 1140 CB C sp3 0.4422691
29.5787715 -59.8654579 1141 HB2 H sp3 0.1508419 29.1112348 -58.925975
1142 HB3 H sp3 -0.4087263 30.145905 -60.2435442 1143 OG O sp3 1.5083723
30.4772106 -59.6283111 1144 HG H sp3 2.3051734 29.9870187 -59.3544389
1145 N N sp2 2.824767 29.1839956 -62.1172092 1146 H H sp3 3.3210217
29.0110022 -61.251105 1147 CA C sp3 3.5815754 29.6012663 -63.3128711
1148 HA H sp3 3.02798 30.4116719 -63.7891955 1149 C C sp2 3.6710658
28.4644868 -64.3394803 1150 O O sp2 3.4748426 28.7093616 -65.5268053
1151 CB C sp3 4.9769757 30.152899 -62.9596294 1152 HB H sp3 5.6083782
29.3344964 -62.6140403 1153 CG1 C sp3 5.6270276 30.8073684 -64.1848819
1154 HG11 H sp3 5.0268131 31.6536985 -64.5199722 1155 HG12 H sp3
5.7037113 30.0900101 -64.9985123 1156 HG13 H sp3 6.628652 31.1562224
-63.9328388 1157 CG2 C sp3 4.9225951 31.235172 -61.8726999 1158 HG21 H
sp3 4.2490412 32.0377953 -62.1752799 1159 HG22 H sp3 5.9174619
31.6468635 -61.7020854 1160 HG23 H sp3 4.5676178 30.8143357 -60.9352064
1161 N N sp2 3.8263981 27.2091439 -63.8997163 1162 H H sp3 3.995149
27.0618368 -62.9099804 1163 CA C sp3 3.7537651 26.0355305 -64.7843678
1164 HA H sp3 4.4206691 26.2039117 -65.6320767 1165 C C sp2 2.3427022
25.8122367 -65.3800504 1166 O O sp2 2.2126533 25.247679 -66.4695961 1167
CB C sp3 4.2700526 24.8137564 -64.0074579 1168 HB2 H sp3 3.6527248
24.6539716 -63.1262012 1169 HB3 H sp3 5.2929862 24.9992389 -63.6814345
1170 CG C sp2 4.2646697 23.5543216 -64.856032 1171 OD1 O sp2 5.1323816
23.3318041 -65.6809154 1172 ND2 N sp2 3.282479 22.7019663 -64.6999267
1173 HD22 H sp3 2.5570824 22.8909737 -64.0181442 1174 HD21 H sp3
3.266839 21.8813567 -65.2922303 1175 N N sp2 1.2953827 26.3153741
-64.7156843 1176 H H sp3 1.4486417 26.6956182 -63.7902291 1177 CA C sp3
-0.031357 26.4798749 -65.3030749 1178 HA H sp3 -0.3086629 25.5448889
-65.7857907 1179 C C sp2 0.0097297 27.5630512 -66.3977959 1180 O O sp2
-0.2559075 27.2602539 -67.5653677 1181 CB C sp3 -1.0970376 26.7784461
-64.2167138 1182 HB2 H sp3 -0.6263735 27.2527784 -63.3602672 1183 HB3 H
sp3 -1.518575 25.8436674 -63.8571713 1184 CG C sp2 -2.2140217 27.6805446
-64.7170337 1185 CD1 C sp2 -2.97662 27.2691747 -65.8245081 1186 HD1 H
sp3 -2.8968338 26.2605687 -66.1823916 1187 CD2 C sp2 -2.3103064
29.0105445 -64.2609672 1188 HD2 H sp3 -1.7132114 29.3460476 -63.4237965
1189 CE1 C sp2 -3.7230357 28.1984115 -66.5607613 1190 HE1 H sp3
-4.2179431 27.895651 -67.4674286 1191 CE2 C sp2 -3.1003783 29.9378643
-64.9667211 1192 HE2 H sp3 -3.1355996 30.9713246 -64.661872 1193 CZ C
sp2 -3.7570134 29.5408996 -66.1479319 1194 OH O sp3 -4.3664663
30.4525792 -66.939535 1195 HH H sp3 -4.6482046 30.0679741 -67.7689225
1196 N N sp2 0.3445933 28.803189 -66.018199 1197 H H sp3 0.5643158
28.9433144 -65.0368319 1198 CA C sp3 0.1008479 30.0066442 -66.8182342
1199 HA H sp3 -0.9340267 29.9757491 -67.1607611 1200 C C sp2 0.9897354
30.0907149 -68.0645483 1201 O O sp2 0.5391982 30.5602069 -69.1053192
1202 CB C sp3 0.2823758 31.2289798 -65.8965126 1203 HB2 H sp3 1.3136463
31.2402229 -65.5402091 1204 HB3 H sp3 -0.3663164 31.1101467 -65.0279945
1205 CG C sp3 -0.0228517 32.5929037 -66.5477027 1206 HG H sp3 0.6494706
32.7527759 -67.3899992 1207 CD1 C sp3 -1.4693531 32.7137868 -67.0347001
1208 HD11 H sp3 -2.1608718 32.5342007 -66.2125381 1209 HD12 H sp3
-1.6557142 31.9931557 -67.8300295 1210 HD13 H sp3 -1.6389707 33.7118104
-67.4372418 1211 CD2 C sp3 0.2230265 33.7067184 -65.5281953 1212 HD21 H
sp3 -0.4479323 33.5898298 -64.676602 1213 HD22 H sp3 0.0493092
34.6759466 -65.9953142 1214 HD23 H sp3 1.2553881 33.6649418 -65.1819255
1215 N N sp2 2.216994 29.5741356 -67.9855127 1216 H H sp3 2.5274547
29.212605 -67.0893225 1217 CA C sp3 3.1411537 29.49739 -69.1215592 1218
HA H sp3 3.0126139 30.385198 -69.7428949 1219 C C sp2 2.8745977
28.2818148 -70.0231906 1220 O O sp2 3.5170973 28.1487763 -71.0617657
1221 CB C sp3 4.5931057 29.4708357 -68.6093097 1222 HB2 H sp3 5.2731482
29.4235459 -69.4609497 1223 HB3 H sp3 4.7418102 28.5730451 -68.0083618
1224 CG C sp3 4.9671554 30.694154 -67.7633345 1225 HG2 H sp3 5.9844703
30.5536346 -67.3980301 1226 HG3 H sp3 4.3064143 30.7417549 -66.8987664
1227 SD S sp3 4.8924162 32.2873244 -68.623491 1228 CE C sp3 5.258553
33.3919052 -67.2359835 1229 HE1 H sp3 5.2735725 34.4230174 -67.5896965
1230 HE2 H sp3 6.2314974 33.1403169 -66.8136062 1231 HE3 H sp3 4.4891505
33.2844938 -66.4710929 1232 N N sp2 2.023567 27.3323114 -69.6020995 1233
H H sp3 1.4801495 27.5056193 -68.7645508 1234 CA C sp3 1.8409114
26.0480624 -70.2921716 1235 HA2 H sp3 1.4305041 26.2293988 -71.2859783
1236 HA3 H sp3 1.1367454 25.4407301 -69.7248097 1237 C C sp2 3.1445695
25.2513015 -70.447082 1238 O O sp2 3.3423645 24.5853214 -71.4587381 1239
N N sp2 4.1135216 25.4596634 -69.5528683 1240 H H sp3 3.8965662
26.0446667 -68.7575082 1241 CA C sp3 5.5078941 25.0046531 -69.6733196
1242 HA H sp3 5.5305146 23.9560528 -69.9675383 1243 C C sp2 6.1970735
25.1443853 -68.3228615 1244 O O sp2 5.9530118 26.1248467 -67.6206992
1245 CB C sp3 6.2308831 25.8487625 -70.7430535 1246 HB H sp3 5.8007013
26.8502319 -70.769664 1247 OG1 O sp3 5.9963247 25.2073858 -71.9682988
1248 HG1 H sp3 5.0268161 25.1464145 -72.043079 1249 CG2 C sp3 7.7476981
25.9954355 -70.6321926 1250 HG21 H sp3 8.2154549 25.0193856 -70.5728779
1251 HG22 H sp3 8.0040792 26.5833919 -69.7513773 1252 HG23 H sp3
8.1240571 26.5163118 -71.5130729 1253 N N sp2 7.1069967 24.2265242
-67.9780901 1254 H H sp3 7.244224 23.4189016 -68.5745311 1255 CA C sp3
7.9690136 24.3893893 -66.8034937 1256 HA H sp3 7.3548443 24.7384212
-65.9748446 1257 C C sp2 9.0778326 25.4155146 -67.1003045 1258 O O sp2
9.8904337 25.1601566 -67.9940048 1259 CB C sp3 8.5701902 23.0448147
-66.3751604 1260 HB2 H sp3 9.1752984 22.6407644 -67.1891152 1261 HB3 H
sp3 7.7571173 22.3408505 -66.1900325 1262 CG C sp2 9.4024542 23.1377363
-65.1273957 1263 CD1 C sp2 10.7494164 23.2516556 -65.069513 1264 HD1 H
sp3 11.4064858 23.2698528 -65.9318775 1265 CD2 C sp2 8.9474466
23.1674122 -63.7396512 1266 NE1 N sp2 11.1582619 23.3443142 -63.7539323
1267 HE1 H sp3 12.1407062 23.3725987 -63.4873097 1268 CE2 C sp2
10.0834961 23.3130587 -62.8876241 1269 CE3 C sp2 7.6827655 23.0931369
-63.1189427 1270 HE3 H sp3 6.8093444 22.9435759 -63.734917 1271 CZ2 C
sp2 9.9617648 23.4077496 -61.4919271 1272 HZ2 H sp3 10.8343776
23.5310867 -60.870982 1273 CZ3 C sp2 7.5493637 23.1947854 -61.7209479
1274 HZ3 H sp3 6.5677972 23.137436 -61.2703026 1275 CH2 C sp2 8.6853617
23.3542495 -60.9082451 1276 HH2 H sp3 8.5783724 23.4323385 -59.8357595
1277 N N sp2 9.181696 26.5416465 -66.3639801 1278 CA C sp3 10.1599601
27.5904715 -66.6646303 1279 HA H sp3 10.4386596 27.5760968 -67.7189531
1280 C C sp2 11.4457884 27.5056303 -65.8244803 1281 O O sp2 12.4592149
28.0813507 -66.2055318 1282 CB C sp3 9.4033764 28.8863367 -66.3715491
1283 HB2 H sp3 8.7341828 29.1174106 -67.2024352 1284 HB3 H sp3
10.0731807 29.7248603 -66.1745366 1285 CG C sp3 8.5836866 28.5075988
-65.1402748 1286 HG2 H sp3 7.7007666 29.130841 -65.0442055 1287 HG3 H
sp3 9.204642 28.5938314 -64.2502118 1288 CD C sp3 8.2144298 27.043631
-65.3919827 1289 HD2 H sp3 8.2533261 26.4693047 -64.4670488 1290 HD3 H
sp3 7.2085288 27.0076677 -65.8028268 1291 N N sp2 11.4186145 26.8300104
-64.6693851 1292 H H sp3 10.5641661 26.3557548 -64.4205804 1293 CA C sp3
12.4553842 26.9612205 -63.6344837 1294 HA H sp3 12.7862408 28.001217
-63.6289084 1295 C C sp2 13.7243827 26.1205677 -63.8816988 1296 O O sp2
14.6452423 26.1361547 -63.0638212 1297 CB C sp3 11.8391145 26.6716851
-62.2559111 1298 HB2 H sp3 12.5895993 26.8770451 -61.4962882 1299 HB3 H
sp3 11.5990922 25.6130253 -62.1900492 1300 CG C sp2 10.6058432
27.4888701 -61.9144454 1301 CD1 C sp2 10.7396351 28.8362834 -61.5287717
1302 HD1 H sp3 11.720323 29.2868046 -61.4669126 1303 CD2 C sp2 9.3232144
26.9121449 -61.9884537 1304 HD2 H sp3 9.2035271 25.8811958 -62.2832414
1305 CE1 C sp2 9.5992875 29.6020852 -61.2251972 1306 HE1 H sp3 9.7060794
30.6361485 -60.9275892 1307 CE2 C sp2 8.1833862 27.6807032 -61.6975131
1308 HE2 H sp3 7.2027737 27.2353746 -61.7767437 1309 CZ C sp2 8.3205564
29.0251425 -61.3112054 1310 HZ H sp3 7.4457179 29.6156535 -61.0785623
1311 N N sp2 13.79242 25.3689642 -64.9824039 1312 H H sp3 13.0383633
25.4358319 -65.6563256 1313 CA C sp3 14.9120744 24.4949066 -65.330208
1314 HA2 H sp3 15.850359 25.0176455 -65.1435086 1315 HA3 H sp3 14.862528
24.2782977 -66.3974423 1316 C C sp2 14.935094 23.1597214 -64.5771198
1317 O O sp2 14.1050442 22.8787848 -63.7055999 1318 N N sp2 15.9008979
22.3162873 -64.9490079 1319 H H sp3 16.5232476 22.6170367 -65.6825778
1320 CA C sp3 15.9892421 20.9159237 -64.5320976 1321 HA H sp3 15.0154502
20.4506428 -64.6955142 1322 C C sp2 16.3424878 20.7132671 -63.0443024
1323 O O sp2 15.9591357 19.700834 -62.4660495 1324 CB C sp3 17.0057623
20.2233196 -65.4571259 1325 HB2 H sp3 18.0157564 20.552 -65.2143818 1326
HB3 H sp3 16.7968501 20.4888955 -66.4938876 1327 CG C sp2 16.9151032
18.7109034 -65.3685719 1328 OD1 O sp2 15.9185895 18.1211209 -65.7547261
1329 ND2 N sp2 17.9421727 18.0455303 -64.8869144 1330 HD22 H sp3
18.7836338 18.5204152 -64.6243074 1331 HD21 H sp3 17.8901277 17.0294555
-64.8691632 1332 N N sp2 17.0225716 21.6659058 -62.3965445 1333 H H sp3
17.2058948 22.5451357 -62.8666602 1334 CA C sp3 17.4252372 21.5394823
-60.984565 1335 HA H sp3 17.6896774 20.498965 -60.7891432 1336 C C sp2
16.2376356 21.8707405 -60.0749583 1337 O O sp2 15.872122 21.0679249
-59.217756 1338 CB C sp3 18.675212 22.4000102 -60.6717075 1339 HB H sp3
18.4272483 23.4502094 -60.8260557 1340 CG1 C sp3 19.846523 22.0295546
-61.6153334 1341 HG12 H sp3 19.5297145 22.1553299 -62.6505421 1342 HG13
H sp3 20.1105203 20.980881 -61.4702282 1343 CG2 C sp3 19.0873484
22.2227071 -59.1979725 1344 HG21 H sp3 19.3681954 21.1862108 -59.0061294
1345 HG22 H sp3 18.2684715 22.496127 -58.5343931 1346 HG23 H sp3
19.9267847 22.8729529 -58.9531452 1347 CD1 C sp3 21.1071769 22.8855917
-61.4347285 1348 HD11 H sp3 20.8504428 23.9438948 -61.4906276 1349 HD12
H sp3 21.8168411 22.6510426 -62.2287209 1350 HD13 H sp3 21.582016
22.6725717 -60.477423 1351 N N sp2 15.5381812 22.9796331 -60.3361657
1352 H H sp3 15.8614581 23.5955042 -61.0742582 1353 CA C sp3 14.3242777
23.3292748 -59.5906575 1354 HA H sp3 14.5299874 23.2059907 -58.5279418
1355 C C sp2 13.1631712 22.3715707 -59.9063573 1356 O O sp2 12.3557226
22.1105564 -59.0194434 1357 CB C sp3 13.9467395 24.8035264 -59.8184351
1358 HB2 H sp3 12.8793573 24.9110019 -59.6181353 1359 HB3 H sp3
14.1157893 25.0649015 -60.8598116 1360 CG C sp3 14.6854255 25.7945255
-58.8939823 1361 HG H sp3 14.4954288 25.5123453 -57.8580271 1362 CD1 C
sp3 16.1996815 25.8406769 -59.1153802 1363 HD11 H sp3 16.4167861
26.0692489 -60.1580059 1364 HD12 H sp3 16.6489447 24.887823 -58.8415656
1365 HD13 H sp3 16.6397906 26.612137 -58.4828945 1366 CD2 C sp3
14.1475804 27.210092 -59.1066346 1367 HD21 H sp3 14.3778783 27.549323
-60.1167873 1368 HD22 H sp3 14.6076264 27.8903469 -58.3896092 1369 HD23
H sp3 13.0683525 27.2244671 -58.9543675 1370 N N sp2 13.1418247
21.7502169 -61.0938516 1371 H H sp3 13.8126814 22.0352788 -61.7954033
1372 CA C sp3 12.2379498 20.6364604 -61.4075246 1373 HA H sp3 11.2074182
20.9861523 -61.3407937 1374 C C sp2 12.3891237 19.4811692 -60.4005704
1375 O O sp2 11.4231245 19.118083 -59.7256419 1376 CB C sp3 12.5017279
20.1651915 -62.8479756 1377 HB2 H sp3 13.5664824 19.9905586 -62.973821
1378 HB3 H sp3 12.2077133 20.9537088 -63.5376757 1379 SG S sp3
11.6480574 18.6455375 -63.3322442 1380 N N sp2 13.6241367 18.9950421
-60.1966085 1381 H H sp3 14.3822052 19.3622025 -60.760298 1382 CA C sp3
13.9351789 17.9508312 -59.2066046 1383 HA H sp3 13.3400697 17.0652847
-59.4246845 1384 C C sp2 13.5662962 18.3589227 -57.7827232 1385 O O sp2
12.972516 17.5615054 -57.0600862 1386 CB C sp3 15.4271584 17.5915108
-59.2671625 1387 HB2 H sp3 15.6654898 16.9629045 -58.4079133 1388 HB3 H
sp3 16.0323272 18.4959329 -59.2027129 1389 CG C sp3 15.7919868
16.8189786 -60.5367052 1390 HG2 H sp3 15.5707745 17.4101051 -61.4233782
1391 HG3 H sp3 15.1870709 15.9156552 -60.5618916 1392 CD C sp3
17.2844575 16.4535048 -60.5168503 1393 HD2 H sp3 17.5149204 15.9361167
-59.5840597 1394 HD3 H sp3 17.873878 17.3713076 -60.5481966 1395 CE C
sp3 17.7054671 15.5604153 -61.68934 1396 HE2 H sp3 18.7485159 15.2698481
-61.544038 1397 HE3 H sp3 17.6363608 16.1333739 -62.6188784 1398 NZ N
sp3 16.8580785 14.3520401 -61.7932237 1399 HZ3 H sp3 17.1668507
13.7277043 -62.5325503 1400 HZ1 H sp3 15.9146778 14.629299 -62.0523613
1401 HZ2 H sp3 16.7920111 13.8618139 -60.907004 1402 N N sp2 13.8919281
19.5911992 -57.3888992 1403 H H sp3 14.4010009 20.1721384 -58.044855
1404 CA C sp3 13.6466821 20.1003929 -56.0326586 1405 HA H sp3 14.074998
19.3956751 -55.3179631 1406 C C sp2 12.14417 20.1628337 -55.7308227 1407
O O sp2 11.7060641 19.5813025 -54.7397715 1408 CB C sp3 14.3534256
21.4629563 -55.8332474 1409 HB H sp3 14.0760388 22.1148919 -56.6611804
1410 CG1 C sp3 15.8891422 21.269627 -55.837174 1411 HG12 H sp3
16.1778684 20.6223433 -56.6639774 1412 HG13 H sp3 16.1943076 20.773102
-54.9148565 1413 CG2 C sp3 13.9126048 22.1476219 -54.5250113 1414 HG21 H
sp3 14.0960556 21.488954 -53.6746305 1415 HG22 H sp3 12.8529765
22.3978599 -54.5645338 1416 HG23 H sp3 14.4535737 23.0807455 -54.3767732
1417 CD1 C sp3 16.6818465 22.5751377 -55.9873349 1418 HD11 H sp3
16.3581765 23.1060988 -56.882722 1419 HD12 H sp3 17.7425764 22.3404642
-56.078468 1420 HD13 H sp3 16.5461832 23.2132859 -55.115347 1421 N N sp2
11.3385748 20.804097 -56.5856811 1422 H H sp3 11.737636 21.2142032
-57.426154 1423 CA C sp3 9.9096976 21.0303505 -56.2957089 1424 HA H sp3
9.8283036 21.3165032 -55.2467867 1425 C C sp2 9.0836184 19.746194
-56.4504695 1426 O O sp2 8.2076947 19.5107726 -55.6210699 1427 CB C sp3
9.3349095 22.2032482 -57.1170804 1428 HB H sp3 9.3640778 21.9428017
-58.1751594 1429 CG1 C sp3 7.8870635 22.5318362 -56.71874 1430 HG11 H
sp3 7.8496662 22.8439474 -55.6743716 1431 HG12 H sp3 7.2453544
21.6625703 -56.8411853 1432 HG13 H sp3 7.5047014 23.3361079 -57.3464258
1433 CG2 C sp3 10.1286511 23.5017911 -56.8925543 1434 HG21 H sp3
10.0874451 23.7917681 -55.8420944 1435 HG22 H sp3 9.7079553 24.3046545
-57.4980143 1436 HG23 H sp3 11.1699176 23.3762524 -57.179226 1437 N N
sp2 9.4371478 18.8420481 -57.3781249 1438 H H sp3 10.1708659 19.0730083
-58.0411302 1439 CA C sp3 8.8602692 17.4850843 -57.4099125 1440 HA H sp3
7.7735128 17.5796921 -57.408284 1441 C C sp2 9.2068121 16.7096895
-56.1344732 1442 O O sp2 8.3158739 16.1047921 -55.5375785 1443 CB C sp3
9.2759367 16.7133701 -58.6913504 1444 HB H sp3 10.3250106 16.9159879
-58.909418 1445 CG1 C sp3 8.4057765 17.2029751 -59.8676987 1446 HG12 H
sp3 8.6812099 18.2352056 -60.0829099 1447 HG13 H sp3 7.3606317
17.1864091 -59.5590552 1448 CG2 C sp3 9.1358264 15.1906724 -58.5291679
1449 HG21 H sp3 8.0985285 14.9252311 -58.3349188 1450 HG22 H sp3
9.7767504 14.8327495 -57.7280626 1451 HG23 H sp3 9.4724406 14.6861794
-59.4276766 1452 CD1 C sp3 8.503532 16.3985085 -61.1725024 1453 HD11 H
sp3 9.5391628 16.3317192 -61.4965228 1454 HD12 H sp3 7.9263413
16.9005143 -61.9436252 1455 HD13 H sp3 8.0854897 15.4000689 -61.0463465
1456 N N sp2 10.4708566 16.726431 -55.6953531 1457 H H sp3 11.1729435
17.2365536 -56.2219605 1458 CA C sp3 10.884703 16.0007098 -54.4890905
1459 HA H sp3 10.6133554 14.9539636 -54.6032016 1460 C C sp2 10.1493466
16.5122186 -53.2526879 1461 O O sp2 9.5318901 15.709237 -52.5530834 1462
CB C sp3 12.4006928 16.0775323 -54.310236 1463 HB2 H sp3 12.7041837
17.1178521 -54.1849926 1464 HB3 H sp3 12.8875856 15.6733136 -55.1975957
1465 OG O sp3 12.8018456 15.334181 -53.1775243 1466 HG H sp3 12.6115066
14.3873007 -53.3306077 1467 N N sp2 10.0577945 17.8371279 -53.079907
1468 H H sp3 10.5689139 18.4318062 -53.7257011 1469 CA C sp3 9.2719191
18.4869457 -52.020111 1470 HA H sp3 9.6476776 18.1451436 -51.0557204
1471 C C sp2 7.7975912 18.0735208 -52.0984545 1472 O O sp2 7.2314723
17.6848651 -51.078092 1473 CB C sp3 9.4462239 20.0267568 -52.0921024
1474 HB H sp3 9.2871431 20.3361564 -53.1262466 1475 CG1 C sp3 10.8846375
20.4102117 -51.6689126 1476 HG12 H sp3 11.6032617 19.783765 -52.1948904
1477 HG13 H sp3 11.0124259 20.2219192 -50.6020185 1478 CG2 C sp3
8.4371598 20.7964757 -51.2123852 1479 HG21 H sp3 8.6123952 20.5911246
-50.157831 1480 HG22 H sp3 7.4100059 20.5361241 -51.4663568 1481 HG23 H
sp3 8.5327189 21.8692812 -51.3792238 1482 CD1 C sp3 11.2474137
21.8718492 -51.9617946 1483 HD11 H sp3 11.0300881 22.1061365 -53.0041025
1484 HD12 H sp3 12.3110683 22.0220946 -51.776194 1485 HD13 H sp3
10.6870437 22.5439762 -51.312659 1486 N N sp2 7.1757089 18.114326
-53.2755241 1487 H H sp3 7.685884 18.4436018 -54.0904693 1488 CA C sp3
5.7345787 17.8908113 -53.4221141 1489 HA H sp3 5.2344534 18.4017152
-52.5973601 1490 C C sp2 5.306573 16.4125794 -53.352871 1491 O O sp2
4.1252532 16.1179709 -53.1791935 1492 CB C sp3 5.272338 18.5404873
-54.7249459 1493 HB2 H sp3 5.6382916 17.9451084 -55.5645686 1494 HB3 H
sp3 5.6948865 19.5385719 -54.8222123 1495 CG C sp2 3.7544122 18.6479575
-54.7937145 1496 OD1 O sp2 3.0800451 19.008584 -53.7992411 1497 OD2 O
sp3 3.2237995 18.3368728 -55.8784257 1498 N N sp2 6.2481203 15.4683816
-53.4241602 1499 H H sp3 7.1903717 15.7534643 -53.6720717 1500 CA C sp3
6.0005889 14.0737175 -53.0421059 1501 HA H sp3 4.9366886 13.8560017
-53.1433544 1502 C C sp2 6.3387364 13.8054966 -51.5740482 1503 O O sp2
5.535741 13.174814 -50.8858631 1504 CB C sp3 6.7422068 13.1224286
-53.9810464 1505 HB2 H sp3 6.9278109 12.1832554 -53.457438 1506 HB3 H
sp3 7.7130168 13.5473357 -54.2340877 1507 CG C sp2 5.9538773 12.7986272
-55.2355492 1508 CD1 C sp2 6.2299578 13.453594 -56.4501105 1509 HD1 H
sp3 7.001459 14.2081755 -56.4803777 1510 CD2 C sp2 4.9301276 11.8342557
-55.1754523 1511 HD2 H sp3 4.6933713 11.3611371 -54.232268 1512 CE1 C
sp2 5.5306796 13.0991981 -57.6210088 1513 HE1 H sp3 5.7784435 13.5528266
-58.5695438 1514 CE2 C sp2 4.2212637 11.4843288 -56.3392516 1515 HE2 H
sp3 3.4320824 10.7550199 -56.2924385 1516 CZ C sp2 4.5425373 12.0931611
-57.5689473 1517 OH O sp3 3.901317 11.7294467 -58.70736 1518 HH H sp3
3.4079044 10.8932374 -58.6370255 1519 N N sp2 7.4508413 14.3470174
-51.0597433 1520 H H sp3 8.066163 14.8759955 -51.6710877 1521 CA C sp3
7.8089495 14.2494093 -49.6399246 1522 HA H sp3 7.9999892 13.2049159
-49.3907582 1523 C C sp2 6.6780578 14.7422558 -48.7407852 1524 O O sp2
6.3022127 14.0691524 -47.7830713 1525 CB C sp3 9.0630597 15.0894739
-49.3291974 1526 HB2 H sp3 8.887705 15.6816833 -48.4291227 1527 HB3 H
sp3 9.2483595 15.8139827 -50.1179918 1528 CG C sp2 10.3067301 14.2807543
-49.0552611 1529 CD1 C sp2 10.3808758 13.5375781 -47.8626677 1530 HD1 H
sp3 9.5451864 13.5237417 -47.1741911 1531 CD2 C sp2 11.4060631
14.3280637 -49.9340734 1532 HD2 H sp3 11.3545099 14.9153747 -50.8417979
1533 CE1 C sp2 11.5597151 12.8461854 -47.5424808 1534 HE1 H sp3
11.6241641 12.3013121 -46.6137678 1535 CE2 C sp2 12.5894063 13.6375733
-49.6114327 1536 HE2 H sp3 13.4459017 13.6839307 -50.2656917 1537 CZ C
sp2 12.6720589 12.9040248 -48.4093084 1538 OH O sp3 13.8195558
12.2572562 -48.0851418 1539 HH H sp3 13.6988525 11.7007751 -47.2991749
1540 N N sp2 6.1532498 15.9315881 -49.0288894 1541 H H sp3 6.5037432
16.4270954 -49.8435189 1542 CA C sp3 5.251472 16.6356625 -48.1263522
1543 HA H sp3 5.5037593 16.3604509 -47.0997864 1544 C C sp2 3.7901023
16.2116167 -48.3090195 1545 O O sp2 3.1006047 16.0613303 -47.3025291
1546 CB C sp3 5.5194625 18.1372212 -48.246786 1547 HB2 H sp3 4.7801869
18.6752252 -47.663652 1548 HB3 H sp3 5.4401264 18.4657102 -49.2829599
1549 CG C sp2 6.889758 18.4595899 -47.6763586 1550 OD1 O sp2 7.0898312
18.4884743 -46.4765904 1551 ND2 N sp2 7.9058252 18.5837701 -48.494418
1552 HD22 H sp3 7.7562863 18.4543406 -49.48848 1553 HD21 H sp3 8.8034983
18.7388115 -48.0751826 1554 N N sp2 3.395802 15.7826392 -49.5151507 1555
H H sp3 3.9680831 16.0047614 -50.3184022 1556 CA C sp3 2.1588721
15.0286099 -49.7393513 1557 HA H sp3 1.3115393 15.6486267 -49.4404847
1558 C C sp2 2.1351402 13.7573794 -48.8813659 1559 O O sp2 1.2375973
13.5966893 -48.0561233 1560 CB C sp3 2.0179374 14.6925097 -51.2341907
1561 HB2 H sp3 2.9032296 14.150548 -51.5696145 1562 HB3 H sp3 1.9425834
15.6187165 -51.8012559 1563 CG C sp3 0.7797138 13.8386799 -51.5272154
1564 HG2 H sp3 -0.1117303 14.3998383 -51.2462097 1565 HG3 H sp3
0.8277769 12.9383055 -50.9206216 1566 SD S sp3 0.6286283 13.295788
-53.2449853 1567 CE C sp3 -0.9408312 12.4002281 -53.1623516 1568 HE1 H
sp3 -1.1398644 11.9206419 -54.1201611 1569 HE2 H sp3 -1.7492619
13.0911874 -52.9273934 1570 HE3 H sp3 -0.88617 11.6404407 -52.3858071
1571 N N sp2 3.1486115 12.8907047 -48.9980665 1572 H H sp3 3.8878351
13.0677142 -49.6710996 1573 CA C sp3 3.1997807 11.6574509 -48.2094334
1574 HA H sp3 2.2392632 11.1514439 -48.3114998 1575 C C sp2 3.3637138
11.9188109 -46.7078435 1576 O O sp2 2.6563592 11.2976486 -45.9184741
1577 CB C sp3 4.2801522 10.7157083 -48.7559947 1578 HB2 H sp3 4.5957692
10.0513147 -47.9537701 1579 HB3 H sp3 5.1591902 11.2853407 -49.0589346
1580 CG C sp2 3.7884496 9.8388193 -49.8924764 1581 CD1 C sp2 2.822026
8.8497564 -49.6271254 1582 HD1 H sp3 2.4300197 8.7340524 -48.626579 1583
CD2 C sp2 4.2874149 9.9903345 -51.1999663 1584 HD2 H sp3 5.0330738
10.7421552 -51.4095687 1585 CE1 C sp2 2.3721479 8.0012347 -50.6514967
1586 HE1 H sp3 1.6418907 7.2334268 -50.4337479 1587 CE2 C sp2 3.8229687
9.1540513 -52.2319454 1588 HE2 H sp3 4.2100595 9.2634692 -53.2336486
1589 CZ C sp2 2.8736455 8.1544827 -51.9549705 1590 HZ H sp3 2.5337615
7.4973055 -52.7412203 1591 N N sp2 4.1436988 12.9243657 -46.3006267 1592
H H sp3 4.7245993 13.3918631 -46.9851758 1593 CA C sp3 4.2967993
13.2643517 -44.8771263 1594 HA H sp3 4.5646392 12.3528961 -44.3415679
1595 C C sp2 2.979024 13.7709027 -44.2856071 1596 O O sp2 2.6026272
13.3351502 -43.1977404 1597 CB C sp3 5.4232992 14.2838211 -44.6401586
1598 HB H sp3 5.1771889 15.2263672 -45.1289105 1599 OG1 O sp3 6.6480544
13.8074524 -45.1431316 1600 HG1 H sp3 6.5528718 13.7383592 -46.1081037
1601 CG2 C sp3 5.6645691 14.5283824 -43.154315 1602 HG21 H sp3 5.8674794
13.5775464 -42.6625847 1603 HG22 H sp3 4.7937799 14.9946527 -42.6973861
1604 HG23 H sp3 6.5224181 15.1897521 -43.0272123 1605 N N sp2 2.2205301
14.5992847 -45.0100165 1606 H H sp3 2.563364 14.9115144 -45.9143127 1607
CA C sp3 0.8976888 15.0703648 -44.584225 1608 HA H sp3 0.9911474
15.5297873 -43.601512 1609 C C sp2 -0.0905611 13.9024409 -44.4597188
1610 O O sp2 -0.6415137 13.667499 -43.3819792 1611 CB C sp3 0.4009997
16.1477649 -45.5604581 1612 HB2 H sp3 0.3938371 15.7513912 -46.577222
1613 HB3 H sp3 1.0746676 17.005701 -45.5244372 1614 OG O sp3 -0.9034135
16.5676925 -45.2201218 1615 HG H sp3 -0.9197815 17.5599463 -45.2135274
1616 N N sp2 -0.1781616 13.0537802 -45.4880248 1617 H H sp3 0.3536532
13.2694767 -46.3271829 1618 CA C sp3 -1.0769972 11.8910463 -45.5272945
1619 HA H sp3 -2.0941461 12.2374909 -45.3462405 1620 C C sp2 -0.7436248
10.8756022 -44.4223119 1621 O O sp2 -1.6323174 10.4792358 -43.6674476
1622 CB C sp3 -1.0383802 11.2653344 -46.9380454 1623 HB H sp3 0.0059806
11.0830476 -47.198918 1624 CG1 C sp3 -1.6526852 12.2409499 -47.9712034
1625 HG12 H sp3 -1.2955784 13.2544819 -47.7954976 1626 HG13 H sp3
-2.7367417 12.2590601 -47.8711784 1627 CG2 C sp3 -1.7821572 9.9192968
-46.9900943 1628 HG21 H sp3 -2.8169381 10.0477118 -46.6724247 1629 HG22
H sp3 -1.295609 9.1850978 -46.347828 1630 HG23 H sp3 -1.7626883
9.5237257 -48.00383 1631 CD1 C sp3 -1.2898251 11.8755681 -49.4107005
1632 HD11 H sp3 -0.2166497 11.7100925 -49.4905546 1633 HD12 H sp3
-1.5860639 12.6865966 -50.0749503 1634 HD13 H sp3 -1.8064642 10.9704476
-49.7093625 1635 N N sp2 0.526634 10.5000162 -44.2484191 1636 H H sp3
1.2334559 10.8457498 -44.8912448 1637 CA C sp3 0.9410612 9.5699632
-43.1949438 1638 HA H sp3 0.2890835 8.69898 -43.2288794 1639 C C sp2
0.7746093 10.1665567 -41.7918859 1640 O O sp2 0.3601097 9.4461683
-40.8828681 1641 CB C sp3 2.3864063 9.0952801 -43.4210327 1642 HB2 H sp3
2.6700426 8.4681661 -42.5753921 1643 HB3 H sp3 3.0398835 9.9693447
-43.4105628 1644 CG C sp2 2.6570051 8.2860341 -44.6837564 1645 CD1 C sp2
1.7472737 7.3080664 -45.1399901 1646 HD1 H sp3 0.8273154 7.1229886
-44.6081576 1647 CD2 C sp2 3.8676736 8.4740558 -45.378761 1648 HD2 H sp3
4.5763826 9.212789 -45.0353312 1649 CE1 C sp2 2.0357964 6.5489741
-46.2889147 1650 HE1 H sp3 1.3335682 5.8047908 -46.6378489 1651 CE2 C
sp2 4.1594314 7.7112784 -46.5227893 1652 HE2 H sp3 5.0893785 7.8647375
-47.0524677 1653 CZ C sp2 3.2439301 6.7479841 -46.9780225 1654 HZ H sp3
3.4711075 6.1624742 -47.8580905 1655 N N sp2 0.9594706 11.4789926
-41.604591 1656 H H sp3 1.2671889 12.0489172 -42.3861698 1657 CA C sp3
0.7452794 12.1113989 -40.2897648 1658 HA H sp3 1.2159057 11.478696
-39.5359755 1659 C C sp2 -0.7398152 12.2038475 -39.9333138 1660 O O sp2
-1.1154346 11.8146872 -38.8289245 1661 CB C sp3 1.3917861 13.4980946
-40.1768245 1662 HB H sp3 0.8445164 14.2190969 -40.783949 1663 OG1 O sp3
2.7379853 13.4815845 -40.59021 1664 HG1 H sp3 2.7230843 13.3985179
-41.5679829 1665 CG2 C sp3 1.4297247 13.9643552 -38.7259651 1666 HG21 H
sp3 1.9111573 13.2177305 -38.0950401 1667 HG22 H sp3 0.4202862 14.144108
-38.3567835 1668 HG23 H sp3 1.9912252 14.8916228 -38.6738656 1669 N N
sp2 -1.6206404 12.5793607 -40.8689636 1670 H H sp3 -1.2854472 12.8853985
-41.7799421 1671 CA C sp3 -3.0654685 12.6025772 -40.5998808 1672 HA H
sp3 -3.1950837 13.0632628 -39.6185074 1673 C C sp2 -3.661894 11.1873996
-40.4739242 1674 O O sp2 -4.5481116 10.9741786 -39.6454359 1675 CB C sp3
-3.7859109 13.5390797 -41.5906466 1676 HB2 H sp3 -3.2268292 14.4744299
-41.6118144 1677 HB3 H sp3 -4.7649049 13.7737049 -41.1850784 1678 CG C
sp3 -3.9689569 13.0442829 -43.0365572 1679 HG H sp3 -3.0827746
12.4980427 -43.3362858 1680 CD1 C sp3 -5.1959503 12.1424083 -43.2165192
1681 HD11 H sp3 -6.1100444 12.7168127 -43.0742545 1682 HD12 H sp3
-5.1921032 11.310392 -42.5204822 1683 HD13 H sp3 -5.1896088 11.725449
-44.2200824 1684 CD2 C sp3 -4.1401483 14.2378004 -43.9791773 1685 HD21 H
sp3 -5.0075411 14.8300195 -43.6873519 1686 HD22 H sp3 -4.2607356
13.8913972 -45.0036248 1687 HD23 H sp3 -3.2493742 14.8665943 -43.9369313
1688 N N sp2 -3.0903346 10.185643 -41.1568748 1689 H H sp3 -2.4051295
10.4095236 -41.8711249 1690 CA C sp3 -3.4018477 8.7741352 -40.9021055
1691 HA H sp3 -4.48323 8.6395456 -40.9216603 1692 C C sp2 -2.9230435
8.3342126 -39.5130984 1693 O O sp2 -3.6685283 7.6758766 -38.7887663 1694
CB C sp3 -2.7848575 7.884237 -41.9878323 1695 HB2 H sp3 -2.8948741
6.8382315 -41.6986646 1696 HB3 H sp3 -1.7232837 8.1071785 -42.1056975
1697 SG S sp3 -3.6526704 8.1388338 -43.5561035 1698 HG H sp3 -3.1605749
9.3670103 -43.7884781 1699 N N sp2 -1.7417361 8.7875125 -39.0822078 1700
H H sp3 -1.1671314 9.3192762 -39.7260472 1701 CA C sp3 -1.226762
8.5465386 -37.7242599 1702 HA H sp3 -1.2302919 7.4721017 -37.5464058
1703 C C sp2 -2.1251716 9.1844013 -36.6635523 1704 O O sp2 -2.4315776
8.5233511 -35.6806491 1705 CB C sp3 0.2249886 9.0235857 -37.5638426 1706
HB H sp3 0.2887307 10.1007939 -37.7060575 1707 OG1 O sp3 1.0485204
8.3805724 -38.5102647 1708 HG1 H sp3 0.8048745 8.709746 -39.3945267 1709
CG2 C sp3 0.8034746 8.6700445 -36.1979057 1710 HG21 H sp3 0.7129109
7.5994504 -36.0139359 1711 HG22 H sp3 0.2877935 9.2218361 -35.4124476
1712 HG23 H sp3 1.853762 8.9509238 -36.1790814 1713 N N sp2 -2.728084
10.3501997 -36.9225816 1714 H H sp3 -2.4343142 10.8680877 -37.7450071
1715 CA C sp3 -3.7498055 10.9483877 -36.0448673 1716 HA H sp3 -3.3780415
10.8903694 -35.0201048 1717 C C sp2 -5.102786 10.2025944 -36.025582 1718
O O sp2 -5.972304 10.5621346 -35.2323131 1719 CB C sp3 -3.9365293
12.4360607 -36.3789649 1720 HB2 H sp3 -4.7865007 12.8163537 -35.8147736
1721 HB3 H sp3 -4.1526678 12.5567714 -37.4406354 1722 CG C sp3
-2.7004445 13.2644395 -36.0053352 1723 HG2 H sp3 -1.8644094 12.9469957
-36.6276581 1724 HG3 H sp3 -2.4373083 13.0691327 -34.9648242 1725 SD S
sp3 -2.9106554 15.052252 -36.2170821 1726 CE C sp3 -4.0071391 15.43259
-34.8211093 1727 HE1 H sp3 -4.3054583 16.4786924 -34.8671286 1728 HE2 H
sp3 -3.4830607 15.259066 -33.8825 1729 HE3 H sp3 -4.8984364 14.8117553
-34.8598758 1730 N N sp2 -5.2665248 9.1322455 -36.8125812 1731 H H sp3
-4.5279078 8.9140958 -37.4695638 1732 CA C sp3 -6.3511965 8.149435
-36.6689707 1733 HA H sp3 -7.139786 8.5739744 -36.0515167 1734 C C sp2
-5.8737104 6.870299 -35.9701148 1735 O O sp2 -6.4669854 6.4627207
-34.9707787 1736 CB C sp3 -6.9526559 7.8330934 -38.0399508 1737 HB2 H
sp3 -6.2361182 7.2627749 -38.6316686 1738 HB3 H sp3 -7.1812266 8.7594794
-38.5651899 1739 OG O sp3 -8.136659 7.0794963 -37.8967287 1740 HG H sp3
-8.871006 7.6807189 -37.7000383 1741 N N sp2 -4.7227391 6.3202357
-36.3827249 1742 H H sp3 -4.2757193 6.7258282 -37.1983267 1743 CA C sp3
-4.0949691 5.1247267 -35.7806313 1744 HA H sp3 -4.7977281 4.2936729
-35.8433821 1745 C C sp2 -3.7699221 5.3338326 -34.2958557 1746 O O sp2
-4.0937798 4.4829761 -33.4734679 1747 CB C sp3 -2.8206508 4.7340118
-36.5624476 1748 HB H sp3 -2.1548927 5.5961223 -36.6022596 1749 CG1 C
sp3 -2.0562043 3.5703582 -35.916321 1750 HG11 H sp3 -2.7210078 2.7180975
-35.7710316 1751 HG12 H sp3 -1.6471141 3.87781 -34.9549402 1752 HG13 H
sp3 -1.2229042 3.2724703 -36.5533121 1753 CG2 C sp3 -3.1507171 4.3095105
-38.0000627 1754 HG21 H sp3 -3.7466709 3.3973112 -37.9914094 1755 HG22 H
sp3 -2.2286801 4.1261478 -38.551945 1756 HG23 H sp3 -3.7080981 5.088635
-38.5161742 1757 N N sp2 -3.2353192 6.4984494 -33.9265626 1758 H H sp3
-3.0050126 7.1614252 -34.6595437 1759 CA C sp3 -2.9547539 6.9175267
-32.5476558 1760 HA H sp3 -2.2095649 6.2571105 -32.1064185 1761 C C sp2
-4.2001074 6.8716673 -31.6542009 1762 O O sp2 -4.1382371 6.4243132
-30.5091657 1763 CB C sp3 -2.3995808 8.3521616 -32.6102161 1764 HB2 H
sp3 -3.1106259 8.987715 -33.1423661 1765 HB3 H sp3 -1.4597086 8.3463843
-33.1647708 1766 CG C sp2 -2.1438236 8.9567623 -31.2350995 1767 OD1 O
sp2 -1.3371443 8.3875745 -30.472425 1768 OD2 O sp3 -2.7371846 10.0050735
-30.8948952 1769 N N sp2 -5.3506735 7.2673453 -32.2066524 1770 H H sp3
-5.3270965 7.5251149 -33.1851809 1771 CA C sp3 -6.6306872 7.3482607
-31.4944662 1772 HA H sp3 -6.4335007 7.6178766 -30.4566713 1773 C C sp2
-7.3488821 5.9976796 -31.4490419 1774 O O sp2 -7.8789277 5.6292784
-30.4035549 1775 CB C sp3 -7.4854297 8.4621342 -32.1156354 1776 HB2 H
sp3 -8.4178785 8.5340114 -31.5539562 1777 HB3 H sp3 -7.7208747 8.2128681
-33.1520556 1778 CG C sp3 -6.7666866 9.8235882 -32.0644665 1779 HG2 H
sp3 -5.8685689 9.8026106 -32.6819177 1780 HG3 H sp3 -6.4686862
10.0331152 -31.0386315 1781 CD C sp3 -7.6928697 10.9274228 -32.5806001
1782 HD2 H sp3 -8.6360732 10.886504 -32.0346445 1783 HD3 H sp3
-7.9048813 10.7256541 -33.6274574 1784 NE N sp2 -7.1125318 12.2749417
-32.4197368 1785 HE H sp3 -6.6977329 12.4867985 -31.5147615 1786 CZ C
sp2 -7.1950334 13.2647809 -33.2910934 1787 NH1 N sp2 -7.5635499
13.0715926 -34.5295846 1788 HH12 H sp3 -7.5790026 12.1205111 -34.8831211
1789 HH11 H sp3 -7.6931997 13.8418097 -35.1517473 1790 NH2 N sp2
-6.9093675 14.4922012 -32.963592 1791 HH21 H sp3 -7.0144199 15.2455329
-33.6107536 1792 HH22 H sp3 -6.5588952 14.7517248 -32.0348572 1793 N N
sp2 -7.2091547 5.1788828 -32.4914103 1794 H H sp3 -6.7730942 5.5452622
-33.3311514 1795 CA C sp3 -7.5688299 3.759515 -32.4502394 1796 HA H sp3
-8.6181014 3.674623 -32.167336 1797 C C sp2 -6.7543211 2.9880426
-31.3964609 1798 O O sp2 -7.3372607 2.2559776 -30.5972832 1799 CB C sp3
-7.4030477 3.1529359 -33.8492974 1800 HB2 H sp3 -6.4340389 3.44435
-34.2538866 1801 HB3 H sp3 -8.1713723 3.5727212 -34.4935856 1802 CG C
sp2 -7.5125538 1.6405112 -33.8770859 1803 CD1 C sp2 -8.700276 1.0154838
-33.4519332 1804 HD1 H sp3 -9.555111 1.6148766 -33.1719352 1805 CD2 C
sp2 -6.4020947 0.858495 -34.2519866 1806 HD2 H sp3 -5.4901175 1.3352294
-34.5864869 1807 CE1 C sp2 -8.7632149 -0.3873129 -33.3570152 1808 HE1 H
sp3 -9.6561496 -0.8687681 -32.9935 1809 CE2 C sp2 -6.4722406 -0.5458595
-34.1797043 1810 HE2 H sp3 -5.6247333 -1.1515566 -34.461243 1811 CZ C
sp2 -7.6494768 -1.169786 -33.7197673 1812 OH O sp3 -7.684563 -2.5195086
-33.565801 1813 HH H sp3 -8.5224861 -2.8125566 -33.1601722 1814 N N sp2
-5.4453511 3.2382666 -31.2847756 1815 H H sp3 -5.0102136 3.8406127
-31.9790388 1816 CA C sp3 -4.5962637 2.6704602 -30.2249851 1817 HA H sp3
-4.7374121 1.5905804 -30.2148938 1818 C C sp2 -5.0379643 3.1779342
-28.84537 1819 O O sp2 -5.2281146 2.3678401 -27.9390707 1820 CB C sp3
-3.1025776 2.9477909 -30.5267599 1821 HB H sp3 -2.9934079 3.9953531
-30.8113576 1822 CG1 C sp3 -2.6479886 2.0610154 -31.7103961 1823 HG12 H
sp3 -3.3781264 2.1274441 -32.5168052 1824 HG13 H sp3 -2.6077929
1.0187928 -31.3907093 1825 CG2 C sp3 -2.2083453 2.6968718 -29.2953224
1826 HG21 H sp3 -2.36222 1.6861672 -28.9162835 1827 HG22 H sp3
-2.4391848 3.4185193 -28.5130465 1828 HG23 H sp3 -1.1592815 2.824504
-29.5534356 1829 CD1 C sp3 -1.2870191 2.4569491 -32.2976017 1830 HD11 H
sp3 -1.2867046 3.5183864 -32.5461839 1831 HD12 H sp3 -1.1066482
1.8813784 -33.2057004 1832 HD13 H sp3 -0.4841297 2.2460182 -31.5923547
1833 N N sp2 -5.3064608 4.4792699 -28.7039518 1834 H H sp3 -5.099291
5.0967145 -29.4820294 1835 CA C sp3 -5.769087 5.0946126 -27.4607627 1836
HA H sp3 -5.0034191 4.9624516 -26.6983761 1837 C C sp2 -7.0756371
4.4963186 -26.9234961 1838 O O sp2 -7.2176696 4.3431484 -25.7110635 1839
CB C sp3 -5.9604088 6.5929566 -27.7030713 1840 HB1 H sp3 -6.8418035
6.7729497 -28.3163046 1841 HB2 H sp3 -5.0919916 7.0027729 -28.2077856
1842 HB3 H sp3 -6.0933175 7.0973516 -26.7482942 1843 N N sp2 -8.029698
4.1966646 -27.8079401 1844 H H sp3 -7.8564663 4.4407039 -28.7793265 1845
CA C sp3 -9.3828948 3.7664693 -27.4319657 1846 HA H sp3 -9.6087112
4.1254366 -26.4261979 1847 C C sp2 -9.5201249 2.2458621 -27.4048527 1848
O O sp2 -10.1730416 1.7142678 -26.5073215 1849 CB C sp3 -10.4040636
4.3982844 -28.3921394 1850 HB H sp3 -10.1248605 4.1294193 -29.4105074
1851 CG1 C sp3 -11.8317597 3.9048908 -28.1524857 1852 HG11 H sp3
-12.1429981 4.1359115 -27.1327906 1853 HG12 H sp3 -11.8913864 2.8323316
-28.3141131 1854 HG13 H sp3 -12.502846 4.384783 -28.86017 1855 CG2 C sp3
-10.4077024 5.9263606 -28.2487561 1856 HG21 H sp3 -10.5671569 6.1946216
-27.2092542 1857 HG22 H sp3 -11.1976287 6.3689704 -28.8528486 1858 HG23
H sp3 -9.4546855 6.3427343 -28.5662313 1859 N N sp2 -8.9389409 1.5350072
-28.375042 1860 H H sp3 -8.3923892 2.024042 -29.0770201 1861 CA C sp3
-9.1109847 0.0877319 -28.5285281 1862 HA H sp3 -9.9993933 -0.205521
-27.9755976 1863 C C sp2 -7.9557366 -0.7422537 -27.9501135 1864 O O sp2
-8.1404882 -1.9363745 -27.6940874 1865 CB C sp3 -9.3733102 -0.2517007
-30.0000723 1866 HB2 H sp3 -9.4474765 -1.3328848 -30.1166882 1867 HB3 H
sp3 -8.5539837 0.1059289 -30.6252797 1868 SG S sp3 -10.93719 0.5033934
-30.523967 1869 HG H sp3 -10.5459952 1.7658886 -30.3200101 1870 N N sp2
-6.7976902 -0.1271791 -27.6855439 1871 H H sp3 -6.7155041 0.8594775
-27.9117235 1872 CA C sp3 -5.6232485 -0.7614884 -27.0708483 1873 HA H
sp3 -5.9252599 -1.7142063 -26.6356916 1874 C C sp2 -5.0329647 0.0784553
-25.9079513 1875 O O sp2 -3.8072006 0.1960494 -25.8176757 1876 CB C sp3
-4.5715454 -1.0574316 -28.1608808 1877 HB2 H sp3 -3.7391854 -1.5735438
-27.6904043 1878 HB3 H sp3 -4.1914932 -0.1134054 -28.5534918 1879 CG C
sp2 -5.0418411 -1.9097983 -29.3188949 1880 ND1 N sp2 -4.8857377
-3.3005291 -29.4273308 1881 CD2 C sp2 -5.6571218 -1.4441087 -30.4459208
1882 HD2 H sp3 -5.9106948 -0.414194 -30.6654054 1883 CE1 C sp2
-5.4402068 -3.6296951 -30.6102018 1884 HE1 H sp3 -5.5217779 -4.6351381
-31.0045697 1885 NE2 N sp2 -5.9040161 -2.5390849 -31.2377444 1886 HE2 H
sp3 -6.3854749 -2.53568 -32.1375309 1887 N N sp2 -5.8445627 0.6485931
-24.9872733 1888 CA C sp3 -5.3986049 1.6585598 -24.0152689 1889 HA H sp3
-5.0928149 2.554678 -24.5544894 1890 C C sp2 -4.2268019 1.2073698
-23.1307181 1891 O O sp2 -3.3240993 1.9975579 -22.8580779 1892 CB C sp3
-6.6328413 2.0018842 -23.1663069 1893 HB2 H sp3 -7.1174951 2.8918258
-23.5665254 1894 HB3 H sp3 -6.3876432 2.1578039 -22.1143302 1895 CG C
sp3 -7.5556835 0.8008132 -23.3520797 1896 HG2 H sp3 -8.6028906 1.0721089
-23.2329956 1897 HG3 H sp3 -7.2750189 0.0049256 -22.6609243 1898 CD C
sp3 -7.2585579 0.3723763 -24.781713 1899 HD2 H sp3 -7.4910651 -0.6850658
-24.9126761 1900 HD3 H sp3 -7.848691 0.9817913 -25.4657846 1901 N N sp2
-4.1572128 -0.0747814 -22.7607621 1902 H H sp3 -4.937765 -0.674741
-22.9834694 1903 CA C sp3 -3.0516302 -0.6289512 -21.9525246 1904 HA H
sp3 -2.916279 0.0185895 -21.0851734 1905 C C sp2 -1.7047062 -0.6309947
-22.7073095 1906 O O sp2 -0.6594484 -0.5573011 -22.0676491 1907 CB C sp3
-3.4263666 -2.0315632 -21.4212649 1908 HB H sp3 -3.5302983 -2.7140282
-22.2660073 1909 CG1 C sp3 -2.374643 -2.599355 -20.4591514 1910 HG11 H
sp3 -2.2086542 -1.9062485 -19.6336167 1911 HG12 H sp3 -1.4352062
-2.7733806 -20.9825045 1912 HG13 H sp3 -2.7135493 -3.5554242 -20.0584902
1913 CG2 C sp3 -4.7583727 -1.9982531 -20.6533844 1914 HG21 H sp3
-4.7024284 -1.2756539 -19.8381818 1915 HG22 H sp3 -4.9753438 -2.9820902
-20.2356496 1916 HG23 H sp3 -5.5850898 -1.7313932 -21.3110299 1917 N N
sp2 -1.7206289 -0.5962161 -24.0507413 1918 H H sp3 -2.6305392 -0.5834507
-24.4957119 1919 CA C sp3 -0.546175 -0.406024 -24.9323662 1920 HA H sp3
0.3552376 -0.7528439 -24.4189659 1921 C C sp2 -0.3168687 1.0665544
-25.2946721 1922 O O sp2 0.8120393 1.4798299 -25.5535721 1923 CB C sp3
-0.7135668 -1.195625 -26.2442625 1924 HB2 H sp3 0.2399442 -1.1770593
-26.7759085 1925 HB3 H sp3 -1.4462898 -0.6769743 -26.8653181 1926 CG C
sp3 -1.1641023 -2.656575 -26.0905719 1927 HG2 H sp3 -2.135472 -2.6828053
-25.5948049 1928 HG3 H sp3 -0.4401036 -3.2095909 -25.4902251 1929 CD C
sp3 -1.3010004 -3.3078903 -27.4750553 1930 HD2 H sp3 -0.3094246
-3.4836953 -27.8967162 1931 HD3 H sp3 -1.8379952 -2.6295395 -28.1383729
1932 CE C sp3 -2.0686645 -4.6300263 -27.3738251 1933 HE2 H sp3
-2.8832822 -4.5078454 -26.6531738 1934 HE3 H sp3 -1.3912336 -5.4005015
-26.9922001 1935 NZ N sp3 -2.6345544 -5.0234676 -28.6870226 1936 HZ3 H
sp3 -3.3052176 -4.3203205 -29.0011374 1937 HZ1 H sp3 -3.1292126
-5.9016898 -28.6151968 1938 HZ2 H sp3 -1.9084222 -5.1077928 -29.3852238
1939 N N sp2 -1.3785987 1.877014 -25.2969953 1940 H H sp3 -2.2887806
1.4661414 -25.1366198 1941 CA C sp3 -1.3034033 3.3174741 -25.5434129
1942 HA H sp3 -0.8857205 3.4748183 -26.5379981 1943 C C sp2 -0.3883988
4.035014 -24.5340838 1944 O O sp2 0.314094 4.9696223 -24.910242 1945 CB
C sp3 -2.722385 3.8916302 -25.5161359 1946 HB1 H sp3 -3.1279291
3.8581421 -24.5078946 1947 HB2 H sp3 -3.3673922 3.3263788 -26.1889847
1948 HB3 H sp3 -2.7002789 4.9314667 -25.8289878 1949 N N sp2 -0.2777628
3.49437 -23.3148281 1950 H H sp3 -0.9052866 2.7318797 -23.0976287 1951
CA C sp3 0.6922296 3.8758343 -22.2786816 1952 HA H sp3 0.4723193
4.8856124 -21.9446337 1953 C C sp2 2.1642158 3.846654 -22.7318143 1954 O
O sp2 3.0073057 4.5598466 -22.1782091 1955 CB C sp3 0.5285806 2.8860602
-21.115361 1956 HB2 H sp3 1.31694 3.0668459 -20.3903043 1957 HB3 H sp3
0.6749657 1.8752145 -21.5012341 1958 CG C sp3 -0.8309715 2.9542082
-20.4041034 1959 HG H sp3 -1.6174638 2.7612307 -21.1263407 1960 CD1 C
sp3 -0.9011398 1.8650659 -19.3422276 1961 HD11 H sp3 -0.2002046
2.0882922 -18.5408363 1962 HD12 H sp3 -0.6606293 0.9041402 -19.7922471
1963 HD13 H sp3 -1.9138175 1.8082102 -18.9523865 1964 CD2 C sp3
-1.0750577 4.3145665 -19.7483225 1965 HD21 H sp3 -0.2408639 4.571574
-19.1023078 1966 HD22 H sp3 -1.9920353 4.2840914 -19.1633238 1967 HD23 H
sp3 -1.1960869 5.0818817 -20.5107242 1968 N N sp2 2.4684727 3.0261804
-23.7347661 1969 H H sp3 1.7319128 2.4425329 -24.1118842 1970 CA C sp3
3.8037265 2.8415353 -24.291101 1971 HA H sp3 4.5294554 3.32896
-23.6492247 1972 C C sp2 3.950228 3.4947472 -25.6655199 1973 O O sp2
4.9736917 4.1311704 -25.9223147 1974 CB C sp3 4.1346516 1.3443582
-24.2967118 1975 HB2 H sp3 5.1389756 1.2004189 -24.6982393 1976 HB3 H
sp3 3.4263137 0.8087902 -24.9310018 1977 CG C sp2 4.0812574 0.7998509
-22.8696125 1978 OD1 O sp2 4.8846733 1.269236 -22.0319656 1979 OD2 O sp3
3.1793351 -0.0029058 -22.5431071 1980 N N sp2 2.9074292 3.4566756
-26.5020562 1981 H H sp3 2.1055268 2.8963881 -26.2319462 1982 CA C sp3
2.9257603 4.0903689 -27.8237699 1983 HA H sp3 3.872051 3.8425452
-28.3068677 1984 C C sp2 2.8439034 5.6253644 -27.7728115 1985 O O sp2
3.5368758 6.2962681 -28.5392894 1986 CB C sp3 1.7915953 3.5163833
-28.6889324 1987 HB2 H sp3 0.8373228 3.7128195 -28.1988518 1988 HB3 H
sp3 1.9125005 2.4342985 -28.7600166 1989 CG C sp2 1.7619945 4.0918855
-30.0963677 1990 CD1 C sp2 2.8107276 3.8033918 -30.9907475 1991 HD1 H
sp3 3.6090975 3.137943 -30.693455 1992 CD2 C sp2 0.7269677 4.9596809
-30.4999182 1993 HD2 H sp3 -0.0893785 5.1856517 -29.8308588 1994 CE1 C
sp2 2.8306033 4.3849388 -32.2710315 1995 HE1 H sp3 3.6390927 4.1601977
-32.9532953 1996 CE2 C sp2 0.7538462 5.5488389 -31.7773244 1997 HE2 H
sp3 -0.0279201 6.23385 -32.0739807 1998 CZ C sp2 1.8062688 5.2637887
-32.6633762 1999 HZ H sp3 1.8300918 5.7218136 -33.6441673 2000 N N sp2
2.002113 6.1994313 -26.9004375 2001 H H sp3 1.5163986 5.5989661
-26.2382158 2002 CA C sp3 1.5668125 7.6110163 -26.9858453 2003 HA H sp3
1.6622063 7.9051658 -28.0276524 2004 C C sp2 2.4568879 8.6151313
-26.2498188 2005 O O sp2 1.9890924 9.6729051 -25.8282691 2006 CB C sp3
0.0762343 7.7658769 -26.6287138 2007 HB2 H sp3 -0.2158606 8.8022827
-26.805533 2008 HB3 H sp3 -0.0757503 7.54386 -25.5714834 2009 CG C sp3
-0.8296684 6.8659655 -27.4789918 2010 HG2 H sp3 -0.6688091 5.8254156
-27.2042191 2011 HG3 H sp3 -0.5776983 6.9821268 -28.5303449 2012 CD C
sp3 -2.3067228 7.2018082 -27.2666404 2013 HD2 H sp3 -2.4929637 7.3058032
-26.1983756 2014 HD3 H sp3 -2.901327 6.3715522 -27.6500227 2015 NE N sp2
-2.7062244 8.4157643 -27.9927917 2016 HE H sp3 -2.2907384 8.5414077
-28.9153975 2017 CZ C sp2 -3.696197 9.2329341 -27.688995 2018 NH1 N sp2
-4.3298776 9.2080319 -26.5552791 2019 HH12 H sp3 -4.0590355 8.571322
-25.8124113 2020 HH11 H sp3 -5.0974883 9.8528104 -26.4404104 2021 NH2 N
sp2 -4.1192573 10.1016808 -28.5495113 2022 HH21 H sp3 -4.8988012
10.707449 -28.3211899 2023 HH22 H sp3 -3.676522 10.1406689 -29.4655523
2024 N N sp2 3.7273584 8.2765151 -26.058749 2025 H H sp3 4.0591981
7.4287828 -26.4917723 2026 CA C sp3 4.7128841 9.1901266 -25.4717015 2027
HA H sp3 4.2199083 9.741965 -24.6712879 2028 C C sp2 5.2029275
10.1885015 -26.527258 2029 O O sp2 5.2829184 9.8444913 -27.7112643 2030
CB C sp3 5.9000921 8.444408 -24.8449409 2031 HB H sp3 6.4822988
9.1520524 -24.2613217 2032 OG1 O sp3 6.7302266 7.8883629 -25.8336547
2033 HG1 H sp3 7.4508656 7.4191187 -25.3733974 2034 CG2 C sp3 5.4569621
7.3177819 -23.914888 2035 HG21 H sp3 4.9357012 6.5382209 -24.4701807
2036 HG22 H sp3 4.791632 7.7307551 -23.1608987 2037 HG23 H sp3 6.3238562
6.8796542 -23.4249751 2038 N N sp2 5.5739477 11.4224849 -26.1516869 2039
CA C sp3 6.0882454 12.3952824 -27.1075769 2040 HA H sp3 5.3804677
12.5003155 -27.9299828 2041 C C sp2 7.4431345 11.9953374 -27.7043863
2042 O O sp2 7.690181 12.2913981 -28.8743792 2043 CB C sp3 6.1374235
13.7098452 -26.3395013 2044 HB2 H sp3 5.1945748 14.2287281 -26.5073274
2045 HB3 H sp3 6.9843235 14.3315864 -26.6298657 2046 CG C sp3 6.2145922
13.316754 -24.8706084 2047 HG2 H sp3 5.7795822 14.0814288 -24.2303408
2048 HG3 H sp3 7.250871 13.1300169 -24.5952222 2049 CD C sp3 5.403835
12.0261635 -24.8405822 2050 HD2 H sp3 5.7434406 11.3790895 -24.0322888
2051 HD3 H sp3 4.3499903 12.2656106 -24.7145026 2052 N N sp2 8.2707007
11.2305052 -26.9753392 2053 H H sp3 8.0392119 11.0716459 -25.99487 2054
CA C sp3 9.4764021 10.5733218 -27.5101888 2055 HA H sp3 10.1454913
11.3365422 -27.9091368 2056 C C sp2 9.1363044 9.6236824 -28.6615413 2057
O O sp2 9.8020924 9.6663951 -29.6980844 2058 CB C sp3 10.1873731
9.8404251 -26.357247 2059 HB2 H sp3 9.5525886 9.0288127 -25.997039 2060
HB3 H sp3 10.3345585 10.552756 -25.5451587 2061 CG C sp3 11.5696403
9.2812585 -26.7174323 2062 HG2 H sp3 12.2028842 10.1083537 -27.0385039
2063 HG3 H sp3 11.4874153 8.5543429 -27.5265549 2064 CD C sp3 12.2128489
8.6147173 -25.4918601 2065 HD2 H sp3 11.7014495 7.6772828 -25.269795
2066 HD3 H sp3 12.0799286 9.2686322 -24.6269535 2067 NE N sp2 13.6604024
8.3980311 -25.6897017 2068 HE H sp3 14.2567741 9.1486345 -25.3882004
2069 CZ C sp2 14.2541454 7.3564221 -26.2462496 2070 NH1 N sp2 13.6020564
6.3107738 -26.6693643 2071 HH12 H sp3 12.5935304 6.2508442 -26.5245039
2072 HH11 H sp3 14.0703729 5.5382573 -27.0964266 2073 NH2 N sp2
15.5517799 7.349581 -26.3935437 2074 HH21 H sp3 16.0030365 6.5623085
-26.8205864 2075 HH22 H sp3 16.0971585 8.1322265 -26.0797102 2076 N N
sp2 8.0640408 8.8410617 -28.5263847 2077 H H sp3 7.5403049 8.8695971
-27.6590322 2078 CA C sp3 7.6257614 7.9120025 -29.5660751 2079 HA H sp3
8.51462 7.4870238 -30.0348255 2080 C C sp2 6.8803871 8.6108805
-30.7103299 2081 O O sp2 7.1609082 8.2851645 -31.8567823 2082 CB C sp3
6.8558966 6.7427362 -28.9263665 2083 HB2 H sp3 6.37316 6.1580031
-29.7087328 2084 HB3 H sp3 6.0815828 7.1232226 -28.2619684 2085 CG C sp2
7.7849851 5.8090595 -28.1624073 2086 OD1 O sp2 9.0000811 5.8506488
-28.29123 2087 ND2 N sp2 7.2802694 4.9140119 -27.3514306 2088 HD22 H sp3
6.2880357 4.8677743 -27.1530899 2089 HD21 H sp3 7.9343095 4.3061617
-26.8809746 2090 N N sp2 6.1230349 9.6838227 -30.4625201 2091 H H sp3
5.8866036 9.9021893 -29.4997402 2092 CA C sp3 5.5726493 10.5208974
-31.5357789 2093 HA H sp3 5.0190191 9.8763835 -32.2167914 2094 C C sp2
6.6704888 11.2102018 -32.3751292 2095 O O sp2 6.601213 11.215585
-33.6054996 2096 CB C sp3 4.588851 11.5230976 -30.9239184 2097 HB1 H sp3
5.1038402 12.1847703 -30.2286306 2098 HB2 H sp3 3.8024897 10.9812468
-30.398713 2099 HB3 H sp3 4.1306205 12.1172017 -31.7165712 2100 N N sp2
7.7694506 11.6460568 -31.739509 2101 H H sp3 7.7582739 11.6448643
-30.7235932 2102 CA C sp3 8.9851525 12.1265934 -32.4240698 2103 HA H sp3
8.6945684 12.8857707 -33.1514594 2104 C C sp2 9.6633414 11.0254762
-33.2554694 2105 O O sp2 10.0512607 11.2915324 -34.3897922 2106 CB C sp3
9.9310401 12.7854593 -31.3919136 2107 HB2 H sp3 10.952277 12.7961149
-31.7763738 2108 HB3 H sp3 9.9188231 12.2130227 -30.4649207 2109 CG C
sp3 9.5001156 14.2384711 -31.1182274 2110 HG2 H sp3 8.4169236 14.2805792
-31.1382206 2111 HG3 H sp3 9.8714824 14.8642739 -31.9309426 2112 CD C
sp3 9.9411206 14.8376674 -29.7709979 2113 HD2 H sp3 11.0296659
14.8602921 -29.7021695 2114 HD3 H sp3 9.5341636 14.2272071 -28.964064
2115 CE C sp3 9.3669794 16.2646144 -29.7000026 2116 HE2 H sp3 8.3929068
16.2482248 -30.1937389 2117 HE3 H sp3 9.9974843 16.9321197 -30.2952298
2118 NZ N sp3 9.1914003 16.7913137 -28.322366 2119 HZ3 H sp3 8.5982872
16.1783214 -27.7804776 2120 HZ1 H sp3 8.7110027 17.6924774 -28.3538923
2121 HZ2 H sp3 10.0790857 16.905032 -27.855345 2122 N N sp2 9.6907925
9.77513 -32.784624 2123 H H sp3 9.3361553 9.6113192 -31.8520216 2124 CA
C sp3 10.2078898 8.6273347 -33.5582269 2125 HA H sp3 11.1508017
8.9242686 -34.0201961 2126 C C sp2 9.2716494 8.2466329 -34.7207178 2127
O O sp2 9.7517757 8.0068896 -35.8275985 2128 CB C sp3 10.5124846
7.4379938 -32.6141442 2129 HB H sp3 9.6390682 7.2641055 -31.9865524 2130
CG1 C sp3 11.7222643 7.7835588 -31.711306 2131 HG12 H sp3 11.6377419
8.8093654 -31.3594285 2132 HG13 H sp3 12.6411866 7.7178118 -32.2957742
2133 CG2 C sp3 10.8021132 6.138956 -33.3915436 2134 HG21 H sp3 11.628659
6.2896447 -34.0876911 2135 HG22 H sp3 9.9194421 5.8202113 -33.9467195
2136 HG23 H sp3 11.0561845 5.3325805 -32.7051579 2137 CD1 C sp3
11.8535918 6.8913042 -30.4697988 2138 HD11 H sp3 10.9375631 6.9399336
-29.8819001 2139 HD12 H sp3 12.6826299 7.2468604 -29.8575633 2140 HD13 H
sp3 12.0486988 5.8583686 -30.7548436 2141 N N sp2 7.9486119 8.2808927
-34.5380082 2142 H H sp3 7.6001393 8.4710445 -33.60378 2143 CA C sp3
6.9641705 7.9906531 -35.5980153 2144 HA H sp3 7.2456583 7.0556185
-36.081141 2145 C C sp2 6.9810048 9.0695875 -36.6847923 2146 O O sp2
6.9589358 8.7241307 -37.8627228 2147 CB C sp3 5.5538461 7.7944137
-35.0070642 2148 HB H sp3 5.3110106 8.655053 -34.3852964 2149 CG1 C sp3
4.4737953 7.6369628 -36.0855388 2150 HG11 H sp3 4.738218 6.833636
-36.7743155 2151 HG12 H sp3 4.357993 8.5633884 -36.6471031 2152 HG13 H
sp3 3.5190022 7.4037537 -35.6147155 2153 CG2 C sp3 5.4893798 6.5237182
-34.1477171 2154 HG21 H sp3 5.6115997 5.6393136 -34.7730741 2155 HG22 H
sp3 4.5247092 6.4817661 -33.6422904 2156 HG23 H sp3 6.2708234 6.5255483
-33.3919871 2157 N N sp2 7.2045313 10.3406098 -36.3327242 2158 H H sp3
7.1755183 10.5799821 -35.346534 2159 CA C sp3 7.4709159 11.4047868
-37.3069713 2160 HA H sp3 6.6319765 11.464044 -38.0023255 2161 C C sp2
8.7172638 11.120481 -38.1649395 2162 O O sp2 8.6742576 11.3292283
-39.3780973 2163 CB C sp3 7.6148016 12.7492526 -36.5712215 2164 HB2 H
sp3 8.1284112 13.457692 -37.2201332 2165 HB3 H sp3 8.2226631 12.6170782
-35.6782846 2166 CG C sp2 6.296987 13.3935726 -36.1847885 2167 OD1 O sp2
5.2408987 13.1380738 -36.7433693 2168 ND2 N sp2 6.3422817 14.3699664
-35.3142359 2169 HD22 H sp3 7.2127321 14.6606819 -34.9063957 2170 HD21 H
sp3 5.477669 14.8450111 -35.1008171 2171 N N sp2 9.797378 10.580567
-37.5872742 2172 H H sp3 9.79063 10.4392211 -36.5835854 2173 CA C sp3
10.9816294 10.1515259 -38.3572329 2174 HA H sp3 11.261943 10.9579775
-39.035728 2175 C C sp2 10.6575088 8.9392248 -39.2385237 2176 O O sp2
11.0091342 8.9382348 -40.4162756 2177 CB C sp3 12.1883273 9.8878628
-37.4309439 2178 HB H sp3 11.9041627 9.1815033 -36.6527954 2179 CG1 C
sp3 13.3962329 9.3112499 -38.1808095 2180 HG11 H sp3 13.6686238
9.9604385 -39.0140004 2181 HG12 H sp3 13.1638643 8.3168391 -38.5602274
2182 HG13 H sp3 14.2457368 9.2215638 -37.5032227 2183 CG2 C sp3
12.6495533 11.1904243 -36.7634526 2184 HG21 H sp3 12.9754362 11.9049488
-37.5198256 2185 HG22 H sp3 13.4766084 10.9861702 -36.0835146 2186 HG23
H sp3 11.837876 11.6326744 -36.1890622 2187 N N sp2 9.8786481 7.9724453
-38.7436047 2188 H H sp3 9.5976326 8.0319439 -37.7713482 2189 CA C sp3
9.4322693 6.8168334 -39.5318122 2190 HA H sp3 10.30913 6.3050565
-39.9316876 2191 C C sp2 8.5641356 7.226508 -40.7351626 2192 O O sp2
8.8083068 6.7656784 -41.8482886 2193 CB C sp3 8.6749636 5.8352353
-38.6271182 2194 HB2 H sp3 8.3203698 4.9972299 -39.2302919 2195 HB3 H
sp3 7.808799 6.3263985 -38.1821915 2196 SG S sp3 9.7666983 5.1955977
-37.3240641 2197 HG H sp3 9.9539329 6.3563928 -36.6758165 2198 N N sp2
7.6365666 8.1684326 -40.5527603 2199 H H sp3 7.4653625 8.4883186
-39.6052387 2200 CA C sp3 6.7872689 8.7013111 -41.619119 2201 HA H sp3
6.3771021 7.8675084 -42.1934203 2202 C C sp2 7.5721411 9.570259
-42.6159835 2203 O O sp2 7.2578256 9.5592875 -43.8080451 2204 CB C sp3
5.620125 9.4706368 -40.9767607 2205 HB2 H sp3 5.1085474 10.0529122
-41.7419251 2206 HB3 H sp3 6.0038245 10.1646112 -40.2287078 2207 CG C
sp2 4.5812547 8.5626486 -40.3348167 2208 OD1 O sp2 4.4650098 7.3864154
-40.6358848 2209 ND2 N sp2 3.7377526 9.1154599 -39.4997006 2210 HD22 H
sp3 3.8742116 10.0823506 -39.2169875 2211 HD21 H sp3 3.030919 8.5285414
-39.0778875 2212 N N sp2 8.6535622 10.2294244 -42.1854829 2213 H H sp3
8.8504405 10.2440116 -41.1914013 2214 CA C sp3 9.5767887 10.9168489
-43.0931219 2215 HA H sp3 8.9916575 11.4996147 -43.8069761 2216 C C sp2
10.43476 9.932747 -43.9031812 2217 O O sp2 10.6060759 10.1188707
-45.1074433 2218 CB C sp3 10.4553835 11.8989264 -42.3133744 2219 HB2 H
sp3 11.0742735 11.3479323 -41.605184 2220 HB3 H sp3 9.8188031 12.5713414
-41.7407042 2221 CG C sp2 11.3480799 12.7205709 -43.1904012 2222 CD1 C
sp2 10.9893998 13.8521263 -43.8395593 2223 HD1 H sp3 10.0088939
14.3143853 -43.7799472 2224 CD2 C sp2 12.7247953 12.4452113 -43.5963242
2225 NE1 N sp2 12.0497749 14.3039163 -44.6012474 2226 HE1 H sp3
11.9987288 15.1135305 -45.2033117 2227 CE2 C sp2 13.1388751 13.4641456
-44.5048826 2228 CE3 C sp2 13.6529892 11.4192458 -43.3136808 2229 HE3 H
sp3 13.373325 10.6319332 -42.6312044 2230 CZ2 C sp2 14.4023127
13.4609435 -45.1127336 2231 HZ2 H sp3 14.6721514 14.2366927 -45.8135441
2232 CZ3 C sp2 14.9255746 11.4057636 -43.9178867 2233 HZ3 H sp3
15.6182931 10.6055469 -43.6969872 2234 CH2 C sp2 15.299492 12.4203132
-44.818046 2235 HH2 H sp3 16.2739647 12.3958489 -45.2866567 2236 N N sp2
10.8801725 8.8215082 -43.3068154 2237 H H sp3 10.7360911 8.7304397
-42.3049773 2238 CA C sp3 11.5744756 7.7314938 -44.0169999 2239 HA H sp3
12.3886844 8.161235 -44.6016625 2240 C C sp2 10.6273593 7.0452097
-45.0150152 2241 O O sp2 10.9954809 6.8597941 -46.174532 2242 CB C sp3
12.1994227 6.7375049 -43.0069645 2243 HB H sp3 11.4327534 6.4448928
-42.2884381 2244 CG1 C sp3 13.3619738 7.4198917 -42.2463353 2245 HG12 H
sp3 13.0464488 8.4008291 -41.8974065 2246 HG13 H sp3 14.2025594
7.5708623 -42.9252382 2247 CG2 C sp3 12.7108509 5.4623542 -43.7082672
2248 HG21 H sp3 13.4512543 5.7209009 -44.466658 2249 HG22 H sp3
11.8872746 4.9267379 -44.1806725 2250 HG23 H sp3 13.16005 4.782583
-42.98585 2251 CD1 C sp3 13.8454741 6.6417212 -41.0158994 2252 HD11 H
sp3 13.0047827 6.4379175 -40.3517221 2253 HD12 H sp3 14.5821247
7.2412403 -40.480576 2254 HD13 H sp3 14.3145816 5.7041016 -41.3110231
2255 N N sp2 9.3718663 6.7901138 -44.634662 2256 H H sp3 9.1234226
6.9285169 -43.6598931 2257 CA C sp3 8.365087 6.2306211 -45.5413898 2258
HA H sp3 8.8037656 5.3464509 -46.0030688 2259 C C sp2 8.0086398
7.2034475 -46.680355 2260 O O sp2 7.8417853 6.7757315 -47.8182493 2261
CB C sp3 7.1340998 5.8040262 -44.7206389 2262 HB2 H sp3 6.6260251
6.701124 -44.3636235 2263 HB3 H sp3 7.4666739 5.2376593 -43.8490758 2264
CG C sp3 6.1273755 4.9388806 -45.5047101 2265 HG H sp3 5.7980973
5.4755596 -46.3917071 2266 CD1 C sp3 6.7163624 3.5945834 -45.9425494
2267 HD11 H sp3 7.1310611 3.0681847 -45.0830524 2268 HD12 H sp3
7.4934641 3.7515064 -46.6893772 2269 HD13 H sp3 5.9360862 2.9840179
-46.3967548 2270 CD2 C sp3 4.9072191 4.6526665 -44.629651 2271 HD21 H
sp3 5.1985433 4.0788926 -43.7500367 2272 HD22 H sp3 4.1657293 4.094967
-45.2008041 2273 HD23 H sp3 4.4575464 5.5931838 -44.3087236 2274 N N sp2
8.036653 8.5147351 -46.4254607 2275 H H sp3 8.1223419 8.8110194
-45.4610218 2276 CA C sp3 7.9232576 9.5410145 -47.4740978 2277 HA H sp3
7.0864096 9.2845717 -48.1251393 2278 C C sp2 9.1774277 9.6292048
-48.3561891 2279 O O sp2 9.0641988 9.8268155 -49.5652571 2280 CB C sp3
7.6261813 10.9070708 -46.8529817 2281 HB2 H sp3 7.4767953 11.6349171
-47.650947 2282 HB3 H sp3 8.4623216 11.2295365 -46.2312931 2283 OG O sp3
6.4541392 10.8334865 -46.0694543 2284 HG H sp3 6.6825165 10.4280084
-45.2119304 2285 N N sp2 10.3677789 9.3834042 -47.7960751 2286 H H sp3
10.3856729 9.2147118 -46.7976652 2287 CA C sp3 11.6489934 9.3559902
-48.5241368 2288 HA H sp3 11.7846868 10.3068073 -49.0392677 2289 C C sp2
11.6959282 8.2445172 -49.5732611 2290 O O sp2 12.2917046 8.4368191
-50.6325202 2291 CB C sp3 12.8381665 9.1455741 -47.574957 2292 HB2 H sp3
13.7592632 9.2050771 -48.1549933 2293 HB3 H sp3 12.7928021 8.1544355
-47.1282179 2294 OG O sp3 12.8949877 10.11754 -46.5509592 2295 HG H sp3
12.0805486 10.0759364 -46.0150811 2296 N N sp2 10.995502 7.1299277
-49.3291669 2297 H H sp3 10.5426187 7.0431633 -48.4264078 2298 CA C sp3
10.9025121 5.9849205 -50.237142 2299 HA H sp3 11.9168691 5.6536661
-50.4637661 2300 C C sp2 10.2290362 6.295707 -51.5917082 2301 O O sp2
10.357566 5.501785 -52.5193878 2302 CB C sp3 10.1887963 4.8453449
-49.4998036 2303 HB1 H sp3 9.148022 5.1119039 -49.3157684 2304 HB2 H sp3
10.6851401 4.6433149 -48.5495971 2305 HB3 H sp3 10.2152325 3.9425863
-50.111505 2306 N N sp2 9.5910502 7.4654962 -51.7433148 2307 H H sp3
9.4758708 8.0384891 -50.9182181 2308 CA C sp3 9.2104094 8.0352124
-53.0499963 2309 HA H sp3 9.6254195 7.409277 -53.8415415 2310 C C sp2
9.8504425 9.4185599 -53.2564961 2311 O O sp2 10.370478 9.6792575
-54.3386864 2312 CB C sp3 7.6693652 8.0190552 -53.2261599 2313 HB H sp3
7.2110059 8.4861432 -52.3520797 2314 CG1 C sp3 7.1862379 6.5488265
-53.3277116 2315 HG12 H sp3 7.5687402 5.9833042 -52.4787979 2316 HG13 H
sp3 7.5947919 6.0991628 -54.2340325 2317 CG2 C sp3 7.2359474 8.8054986
-54.4811828 2318 HG21 H sp3 7.6936734 8.3697916 -55.3702337 2319 HG22 H
sp3 7.5314314 9.8517661 -54.403874 2320 HG23 H sp3 6.1545899 8.7857483
-54.5959433 2321 CD1 C sp3 5.666435 6.3501853 -53.3243336 2322 HD11 H
sp3 5.2515334 6.7633642 -52.4064916 2323 HD12 H sp3 5.4458718 5.2828799
-53.3554658 2324 HD13 H sp3 5.2064605 6.8216487 -54.1915385 2325 N N sp2
9.9484682 10.2515517 -52.2131328 2326 H H sp3 9.5349932 9.9640742
-51.3330201 2327 CA C sp3 10.5069265 11.6090933 -52.263346 2328 HA2 H
sp3 10.452185 12.0336953 -51.2611166 2329 HA3 H sp3 9.8940651 12.2245847
-52.9211669 2330 C C sp2 11.9677077 11.7097968 -52.7264913 2331 O O sp2
12.3165243 12.6859404 -53.3950943 2332 N N sp2 12.8021617 10.6938667
-52.4651061 2333 H H sp3 12.4585307 9.9111085 -51.9182256 2334 CA C sp3
14.1725661 10.6226976 -52.9918654 2335 HA H sp3 14.5350476 11.6428842
-53.1195479 2336 C C sp2 14.2311056 10.0152674 -54.4076325 2337 O O sp2
14.7794786 10.6873042 -55.2831527 2338 CB C sp3 15.125498 9.9394488
-51.989149 2339 HB2 H sp3 16.1044768 9.8331879 -52.4584908 2340 HB3 H
sp3 14.7555897 8.9443288 -51.7585112 2341 CG C sp3 15.3011416 10.6890939
-50.6572504 2342 HG H sp3 14.3231958 10.8202877 -50.1988652 2343 CD1 C
sp3 16.1693162 9.85551 -49.7131154 2344 HD11 H sp3 17.1687407 9.7334412
-50.1303141 2345 HD12 H sp3 15.7173853 8.8753041 -49.5651555 2346 HD13 H
sp3 16.2390671 10.3568994 -48.7472012 2347 CD2 C sp3 15.9712304
12.0553986 -50.8293521 2348 HD21 H sp3 16.9349085 11.9454075 -51.3264444
2349 HD22 H sp3 16.1197554 12.5118535 -49.8501857 2350 HD23 H sp3
15.3352574 12.7167788 -51.4136865 2351 N N sp2 13.5934505 8.8616357
-54.717625 2352 CA C sp3 13.4836756 8.3680349 -56.0929659 2353 HA H sp3
14.4699886 8.0345152 -56.4166959 2354 C C sp2 12.9766526 9.4036831
-57.1000487 2355 O O sp2 13.626 9.5978834 -58.1280525 2356 CB C sp3
12.560249 7.1512947 -56.0254336 2357 HB2 H sp3 12.7654495 6.4414567
-56.8277354 2358 HB3 H sp3 11.5132441 7.4604904 -56.0396204 2359 CG C
sp3 12.9048397 6.5782195 -54.6568161 2360 HG2 H sp3 13.8410959 6.0209246
-54.7169405 2361 HG3 H sp3 12.1085551 5.9430925 -54.2763238 2362 CD C
sp3 13.1053582 7.8314697 -53.8047217 2363 HD2 H sp3 12.1586993 8.1327605
-53.3644056 2364 HD3 H sp3 13.8244473 7.6055077 -53.0220199 2365 N N sp2
11.9375002 10.1873073 -56.7767368 2366 H H sp3 11.4369002 10.0238503
-55.9060591 2367 CA C sp3 11.4521724 11.2208608 -57.7093114 2368 HA H
sp3 11.3220097 10.7349879 -58.6729284 2369 C C sp2 12.4612212 12.348417
-57.9455447 2370 O O sp2 12.457457 12.916009 -59.0311604 2371 CB C sp3
10.074689 11.8016156 -57.3502597 2372 HB H sp3 9.805044 12.4887142
-58.1478499 2373 CG1 C sp3 8.9861762 10.7243588 -57.3217883 2374 HG11 H
sp3 9.1802743 10.0055033 -56.5304447 2375 HG12 H sp3 8.9638261
10.1994858 -58.2760628 2376 HG13 H sp3 8.0138048 11.1864545 -57.1517354
2377 CG2 C sp3 10.077906 12.6059404 -56.0511587 2378 HG21 H sp3
10.293114 11.9646309 -55.2051444 2379 HG22 H sp3 9.1051007 13.0703093
-55.9144221 2380 HG23 H sp3 10.8302363 13.3894462 -56.1004451 2381 N N
sp2 13.4040376 12.6066858 -57.0302274 2382 H H sp3 13.428936 12.0448454
-56.1869344 2383 CA C sp3 14.4938549 13.5676901 -57.2566222 2384 HA H
sp3 14.0584414 14.4953024 -57.6331106 2385 C C sp2 15.4959371 13.051527
-58.3052869 2386 O O sp2 15.9626121 13.8109106 -59.1571339 2387 CB C sp3
15.205547 13.8675054 -55.9268099 2388 HB2 H sp3 15.8784525 13.0459277
-55.6789397 2389 HB3 H sp3 14.468618 13.9604527 -55.1295324 2390 CG C
sp3 16.0129758 15.1688442 -56.0076595 2391 HG2 H sp3 15.3207185
16.0092927 -56.0717098 2392 HG3 H sp3 16.6087248 15.1542095 -56.920085
2393 SD S sp3 17.1582214 15.457363 -54.629966 2394 CE C sp3 16.0080923
15.6021645 -53.2364093 2395 HE1 H sp3 16.5671165 15.8176917 -52.3261646
2396 HE2 H sp3 15.4639085 14.6673401 -53.1045883 2397 HE3 H sp3
15.3018282 16.4110993 -53.4233077 2398 N N sp2 15.771104 11.7440793
-58.3224839 2399 H H sp3 15.3530295 11.15028 -57.6149002 2400 CA C sp3
16.5789532 11.1191282 -59.3745938 2401 HA H sp3 17.4631677 11.7330088
-59.5480646 2402 C C sp2 15.8174742 11.0387782 -60.7042893 2403 O O sp2
16.3954615 11.330085 -61.7503068 2404 CB C sp3 17.0607422 9.7335468
-58.9241323 2405 HB2 H sp3 17.5684352 9.2533089 -59.7621304 2406 HB3 H
sp3 16.2010279 9.1129821 -58.6685292 2407 CG C sp2 18.0247101 9.7757642
-57.7540776 2408 CD1 C sp2 19.3670552 10.148565 -57.9595792 2409 HD1 H
sp3 19.7180884 10.384918 -58.9534189 2410 CD2 C sp2 17.5805775 9.4608126
-56.4570614 2411 HD2 H sp3 16.5548798 9.169549 -56.295106 2412 CE1 C sp2
20.2561938 10.2150081 -56.8718839 2413 HE1 H sp3 21.2863755 10.5017004
-57.030537 2414 CE2 C sp2 18.4673616 9.5311127 -55.3685369 2415 HE2 H
sp3 18.1197997 9.2967447 -54.3728847 2416 CZ C sp2 19.8053009 9.9095319
-55.575728 2417 HZ H sp3 20.4879027 9.9641624 -54.7392405 2418 N N sp2
14.5148777 10.7505446 -60.6677678 2419 H H sp3 14.11964 10.5089594
-59.7625028 2420 CA C sp3 13.6805737 10.521812 -61.8563801 2421 HA H sp3
14.2537458 9.9570436 -62.5944945 2422 C C sp2 13.2045988 11.8088469
-62.5493208 2423 O O sp2 13.0569623 11.8206207 -63.7690609 2424 CB C sp3
12.4759536 9.6668044 -61.443136 2425 HB2 H sp3 11.7872938 9.5767914
-62.2834454 2426 HB3 H sp3 11.9510984 10.1682963 -60.6333137 2427 CG C
sp3 12.892366 8.2592309 -60.9889491 2428 HG2 H sp3 13.806007 8.3170896
-60.3988505 2429 HG3 H sp3 13.1110774 7.6582158 -61.8724601 2430 SD S
sp3 11.6643752 7.3914582 -59.977525 2431 CE C sp3 10.2898126 7.3752967
-61.1447808 2432 HE1 H sp3 9.5370313 6.6706535 -60.798016 2433 HE2 H sp3
10.6491492 7.0705946 -62.1292053 2434 HE3 H sp3 9.8501243 8.3686318
-61.2108454 2435 N N sp2 12.9617468 12.896386 -61.8156514 2436 H H sp3
13.046748 12.8328504 -60.8071845 2437 CA C sp3 12.4183017 14.139654
-62.3646803 2438 HA H sp3 11.4786098 13.9160995 -62.8634494 2439 C C sp2
13.3671273 14.7986027 -63.3766223 2440 O O sp2 14.5246866 15.0656931
-63.0479983 2441 CB C sp3 12.1169742 15.0939678 -61.2085658 2442 HB1 H
sp3 13.0003579 15.2071915 -60.5836561 2443 HB2 H sp3 11.3104285
14.6869758 -60.6059189 2444 HB3 H sp3 11.8221612 16.0695261 -61.594669
2445 N N sp2 12.8777964 15.1292735 -64.5725872 2446 H H sp3 11.9267347
14.8532907 -64.8069509 2447 CA C sp3 13.6325441 15.9035291 -65.5637467
2448 HA H sp3 14.2355522 16.6136497 -65.0025393 2449 C C sp2 12.7147158
16.7175946 -66.4773586 2450 O O sp2 11.5716941 16.3410229 -66.7356205
2451 CB C sp3 14.5830262 14.9862171 -66.3683968 2452 HB H sp3 14.7141099
14.0549383 -65.8151751 2453 OG1 O sp3 15.8580676 15.5741803 -66.4971326
2454 HG1 H sp3 15.7762139 16.5390573 -66.3686214 2455 CG2 C sp3
14.1396263 14.6231968 -67.785626 2456 HG21 H sp3 14.2261021 15.4837917
-68.4486531 2457 HG22 H sp3 13.1071985 14.2793418 -67.7714948 2458 HG23
H sp3 14.777605 13.824469 -68.1636917 2459 N N sp2 13.2386515 17.8102542
-67.0276185 2460 H H sp3 14.1792851 18.0898009 -66.7654594 2461 CA C sp3
12.5817151 18.5942295 -68.0813493 2462 HA H sp3 11.530504 18.7077001
-67.8367791 2463 C C sp2 12.6926728 17.9020195 -69.447575 2464 O O sp2
13.782501 17.8907003 -70.0223103 2465 CB C sp3 13.1965471 20.001978
-68.1507005 2466 HB H sp3 12.8763889 20.4882636 -69.0705801 2467 OG1 O
sp3 14.6063396 19.94114 -68.1382456 2468 HG1 H sp3 14.8535453 19.3609706
-68.8735209 2469 CG2 C sp3 12.7598308 20.8577799 -66.9622199 2470 HG21 H
sp3 13.0869893 20.4020725 -66.028734 2471 HG22 H sp3 11.6735884
20.9459384 -66.9568892 2472 HG23 H sp3 13.1975675 21.8515624 -67.0537586
2473 N N sp2 11.5866426 17.3868557 -70.0108215 2474 H H sp3 10.7185193
17.4489056 -69.4794842 2475 CA C sp3 11.5196605 16.871609 -71.3986086
2476 HA H sp3 12.4823246 17.0966701 -71.859273 2477 C C sp2 10.4912771
17.6291113 -72.2521552 2478 O O sp2 9.536639 18.206386 -71.7372086 2479
CB C sp3 11.3966259 15.3264618 -71.4341646 2480 HB2 H sp3 11.9916012
14.9192615 -70.6148018 2481 HB3 H sp3 11.8467381 14.9745026 -72.3630257
2482 CG C sp3 9.9707715 14.7459989 -71.35784 2483 HG2 H sp3 9.4493722
14.9497714 -72.2937536 2484 HG3 H sp3 9.4358959 15.2571701 -70.5594767
2485 CD C sp3 9.9338784 13.2219807 -71.0848356 2486 HD2 H sp3 8.8918506
12.9218416 -70.9607245 2487 HD3 H sp3 10.4522498 13.0238411 -70.1451107
2488 CE C sp3 10.5507475 12.3426118 -72.1873541 2489 HE2 H sp3
11.5889954 12.6412583 -72.3433237 2490 HE3 H sp3 10.0048756 12.4957245
-73.1224571 2491 NZ N sp3 10.5128053 10.8998206 -71.8390496 2492 HZ3 H
sp3 10.9911685 10.6132868 -71.0044112 2493 HZ1 H sp3 10.8974233
10.2684183 -72.5616411 2494 HZ2 H sp3 9.5900228 10.4418954 -71.8228453
2495 N N sp2 10.7185418 17.6636847 -73.5649179 2496 H H sp3 11.4834396
17.1225021 -73.9298697 2497 CA C sp3 9.9603567 18.4927428 -74.5117643
2498 HA H sp3 9.5384758 19.3417892 -73.9717401 2499 C C sp2 8.7902383
17.7349326 -75.1603728 2500 O O sp2 8.9353522 16.5867784 -75.5784997
2501 CB C sp3 10.9094139 19.0653498 -75.5745161 2502 HB2 H sp3
10.3077674 19.4876684 -76.3807031 2503 HB3 H sp3 11.499792 18.25598
-76.0070711 2504 CG C sp2 11.8423871 20.151169 -75.0659096 2505 CD1 C
sp2 11.5110622 21.5043591 -75.2715833 2506 HD1 H sp3 10.5893609
21.7664309 -75.7715682 2507 CD2 C sp2 13.0394609 19.8198731 -74.3994708
2508 HD2 H sp3 13.3096073 18.7859383 -74.2447695 2509 CE1 C sp2
12.3722846 22.5252184 -74.8272245 2510 HE1 H sp3 12.1061011 23.5580013
-74.9934279 2511 CE2 C sp2 13.8944497 20.8384419 -73.9342499 2512 HE2 H
sp3 14.8108137 20.5956712 -73.4177338 2513 CZ C sp2 13.5653056
22.1927763 -74.1508551 2514 OH O sp3 14.3980929 23.1714489 -73.7093626
2515 HH H sp3 14.0719402 24.043267 -73.9356126 2516 N N sp2 7.6383393
18.4028039 -75.2926158 2517 H H sp3 7.6043708 19.3421947 -74.8937487
2518 CA C sp3 6.3809313 17.8804534 -75.8614346 2519 HA H sp3 6.6059998
17.2241991 -76.7022343 2520 C C sp2 5.5461319 19.0716344 -76.3485755
2521 O O sp2 5.3998348 20.0318301 -75.6061269 2522 CB C sp3 5.6821395
17.0689273 -74.7449528 2523 HB2 H sp3 5.8223943 17.5978095 -73.8009115
2524 HB3 H sp3 6.1853505 16.1056561 -74.643575 2525 CG C sp3 4.1730578
16.8275529 -74.8989211 2526 HG2 H sp3 3.6686545 17.7894816 -75.0013584
2527 HG3 H sp3 3.8041512 16.3665189 -73.9813635 2528 CD C sp3 3.7813602
15.9229655 -76.0705126 2529 HD2 H sp3 4.0415258 14.8917134 -75.8250416
2530 HD3 H sp3 4.3269674 16.2241733 -76.9654305 2531 NE N sp2 2.3391104
16.0661506 -76.3204657 2532 HE H sp3 1.9485569 16.9973997 -76.1913793
2533 CZ C sp2 1.4435099 15.1845112 -76.7102299 2534 NH1 N sp2 1.7435342
13.9390474 -76.9560142 2535 HH12 H sp3 2.6885615 13.6322191 -76.8192784
2536 HH11 H sp3 1.0346744 13.3054815 -77.2728567 2537 NH2 N sp2
0.2103388 15.5726093 -76.8578222 2538 HH21 H sp3 -0.5189661 14.94987
-77.1414186 2539 HH22 H sp3 0.0001967 16.559812 -76.6880813 2540 N N sp2
5.0411035 19.0520769 -77.5913694 2541 H H sp3 5.188816 18.2291762
-78.1516509 2542 CA C sp3 4.415791 20.2317355 -78.2448925 2543 HA H sp3
4.2700123 19.9765076 -79.2948464 2544 C C sp2 5.3297018 21.4860483
-78.2906706 2545 O O sp2 4.8532999 22.6113456 -78.3802478 2546 CB C sp3
3.0057131 20.5063442 -77.6542065 2547 HB2 H sp3 2.7074629 21.5398752
-77.8300895 2548 HB3 H sp3 3.0274535 20.3605541 -76.574147 2549 CG C sp3
1.9152504 19.6157776 -78.2693706 2550 HG2 H sp3 2.3462526 18.6579516
-78.5604928 2551 HG3 H sp3 1.514718 20.0946769 -79.1636402 2552 CD C sp2
0.7844037 19.3318329 -77.2863903 2553 NE2 N sp2 -0.228281 20.1532929
-77.165309 2554 HE22 H sp3 -0.3514842 20.9873779 -77.7203731 2555 HE21 H
sp3 -0.9879048 19.867409 -76.5359492 2556 OE1 O sp2 0.8177316 18.31496
-76.6074158 2557 N N sp2 6.6559151 21.3160192 -78.1957815 2558 H H sp3
7.0076504 20.3785997 -78.102813 2559 CA C sp3 7.6284442 22.4157715
-78.0615521 2560 HA2 H sp3 7.3634912 23.2133162 -78.7565955 2561 HA3 H
sp3 8.6226869 22.0523584 -78.320421 2562 C C sp2 7.6944561 23.0256262
-76.6523127 2563 O O sp2 8.7695591 23.4196581 -76.210402 2564 N N sp2
6.5925816 22.9685864 -75.9054051 2565 H H sp3 5.7292393 22.7008276
-76.3609357 2566 CA C sp3 6.5207862 23.1766551 -74.4565808 2567 HA H sp3
6.9469578 24.1545533 -74.2303029 2568 C C sp2 7.3149505 22.1376747
-73.6384087 2569 O O sp2 7.7064311 21.0819576 -74.1472458 2570 CB C sp3
5.0438056 23.2031782 -74.0357078 2571 HB2 H sp3 4.6350035 24.1902882
-74.2559502 2572 HB3 H sp3 4.9701136 23.039388 -72.9627224 2573 OG O sp3
4.25558 22.2442844 -74.7169795 2574 HG H sp3 4.7721684 21.4266277
-74.8526113 2575 N N sp2 7.5593878 22.4386781 -72.3553383 2576 H H sp3
7.19603 23.3175798 -72.0056917 2577 CA C sp3 8.3651386 21.6012867
-71.4423525 2578 HA H sp3 8.7923785 20.7777064 -72.0155335 2579 C C sp2
7.4971838 20.9866634 -70.3384523 2580 O O sp2 6.8080196 21.7062903
-69.6059942 2581 CB C sp3 9.5587065 22.3813346 -70.8318872 2582 HB H sp3
9.1670971 23.1342513 -70.1506125 2583 CG1 C sp3 10.3926464 23.0904896
-71.9248397 2584 HG12 H sp3 9.7470153 23.7514374 -72.5029825 2585 HG13 H
sp3 10.7962194 22.3376153 -72.5997322 2586 CG2 C sp3 10.4556421
21.4411529 -70.0030747 2587 HG21 H sp3 10.8916889 20.6761913 -70.6475072
2588 HG22 H sp3 9.887249 20.9613656 -69.2079966 2589 HG23 H sp3
11.2482579 22.01279 -69.5238454 2590 CD1 C sp3 11.5452189 23.9559844
-71.3973509 2591 HD11 H sp3 11.1752688 24.6445542 -70.6363733 2592 HD12
H sp3 11.9659377 24.5326161 -72.221407 2593 HD13 H sp3 12.3344045
23.3315106 -70.978795 2594 N N sp2 7.6638979 19.6814689 -70.1222626 2595
H H sp3 8.2903798 19.1714624 -70.740169 2596 CA C sp3 7.2009943
18.9619426 -68.9365545 2597 HA H sp3 6.4585396 19.5711666 -68.4180138
2598 C C sp2 8.3639776 18.6877373 -67.9691676 2599 O O sp2 9.3473168
18.0514676 -68.3476264 2600 CB C sp3 6.525108 17.6417605 -69.3491181
2601 HB2 H sp3 7.2773049 16.8760195 -69.5455082 2602 HB3 H sp3 5.9606434
17.7905516 -70.2707642 2603 CG C sp2 5.5735859 17.158766 -68.255834 2604
OD1 O sp2 5.8702669 17.3412257 -67.057999 2605 OD2 O sp3 4.4572629
16.7071054 -68.5716617 2606 N N sp2 8.2293595 19.108269 -66.7106144 2607
H H sp3 7.3649482 19.5801606 -66.4715789 2608 CA C sp3 8.9832383
18.5623809 -65.5847781 2609 HA H sp3 10.0107694 18.3614688 -65.8883173
2610 C C sp2 8.3348009 17.2359435 -65.1370821 2611 O O sp2 7.3211175
17.2348222 -64.4341573 2612 CB C sp3 9.0018962 19.6208927 -64.4757652
2613 HB2 H sp3 7.9766401 19.9409683 -64.282064 2614 HB3 H sp3 9.5689341
20.4814194 -64.8251982 2615 SG S sp3 9.7081775 19.0672222 -62.9084734
2616 N N sp2 8.8885669 16.1088204 -65.5922008 2617 H H sp3 9.7480315
16.1882975 -66.1282645 2618 CA C sp3 8.2394554 14.7864101 -65.548418
2619 HA H sp3 7.3849979 14.8422795 -64.8783387 2620 C C sp2 9.145542
13.6904743 -64.9966036 2621 O O sp2 10.3673066 13.8315081 -64.9661519
2622 CB C sp3 7.7004255 14.4209688 -66.9387769 2623 HB H sp3 7.0333274
15.2099598 -67.2673235 2624 OG1 O sp3 6.9644579 13.2249472 -66.9143913
2625 HG1 H sp3 6.3864782 13.2550985 -67.6994023 2626 CG2 C sp3 8.7798759
14.242223 -67.9965351 2627 HG21 H sp3 9.4525323 13.4289599 -67.7223617
2628 HG22 H sp3 9.3475034 15.1665166 -68.1100909 2629 HG23 H sp3
8.2904307 14.0082049 -68.9396757 2630 N N sp2 8.5507749 12.5890526
-64.5384312 2631 H H sp3 7.5665128 12.4797713 -64.7470166 2632 CA C sp3
9.257966 11.4610316 -63.9338867 2633 HA H sp3 10.1307902 11.8327458
-63.3959738 2634 C C sp2 9.764646 10.5097395 -65.0274648 2635 O O sp2
8.987498 9.7586212 -65.612653 2636 CB C sp3 8.3329763 10.7599015
-62.9198144 2637 HB2 H sp3 8.8756546 9.9234079 -62.481963 2638 HB3 H sp3
7.4773592 10.3522147 -63.4567671 2639 CG C sp3 7.8096268 11.6652514
-61.7871637 2640 HG H sp3 7.2277164 12.4824247 -62.2116341 2641 CD1 C
sp3 6.9026737 10.8734938 -60.8470734 2642 HD11 H sp3 7.4852789
10.1128618 -60.3317398 2643 HD12 H sp3 6.0966909 10.4065192 -61.4137892
2644 HD13 H sp3 6.4638 11.5437903 -60.1085499 2645 CD2 C sp3 8.9417416
12.2503779 -60.9439342 2646 HD21 H sp3 9.5947121 11.4566187 -60.5830337
2647 HD22 H sp3 8.5076243 12.7764137 -60.0967254 2648 HD23 H sp3
9.5173536 12.9617501 -61.5337624 2649 N N sp2 11.070156 10.5595513
-65.2997922 2650 H H sp3 11.6322399 11.2164568 -64.7738998 2651 CA C sp3
11.7610008 9.694893 -66.2722952 2652 HA H sp3 11.0400558 9.4242743
-67.0349935 2653 C C sp2 12.2340196 8.3717538 -65.6731926 2654 O O sp2
12.4759773 8.2599553 -64.471129 2655 CB C sp3 12.8960452 10.4080991
-67.0254244 2656 HB H sp3 13.3734553 9.6907013 -67.6935131 2657 OG1 O
sp3 13.8891628 10.9459034 -66.1775359 2658 HG1 H sp3 13.4653837
11.2979426 -65.3768691 2659 CG2 C sp3 12.3439928 11.5419277 -67.8863864
2660 HG21 H sp3 11.897647 12.3123379 -67.2570384 2661 HG22 H sp3
11.5895256 11.1464181 -68.5662653 2662 HG23 H sp3 13.1556007 11.9663468
-68.47576 2663 N N sp2 12.3254403 7.3540772 -66.5268491 2664 H H sp3
12.1643514 7.5467497 -67.5149924 2665 CA C sp3 12.6296973 5.9631022
-66.1871787 2666 HA H sp3 13.0886453 5.9048121 -65.1997083 2667 C C sp2
13.6049487 5.3668477 -67.2182288 2668 O O sp2 13.8495881 5.9532227
-68.2733299 2669 CB C sp3 11.3136332 5.1564236 -66.1881338 2670 HB2 H
sp3 11.5472894 4.0947508 -66.1035575 2671 HB3 H sp3 10.8257282 5.2874351
-67.1564198 2672 CG C sp2 10.3106103 5.4861034 -65.0957931 2673 CD1 C
sp2 10.1887872 4.6462868 -63.9711616 2674 HD1 H sp3 10.8494202 3.7997381
-63.8543957 2675 CD2 C sp2 9.4292146 6.5724429 -65.2451421 2676 HD2 H
sp3 9.5078355 7.2165623 -66.1065756 2677 CE1 C sp2 9.1729303 4.8722946
-63.0240041 2678 HE1 H sp3 9.0666049 4.2081611 -62.1777216 2679 CE2 C
sp2 8.4313078 6.8149606 -64.2876311 2680 HE2 H sp3 7.7690364 7.6597387
-64.4083026 2681 CZ C sp2 8.2847979 5.9498072 -63.1910169 2682 HZ H sp3
7.4949973 6.1172897 -62.4745442 2683 N N sp2 14.0257047 4.1153855
-67.0142542 2684 H H sp3 13.8422212 3.6715334 -66.1291919 2685 CA C sp3
14.3148381 3.239882 -68.1580481 2686 HA H sp3 15.0871144 3.6899194
-68.7824967 2687 C C sp2 13.0219728 3.083678 -68.967038 2688 O O sp2
12.0668844 2.5136196 -68.4499269 2689 CB C sp3 14.7983659 1.8628647
-67.6908501 2690 HB2 H sp3 15.0372893 1.2526546 -68.5630239 2691 HB3 H
sp3 14.0098542 1.3688874 -67.1197401 2692 OG O sp3 15.9504703 1.9916242
-66.8781875 2693 HG H sp3 16.2945373 1.1120352 -66.6992798 2694 N N sp2
12.9678619 3.6713552 -70.1651958 2695 H H sp3 13.7823371 4.2009741
-70.4377192 2696 CA C sp3 11.774213 3.922225 -70.9955437 2697 HA H sp3
11.3229023 4.8511066 -70.6413045 2698 C C sp2 10.6923762 2.8121051
-71.0030292 2699 O O sp2 11.0416696 1.625838 -70.9167448 2700 CB C sp3
12.2596748 4.1501392 -72.4365068 2701 HB2 H sp3 11.4070469 4.4033275
-73.0686458 2702 HB3 H sp3 12.7009356 3.2294013 -72.8203106 2703 CG C
sp2 13.2653489 5.2640923 -72.5566308 2704 ND1 N sp2 12.985098 6.6010603
-72.4554642 2705 HD2 H sp3 12.0423514 7.0281395 -72.3485358 2706 CD2 C
sp2 14.6124514 5.1532033 -72.7749629 2707 HD2 H sp3 15.1572792 4.230413
-72.9054926 2708 CE1 C sp2 14.1222839 7.282911 -72.6280515 2709 HE1 H
sp3 14.1808 8.3623544 -72.6391948 2710 NE2 N sp2 15.1596905 6.4414415
-72.8056553 2711 N N sp2 9.3941669 3.1340899 -71.2020551 2712 CA C sp3
8.8466658 4.4644796 -71.4920029 2713 HA H sp3 9.6210712 5.1379766
-71.8392327 2714 C C sp2 8.0942377 5.1290131 -70.3234971 2715 O O sp2
7.2945802 4.4659712 -69.6519926 2716 CB C sp3 7.8948433 4.2233
-72.6558804 2717 HB2 H sp3 8.439334 4.3390071 -73.5938601 2718 HB3 H sp3
7.0536134 4.9085451 -72.6086477 2719 CG C sp3 7.4150945 2.780295
-72.5131767 2720 HG2 H sp3 7.4450376 2.276251 -73.4793358 2721 HG3 H sp3
6.4016353 2.7609087 -72.1164428 2722 CD C sp3 8.3878327 2.129909
-71.5267185 2723 HD2 H sp3 7.8618177 1.8315711 -70.6202376 2724 HD3 H
sp3 8.8415333 1.2547616 -71.9935845 2725 N N sp2 8.1896421 6.4510265
-70.1442005 2726 H H sp3 8.8729392 6.9590712 -70.7284048 2727 CA C sp3
7.4058764 7.2027575 -69.1383803 2728 HA H sp3 7.6450862 6.804775
-68.153885 2729 C C sp2 5.9026292 7.0583536 -69.3409401 2730 O O sp2
5.1554767 6.9109 -68.3777086 2731 CB C sp3 7.6878346 8.7147364
-69.1124865 2732 HB H sp3 7.075238 9.1265443 -68.3098828 2733 OG1 O sp3
7.3050693 9.3605254 -70.3032769 2734 HG1 H sp3 7.9765498 9.0957161
-71.0235849 2735 CG2 C sp3 9.1226847 9.0822054 -68.7916295 2736 HG21 H
sp3 9.50766 8.3827598 -68.0559718 2737 HG22 H sp3 9.1547747 10.0962009
-68.3979171 2738 HG23 H sp3 9.7336271 9.024351 -69.6849507 2739 N N sp2
5.4382278 7.0040172 -70.5850849 2740 H H sp3 6.1151387 7.1253934
-71.3326478 2741 CA C sp3 4.0274793 6.8346935 -70.9462844 2742 HA H sp3
3.4456447 7.5325521 -70.3433137 2743 C C sp2 3.4693192 5.4450565
-70.5759696 2744 O O sp2 2.2507592 5.2767265 -70.5319284 2745 CB C sp3
3.817997 7.2489661 -72.4169268 2746 HB2 H sp3 3.7026453 8.3339482
-72.4365567 2747 HB3 H sp3 2.8773687 6.8289745 -72.7754333 2748 CG C sp2
4.9107805 6.8999197 -73.3917163 2749 CD1 C sp2 6.0915194 7.5549386
-73.5242798 2750 HD1 H sp3 6.4371289 8.3966639 -72.9296415 2751 CD2 C
sp2 4.9819712 5.7863024 -74.3387047 2752 NE1 N sp2 6.9094178 6.8844868
-74.4009226 2753 HE1 H sp3 7.9423579 6.9918152 -74.3164068 2754 CE2 C
sp2 6.259776 5.8157893 -74.9784746 2755 CE3 C sp2 4.1138819 4.726248
-74.6868843 2756 HE3 H sp3 3.1466704 4.6648963 -74.2113599 2757 CZ2 C
sp2 6.6569243 4.8417809 -75.9045951 2758 HZ2 H sp3 7.6461746 4.8938039
-76.3363661 2759 CZ3 C sp2 4.4975828 3.752252 -75.6314602 2760 HZ3 H sp3
3.8177991 2.9507653 -75.8853862 2761 CH2 C sp2 5.7653462 3.8089933
-76.2401819 2762 HH2 H sp3 6.0596544 3.0555119 -76.9569384 2763 N N sp2
4.3232869 4.5204016 -70.1187742 2764 H H sp3 5.3121457 4.7364793
-70.1767736 2765 CA C sp3 3.9437318 3.3729766 -69.2887764 2766 HA H sp3
2.8632632 3.2340904 -69.3347612 2767 C C sp2 4.2947196 3.583988
-67.8039646 2768 O O sp2 3.4004201 3.5817315 -66.9586468 2769 CB C sp3
4.5924203 2.1027814 -69.852833 2770 HB2 H sp3 5.6480673 2.3093165
-70.0209452 2771 HB3 H sp3 4.1396882 1.871368 -70.817813 2772 CG C sp2
4.4892908 0.882183 -68.9571302 2773 CD1 C sp2 5.6646763 0.2297848
-68.5371122 2774 HD1 H sp3 6.6334533 0.5880385 -68.8590975 2775 CD2 C
sp2 3.2326517 0.4142763 -68.521659 2776 HD2 H sp3 2.3264631 0.9124532
-68.8376515 2777 CE1 C sp2 5.5884939 -0.8878018 -67.6877243 2778 HE1 H
sp3 6.4937159 -1.3798115 -67.3686406 2779 CE2 C sp2 3.154584 -0.6992597
-67.6618958 2780 HE2 H sp3 2.1985121 -1.0627352 -67.3170744 2781 CZ C
sp2 4.3330534 -1.3525652 -67.2447109 2782 OH O sp3 4.2626961 -2.4270295
-66.4174154 2783 HH H sp3 5.1373769 -2.7603778 -66.2125108 2784 N N sp2
5.5708984 3.7860079 -67.460717 2785 H H sp3 6.2703071 3.831699
-68.1961334 2786 CA C sp3 6.0412986 3.7077383 -66.0710237 2787 HA H sp3
5.6557758 2.7890646 -65.6284188 2788 C C sp2 5.5800674 4.8651869
-65.1722089 2789 O O sp2 5.2886346 4.6454446 -63.9983004 2790 CB C sp3
7.5661086 3.6313367 -66.0512365 2791 HB2 H sp3 7.8723474 3.6067569
-65.0083553 2792 HB3 H sp3 7.9619596 4.5465346 -66.4941831 2793 CG C sp2
8.2064413 2.4480274 -66.7090816 2794 CD1 C sp2 8.9816853 2.497426
-67.811491 2795 HD1 H sp3 9.2226176 3.4017803 -68.3559242 2796 CD2 C sp2
8.259312 1.0583376 -66.2596738 2797 NE1 N sp2 9.4946503 1.2486235
-68.0901207 2798 HE1 H sp3 10.2320879 1.1202695 -68.7799248 2799 CE2 C
sp2 9.0990633 0.3223929 -67.150655 2800 CE3 C sp2 7.7209829 0.3556867
-65.1605971 2801 HE3 H sp3 7.1017576 0.890104 -64.4581066 2802 CZ2 C sp2
9.3918088 -1.0359079 -66.9587559 2803 HZ2 H sp3 10.0452281 -1.5514706
-67.6462714 2804 CZ3 C sp2 8.0022008 -1.0105756 -64.9592136 2805 HZ3 H
sp3 7.5867883 -1.523928 -64.1026808 2806 CH2 C sp2 8.8383871 -1.7051487
-65.8532398 2807 HH2 H sp3 9.0642942 -2.7489537 -65.6838264 2808 N N sp2
5.4183447 6.0758452 -65.7106643 2809 H H sp3 5.5942219 6.191219
-66.7029158 2810 CA C sp3 4.8642762 7.2191743 -64.9733063 2811 HA H sp3
5.3609688 7.2758211 -64.0044103 2812 C C sp2 3.3672069 7.0103936
-64.7071649 2813 O O sp2 2.9136681 7.2318371 -63.5887274 2814 CB C sp3
5.1687137 8.518527 -65.7444204 2815 HB2 H sp3 4.558381 8.5626831
-66.6427706 2816 HB3 H sp3 6.2127724 8.4790988 -66.0585232 2817 CG C sp3
4.9919011 9.8170754 -64.9428719 2818 HG2 H sp3 5.6960689 10.5547477
-65.3336497 2819 HG3 H sp3 5.2580583 9.6328081 -63.8994493 2820 CD C sp2
3.5854554 10.4213601 -65.0332283 2821 OE1 O sp2 3.0332513 10.5278115
-66.1541793 2822 OE2 O sp3 3.0663211 10.8454857 -63.9737775 2823 N N sp2
2.6442395 6.3871661 -65.6451719 2824 H H sp3 3.10221 6.1566415
-66.5162215 2825 CA C sp3 1.2598855 5.9484852 -65.4427141 2826 HA H sp3
0.7061684 6.7746842 -64.9999506 2827 C C sp2 1.1388793 4.7860533
-64.4363107 2828 O O sp2 0.2335546 4.7952233 -63.5993828 2829 CB C sp3
0.6330131 5.6246142 -66.8125011 2830 HB2 H sp3 -0.3163685 5.1103636
-66.6662477 2831 HB3 H sp3 1.284371 4.961796 -67.3789656 2832 CG C sp2
0.3439649 6.8750879 -67.62427 2833 OD1 O sp2 -0.0672314 7.8982849
-67.1057538 2834 ND2 N sp2 0.5289439 6.8564492 -68.9201397 2835 HD22 H
sp3 0.9069943 6.0413675 -69.3931954 2836 HD21 H sp3 0.2816049 7.6846297
-69.4275399 2837 N N sp2 2.1072691 3.8645078 -64.3920633 2838 H H sp3
2.8064961 3.860756 -65.1283516 2839 CA C sp3 2.1810336 2.8515217
-63.3333174 2840 HA H sp3 1.2004681 2.3801754 -63.2664806 2841 C C sp2
2.4775854 3.4817783 -61.9596181 2842 O O sp2 1.9018927 3.063564
-60.9559398 2843 CB C sp3 3.2123719 1.775405 -63.7213635 2844 HB2 H sp3
4.1950195 2.240571 -63.793193 2845 HB3 H sp3 2.9537283 1.38003
-64.705464 2846 CG C sp3 3.301437 0.6031271 -62.7223972 2847 HG H sp3
3.6000432 0.980627 -61.7447545 2848 CD1 C sp3 1.9772157 -0.1508677
-62.5747723 2849 HD11 H sp3 1.6297951 -0.4925508 -63.5500517 2850 HD12 H
sp3 1.2245565 0.4907154 -62.1194285 2851 HD13 H sp3 2.1176821 -1.0123679
-61.9221821 2852 CD2 C sp3 4.3634739 -0.3918665 -63.1863879 2853 HD21 H
sp3 4.1086777 -0.777988 -64.1735653 2854 HD22 H sp3 4.4290744 -1.2197811
-62.4804608 2855 HD23 H sp3 5.3307276 0.1041575 -63.229868 2856 N N sp2
3.2730571 4.5534675 -61.9061433 2857 H H sp3 3.7644108 4.8247906
-62.7529622 2858 CA C sp3 3.5248302 5.3128268 -60.6788345 2859 HA H sp3
3.6652431 4.5869333 -59.8789536 2860 C C sp2 2.3323737 6.2011334
-60.2686495 2861 O O sp2 2.0968621 6.3727024 -59.0700588 2862 CB C sp3
4.8468893 6.0799567 -60.840531 2863 HB2 H sp3 4.7413084 6.7936719
-61.6580644 2864 HB3 H sp3 5.6190541 5.3613105 -61.1199604 2865 CG C sp3
5.3222649 6.8409029 -59.5878105 2866 HG H sp3 4.6347036 7.6595325
-59.3812202 2867 CD1 C sp3 5.4412713 5.9638261 -58.3384103 2868 HD11 H
sp3 6.0765911 5.1016854 -58.543665 2869 HD12 H sp3 4.4588044 5.6236965
-58.0212872 2870 HD13 H sp3 5.8754932 6.5429857 -57.5230048 2871 CD2 C
sp3 6.7045754 7.4254704 -59.8606243 2872 HD21 H sp3 7.4363519 6.6232585
-59.9466426 2873 HD22 H sp3 6.9911483 8.0866699 -59.0425563 2874 HD23 H
sp3 6.6842718 7.9921921 -60.7900846 2875 N N sp2 1.4813647 6.6414458
-61.2089301 2876 H H sp3 1.7698469 6.561984 -62.1813516 2877 CA C sp3
0.1422315 7.1801529 -60.8963512 2878 HA H sp3 0.2456049 8.0000864
-60.1861435 2879 C C sp2 -0.7209503 6.1144531 -60.2180259 2880 O O sp2
-1.2315994 6.3778756 -59.1331091 2881 CB C sp3 -0.5825708 7.7225184
-62.1402212 2882 HB2 H sp3 -1.5929987 7.9987096 -61.8456061 2883 HB3 H
sp3 -0.6681546 6.9344666 -62.8827279 2884 CG C sp3 0.0633733 8.9566472
-62.7817179 2885 HG2 H sp3 1.1115732 8.762479 -62.9844704 2886 HG3 H sp3
-0.0097839 9.7997979 -62.0974001 2887 CD C sp3 -0.6497083 9.2957176
-64.0962566 2888 HD2 H sp3 -1.636353 9.6998886 -63.8859033 2889 HD3 H
sp3 -0.7681658 8.3839584 -64.676321 2890 CE C sp3 0.1538186 10.2896557
-64.9321666 2891 HE2 H sp3 1.1565012 9.8785717 -65.0679475 2892 HE3 H
sp3 0.254766 11.2363787 -64.3981708 2893 NZ N sp3 -0.4640121 10.4922881
-66.2616516 2894 HZ3 H sp3 -0.5357417 9.6010796 -66.7473672 2895 HZ1 H
sp3 0.1271135 11.0626179 -66.8600906 2896 HZ2 H sp3 -1.3869217
10.9104026 -66.2158207 2897 N N sp2 -0.7895222 4.8949519 -60.7608241
2898 H H sp3 -0.3438366 4.7550301 -61.6622379 2899 CA C sp3 -1.5191485
3.767375 -60.1463927 2900 HA H sp3 -2.555322 4.0701476 -60.0004103 2901
C C sp2 -0.9768307 3.4384241 -58.7445677 2902 O O sp2 -1.7605555
3.3484264 -57.8010998 2903 CB C sp3 -1.5050486 2.5411216 -61.0942903
2904 HB H sp3 -0.4876094 2.4128875 -61.458953 2905 CG1 C sp3 -2.3970951
2.7673377 -62.3383956 2906 HG12 H sp3 -2.1325164 2.0225204 -63.0902952
2907 HG13 H sp3 -2.1768749 3.7450127 -62.7674711 2908 CG2 C sp3
-1.884261 1.2254327 -60.3882886 2909 HG21 H sp3 -2.8341553 1.3308065
-59.8622398 2910 HG22 H sp3 -1.1115684 0.9434823 -59.6719169 2911 HG23 H
sp3 -1.9652705 0.4235472 -61.1234027 2912 CD1 C sp3 -3.912527 2.6735497
-62.0975988 2913 HD11 H sp3 -4.194225 1.6476764 -61.8602654 2914 HD12 H
sp3 -4.438874 2.9737271 -63.0041787 2915 HD13 H sp3 -4.2155252 3.3259209
-61.2797682 2916 N N sp2 0.3466779 3.3908008 -58.5596986 2917 H H sp3
0.9462908 3.439645 -59.3757544 2918 CA C sp3 0.9609051 3.1504794
-57.2482388 2919 HA H sp3 0.5838941 2.2091046 -56.8479826 2920 C C sp2
0.6114148 4.2505144 -56.2298916 2921 O O sp2 0.2317737 3.958143
-55.0985812 2922 CB C sp3 2.4809989 3.0187385 -57.4056558 2923 HB2 H sp3
2.9352878 2.9312393 -56.4168545 2924 HB3 H sp3 2.8839406 3.9024333
-57.8990452 2925 SG S sp3 2.8935664 1.5306163 -58.3593627 2926 HG H sp3
2.3900688 1.9315121 -59.5380216 2927 N N sp2 0.6626804 5.5233119
-56.6272252 2928 H H sp3 0.9819233 5.7279167 -57.5691109 2929 CA C sp3
0.3229459 6.6492944 -55.7388156 2930 HA H sp3 0.7515744 6.449643
-54.7563064 2931 C C sp2 -1.1907839 6.7637645 -55.5084537 2932 O O sp2
-1.5985254 7.1504896 -54.4177285 2933 CB C sp3 0.9799171 7.9426983
-56.2579476 2934 HB H sp3 0.7269228 8.0686744 -57.3103211 2935 CG1 C sp3
0.5616861 9.2130906 -55.5074833 2936 HG11 H sp3 0.8053588 9.1246458
-54.44971 2937 HG12 H sp3 -0.508212 9.3826166 -55.622193 2938 HG13 H sp3
1.082823 10.0757289 -55.9222727 2939 CG2 C sp3 2.5069418 7.8105538
-56.1179037 2940 HG21 H sp3 2.7866589 7.7571322 -55.06697 2941 HG22 H
sp3 3.0008687 8.6629236 -56.5724063 2942 HG23 H sp3 2.868169 6.9147319
-56.6192121 2943 N N sp2 -2.0366957 6.2655985 -56.4134225 2944 H H sp3
-1.666904 5.9297784 -57.2949049 2945 CA C sp3 -3.4771611 6.1362406
-56.1726717 2946 HA H sp3 -3.8565739 7.0956893 -55.8224775 2947 C C sp2
-3.7683994 5.1049482 -55.0737422 2948 O O sp2 -4.4504191 5.4204541
-54.0941309 2949 CB C sp3 -4.1819785 5.7859517 -57.4923324 2950 HB2 H
sp3 -3.7498739 4.8689884 -57.8863688 2951 HB3 H sp3 -3.9708898 6.5708452
-58.2159925 2952 CG C sp2 -5.6897855 5.6095766 -57.4216813 2953 CD1 C
sp2 -6.5000461 6.5732942 -56.7903851 2954 HD1 H sp3 -6.0505732 7.4251022
-56.3056976 2955 CD2 C sp2 -6.2931847 4.4962872 -58.0388821 2956 HD2 H
sp3 -5.6834696 3.7529334 -58.532405 2957 CE1 C sp2 -7.8999796 6.4382314
-56.7952737 2958 HE1 H sp3 -8.5187639 7.188428 -56.3227754 2959 CE2 C
sp2 -7.6924633 4.3553366 -58.0355333 2960 HE2 H sp3 -8.1511029 3.5033054
-58.5172936 2961 CZ C sp2 -8.4963428 5.3301297 -57.419882 2962 HZ H sp3
-9.5724334 5.2271813 -57.4252246 2963 N N sp2 -3.1608464 3.9139786
-55.1460791 2964 H H sp3 -2.5907483 3.6982043 -55.9591535 2965 CA C sp3
-3.3887586 2.8803564 -54.1265396 2966 HA H sp3 -4.4554902 2.8911985
-53.9155482 2967 C C sp2 -2.7121939 3.2035784 -52.7857992 2968 O O sp2
-3.3455349 3.020268 -51.7479873 2969 CB C sp3 -3.0864593 1.4517893
-54.6339132 2970 HB H sp3 -3.3526789 0.7637179 -53.8293706 2971 CG1 C
sp3 -1.5979728 1.2239074 -54.9669813 2972 HG12 H sp3 -0.9991116 1.442754
-54.0852749 2973 HG13 H sp3 -1.304113 1.9064374 -55.756765 2974 CG2 C
sp3 -4.0036612 1.1323545 -55.830328 2975 HG21 H sp3 -3.6940605 1.6993607
-56.7092751 2976 HG22 H sp3 -5.0369284 1.3837008 -55.589153 2977 HG23 H
sp3 -3.9615213 0.0684543 -56.0619959 2978 CD1 C sp3 -1.2525021
-0.2018579 -55.4114931 2979 HD11 H sp3 -1.5834506 -0.9167597 -54.6576331
2980 HD12 H sp3 -0.1724401 -0.2874289 -55.5320906 2981 HD13 H sp3
-1.7240188 -0.4284471 -56.3674823 2982 N N sp2 -1.5009552 3.7749472
-52.7749102 2983 H H sp3 -1.0135295 3.8864478 -53.6594974 2984 CA C sp3
-0.742852 4.0093981 -51.5357049 2985 HA H sp3 -1.1030368 3.3105467
-50.7820279 2986 C C sp2 -0.9264746 5.4018607 -50.9121068 2987 O O sp2
-0.7189733 5.5372638 -49.7081803 2988 CB C sp3 0.7457402 3.6962341
-51.7586414 2989 HB2 H sp3 1.27889 3.8702895 -50.8228436 2990 HB3 H sp3
1.1415891 4.3992955 -52.4929943 2991 CG C sp2 1.0526389 2.27319
-52.2017816 2992 CD1 C sp2 0.5296823 1.1717545 -51.4933515 2993 HD1 H
sp3 -0.0867734 1.3241908 -50.6195052 2994 CD2 C sp2 1.8793249 2.0455035
-53.3195733 2995 HD2 H sp3 2.2984347 2.8812953 -53.859195 2996 CE1 C sp2
0.8082586 -0.1398256 -51.9173837 2997 HE1 H sp3 0.4021031 -0.9810569
-51.3731723 2998 CE2 C sp2 2.1565558 0.7341701 -53.7451199 2999 HE2 H
sp3 2.7826847 0.5655248 -54.6101731 3000 CZ C sp2 1.6187868 -0.3591259
-53.0445877 3001 HZ H sp3 1.8320076 -1.3679039 -53.3698269 3002 N N sp2
-1.3459848 6.4198972 -51.6742375 3003 H H sp3 -1.4650837 6.2749041
-52.67069 3004 CA C sp3 -1.5831975 7.7767076 -51.1608828 3005 HA H sp3
-1.206357 7.830339 -50.1386998 3006 C C sp2 -3.0697843 8.1708355
-51.0866442 3007 O O sp2 -3.3888749 9.1705407 -50.4421959 3008 CB C sp3
-0.7692699 8.7922718 -51.9702789 3009 HB1 H sp3 -1.3226916 9.1079767
-52.8538045 3010 HB2 H sp3 0.1786649 8.3581972 -52.2767557 3011 HB3 H
sp3 -0.5687489 9.6660485 -51.352161 3012 N N sp2 -3.9901472 7.3915673
-51.6680731 3013 H H sp3 -3.6862844 6.6225012 -52.2507896 3014 CA C sp3
-5.4307715 7.6208062 -51.5137793 3015 HA H sp3 -5.5845839 8.3950555
-50.7617501 3016 C C sp2 -6.1842786 6.4039688 -50.9646571 3017 O O sp2
-6.6828243 6.4826871 -49.8438088 3018 CB C sp3 -6.0225543 8.1767227
-52.8132952 3019 HB2 H sp3 -5.8320463 7.4904368 -53.6363675 3020 HB3 H
sp3 -5.5213599 9.1147501 -53.0405574 3021 CG C sp2 -7.5073327 8.4465951
-52.7184435 3022 CD1 C sp2 -7.9774009 9.5123378 -51.9300564 3023 HD1 H
sp3 -7.2754757 10.1608779 -51.4255743 3024 CD2 C sp2 -8.420453 7.5977321
-53.3681468 3025 HD2 H sp3 -8.0587492 6.7732387 -53.9642741 3026 CE1 C
sp2 -9.3591094 9.7202585 -51.7814081 3027 HE1 H sp3 -9.7182324
10.5310935 -51.1680268 3028 CE2 C sp2 -9.8024453 7.8071656 -53.2230535
3029 HE2 H sp3 -10.5057326 7.1502222 -53.7153866 3030 CZ C sp2
-10.2707579 8.862205 -52.4214434 3031 HZ H sp3 -11.3342492 9.0099603
-52.2983071 3032 N N sp2 -6.210493 5.2655043 -51.6690542 3033 H H sp3
-5.7337825 5.2420647 -52.5654689 3034 CA C sp3 -7.0573858 4.1195026
-51.276695 3035 HA H sp3 -8.0757967 4.4861094 -51.1453585 3036 C C sp2
-6.643578 3.533942 -49.9177608 3037 O O sp2 -7.4826211 3.4019127
-49.0274799 3038 CB C sp3 -7.079757 3.0333787 -52.3790498 3039 HB H sp3
-6.0594274 2.6781888 -52.5116565 3040 CG1 C sp3 -7.5666629 3.563556
-53.7501761 3041 HG12 H sp3 -7.4310182 2.7774009 -54.494126 3042 HG13 H
sp3 -6.9416049 4.3997319 -54.0615557 3043 CG2 C sp3 -7.9228039 1.8148634
-51.9556197 3044 HG21 H sp3 -8.9172618 2.1287623 -51.6351463 3045 HG22 H
sp3 -7.4405944 1.2889712 -51.1313354 3046 HG23 H sp3 -8.0161953
1.1182568 -52.7897903 3047 CD1 C sp3 -9.0346303 4.0140461 -53.7956699
3048 HD11 H sp3 -9.6977714 3.1662573 -53.6254393 3049 HD12 H sp3
-9.2526543 4.4287101 -54.7791257 3050 HD13 H sp3 -9.2245618 4.778435
-53.0437309 3051 N N sp2 -5.3554159 3.2406103 -49.7158241 3052 H H sp3
-4.7033646 3.3468148 -50.4866232 3053 CA C sp3 -4.8510449 2.7103794
-48.4458203 3054 HA H sp3 -5.4659079 1.8466179 -48.1882492 3055 C C sp2
-5.0286117 3.7110509 -47.2825504 3056 O O sp2 -5.5948813 3.3039185
-46.2712901 3057 CB C sp3 -3.4165026 2.1854745 -48.6329233 3058 HB2 H
sp3 -2.7840484 2.9588325 -49.0592052 3059 HB3 H sp3 -3.4401407 1.3577823
-49.3432232 3060 CG C sp3 -2.7906575 1.6827941 -47.3282809 3061 HG2 H
sp3 -3.4062378 0.8694461 -46.9424116 3062 HG3 H sp3 -2.7916045 2.4872117
-46.594628 3063 SD S sp3 -1.0889192 1.0783389 -47.495919 3064 CE C sp3
-0.1889475 2.6459554 -47.6576093 3065 HE1 H sp3 0.8779358 2.4429994
-47.7519963 3066 HE2 H sp3 -0.3598116 3.2620803 -46.7748669 3067 HE3 H
sp3 -0.5277783 3.182049 -48.5419213 3068 N N sp2 -4.7002891 5.0138498
-47.4131968 3069 CA C sp3 -5.0571422 6.0403391 -46.4274481 3070 HA H sp3
-4.4948764 5.846823 -45.5132006 3071 C C sp2 -6.544729 6.1134688
-46.0604778 3072 O O sp2 -6.8634268 6.131224 -44.8724847 3073 CB C sp3
-4.5629679 7.3538807 -47.0349926 3074 HB2 H sp3 -4.3710234 8.1143615
-46.2811219 3075 HB3 H sp3 -5.2688251 7.7230741 -47.7805892 3076 CG C
sp3 -3.2865202 6.8909747 -47.7231322 3077 HG2 H sp3 -2.5037514 6.7220666
-46.9813891 3078 HG3 H sp3 -2.9506364 7.5938405 -48.4754905 3079 CD C
sp3 -3.7177417 5.5632937 -48.335613 3080 HD2 H sp3 -4.1659281 5.7265258
-49.3133957 3081 HD3 H sp3 -2.8444886 4.9229984 -48.4171849 3082 N N sp2
-7.4606614 6.0531928 -47.0372038 3083 H H sp3 -7.1442825 6.0352121
-48.0032794 3084 CA C sp3 -8.9142684 6.0212346 -46.7795231 3085 HA H sp3
-9.1755696 6.8862296 -46.1714875 3086 C C sp2 -9.3058809 4.7840886
-45.968958 3087 O O sp2 -10.0312133 4.9111597 -44.9803907 3088 CB C sp3
-9.7183295 6.1117207 -48.0955033 3089 HB H sp3 -9.303406 5.4156845
-48.8240983 3090 CG1 C sp3 -11.2104053 5.7908576 -47.9225514 3091 HG11 H
sp3 -11.6373237 6.4048706 -47.1294744 3092 HG12 H sp3 -11.3439833
4.7377802 -47.67387 3093 HG13 H sp3 -11.7426118 5.984172 -48.8544174
3094 CG2 C sp3 -9.6360329 7.5325412 -48.6643785 3095 HG21 H sp3
-10.0996261 8.2387236 -47.976564 3096 HG22 H sp3 -10.1429415 7.5742157
-49.6285395 3097 HG23 H sp3 -8.5974054 7.8125858 -48.8151004 3098 N N
sp2 -8.7788072 3.6057918 -46.3132333 3099 H H sp3 -8.1785747 3.5659037
-47.1319339 3100 CA C sp3 -9.0148903 2.3729603 -45.553906 3101 HA H sp3
-10.0892544 2.2343194 -45.4334191 3102 C C sp2 -8.436114 2.4512929
-44.1310219 3103 O O sp2 -9.1190677 2.0719488 -43.1829638 3104 CB C sp3
-8.4434504 1.1737416 -46.3334825 3105 HB2 H sp3 -8.4504971 0.2973233
-45.6836293 3106 HB3 H sp3 -7.404815 1.3872903 -46.5863327 3107 CG C sp3
-9.2168214 0.8310656 -47.6225977 3108 HG H sp3 -9.3459258 1.7258736
-48.2289127 3109 CD1 C sp3 -8.4286367 -0.1941533 -48.4400036 3110 HD11 H
sp3 -8.2950945 -1.1101293 -47.8640573 3111 HD12 H sp3 -7.4534049 0.21907
-48.6960412 3112 HD13 H sp3 -8.9641239 -0.4195251 -49.3621148 3113 CD2 C
sp3 -10.5984817 0.2426927 -47.3245736 3114 HD21 H sp3 -10.5030352
-0.6427629 -46.6963212 3115 HD22 H sp3 -11.0893323 -0.0313325
-48.2580444 3116 HD23 H sp3 -11.2210976 0.9784844 -46.8172379 3117 N N
sp2 -7.2489242 3.0414443 -43.9523524 3118 H H sp3 -6.7405852 3.3459527
-44.7767478 3119 CA C sp3 -6.6323074 3.2411488 -42.633221 3120 HA H sp3
-6.5733089 2.2715459 -42.1372065 3121 C C sp2 -7.5221525 4.1204236
-41.7496996 3122 O O sp2 -7.8979161 3.6811376 -40.6631937 3123 CB C sp3
-5.1899405 3.7927102 -42.763558 3124 HB H sp3 -5.1979398 4.6320879
-43.4593122 3125 CG1 C sp3 -4.2513772 2.6931917 -43.3144395 3126 HG12 H
sp3 -4.7365578 2.1740394 -44.1394488 3127 HG13 H sp3 -4.0621327
1.9535894 -42.5351505 3128 CG2 C sp3 -4.6511022 4.2973878 -41.4080114
3129 HG21 H sp3 -4.7250348 3.5086521 -40.6577669 3130 HG22 H sp3
-5.2156052 5.1666987 -41.0694592 3131 HG23 H sp3 -3.6106284 4.6020072
-41.4958975 3132 CD1 C sp3 -2.9088482 3.2272158 -43.833699 3133 HD11 H
sp3 -3.0809737 3.9832288 -44.6002822 3134 HD12 H sp3 -2.3400849 2.4043
-44.2669188 3135 HD13 H sp3 -2.3220822 3.6578961 -43.0238124 3136 N N
sp2 -7.9098257 5.3212513 -42.1982088 3137 H H sp3 -7.5972661 5.6313896
-43.1149823 3138 CA C sp3 -8.6743521 6.2464631 -41.3432605 3139 HA H sp3
-8.1977876 6.2377776 -40.3626692 3140 C C sp2 -10.1120897 5.7728197
-41.0955515 3141 O O sp2 -10.6226211 5.9485689 -39.9902226 3142 CB C sp3
-8.6160912 7.7102491 -41.8419169 3143 HB H sp3 -9.1345682 8.3191356
-41.0989852 3144 CG1 C sp3 -9.3331739 7.9258803 -43.1946039 3145 HG12 H
sp3 -10.3790036 7.6420857 -43.0887052 3146 HG13 H sp3 -8.8919396
7.2791542 -43.9465808 3147 CG2 C sp3 -7.1529636 8.1873763 -41.8679248
3148 HG21 H sp3 -6.6144939 7.720546 -42.6935566 3149 HG22 H sp3
-6.6646177 7.9265218 -40.9310366 3150 HG23 H sp3 -7.1116284 9.2704125
-41.9837247 3151 CD1 C sp3 -9.2949566 9.3696074 -43.7155544 3152 HD11 H
sp3 -9.6631936 10.0537608 -42.9503141 3153 HD12 H sp3 -9.9282128
9.4501296 -44.5996637 3154 HD13 H sp3 -8.2776387 9.645747 -43.9939266
3155 N N sp2 -10.7510756 5.10877 -42.0662761 3156 H H sp3 -10.2758362
4.9586092 -42.9498054 3157 CA C sp3 -12.1206889 4.5912457 -41.8922829
3158 HA H sp3 -12.702762 5.3494568 -41.3684158 3159 C C sp2 -12.1758162
3.3452847 -41.0110022 3160 O O sp2 -13.0540592 3.2729914 -40.1540165
3161 CB C sp3 -12.8421488 4.3258849 -43.2207534 3162 HB H sp3
-13.7969484 3.845124 -43.0043562 3163 OG1 O sp3 -12.0987027 3.4745331
-44.0547302 3164 HG1 H sp3 -11.3645383 3.9940396 -44.4284372 3165 CG2 C
sp3 -13.1276006 5.6170168 -43.9881479 3166 HG21 H sp3 -12.2045974
6.1570817 -44.1944113 3167 HG22 H sp3 -13.7872616 6.251685 -43.397332
3168 HG23 H sp3 -13.6212538 5.3768358 -44.9301694 3169 N N sp2
-11.2001164 2.4319002 -41.0928188 3170 H H sp3 -10.5053 2.5161625
-41.8308992 3171 CA C sp3 -11.1266939 1.2699276 -40.1879626 3172 HA H
sp3 -12.1278179 0.849385 -40.0889777 3173 C C sp2 -10.6941282 1.6891674
-38.7814749 3174 O O sp2 -11.3363266 1.2860536 -37.8138866 3175 CB C sp3
-10.2203724 0.1610488 -40.7627521 3176 HB H sp3 -9.2421421 0.5803889
-40.9980878 3177 CG1 C sp3 -10.0161526 -1.0029164 -39.7822979 3178 HG11
H sp3 -10.9807183 -1.3974703 -39.461049 3179 HG12 H sp3 -9.4553822
-0.6674691 -38.9101222 3180 HG13 H sp3 -9.4443027 -1.7966839 -40.2634861
3181 CG2 C sp3 -10.8408463 -0.4330754 -42.0365242 3182 HG21 H sp3
-11.7921848 -0.9119611 -41.8048413 3183 HG22 H sp3 -10.1616806
-1.1669575 -42.4698573 3184 HG23 H sp3 -11.0132749 0.3482847 -42.7761905
3185 N N sp2 -9.689116 2.5614242 -38.6426931 3186 H H sp3 -9.2090935
2.8977598 -39.4718129 3187 CA C sp3 -9.2005935 2.999538 -37.3300395 3188
HA H sp3 -8.9850039 2.116986 -36.7238116 3189 C C sp2 -10.2600106
3.8040357 -36.5650275 3190 O O sp2 -10.6164584 3.4336672 -35.4434187
3191 CB C sp3 -7.8972975 3.7940855 -37.4919772 3192 HB2 H sp3 -7.6250598
4.2581951 -36.5440305 3193 HB3 H sp3 -8.0287613 4.5819902 -38.2346184
3194 SG S sp3 -6.5657271 2.6794712 -38.0122155 3195 HG H sp3 -6.9528101
2.6357619 -39.2976947 3196 N N sp2 -10.8523453 4.833668 -37.1832471 3197
H H sp3 -10.5499389 5.110195 -38.1127352 3198 CA C sp3 -11.9403902
5.5751708 -36.5438334 3199 HA H sp3 -11.6358384 5.8041002 -35.5259708
3200 C C sp2 -13.2392131 4.7649956 -36.4352344 3201 O O sp2 -13.9741372
4.9439127 -35.4664728 3202 CB C sp3 -12.2127749 6.8980006 -37.2603702
3203 HB2 H sp3 -13.0940633 7.3251393 -36.7889973 3204 HB3 H sp3
-12.4668528 6.6960495 -38.3012941 3205 CG C sp2 -11.1324487 7.962041
-37.1820439 3206 CD1 C sp2 -10.5526791 8.3016265 -35.9438334 3207 HD1 H
sp3 -10.7986537 7.7452254 -35.0540262 3208 CD2 C sp2 -10.7885803
8.6981103 -38.3318184 3209 HD2 H sp3 -11.235796 8.4479233 -39.2853602
3210 CE1 C sp2 -9.6659397 9.386993 -35.8466635 3211 HE1 H sp3 -9.2297211
9.6435145 -34.8974782 3212 CE2 C sp2 -9.8761627 9.7661044 -38.2436059
3213 HE2 H sp3 -9.6153918 10.3252135 -39.1298112 3214 CZ C sp2
-9.3236723 10.1260857 -36.9956123 3215 OH O sp3 -8.4192158 11.1341016
-36.9102859 3216 HH H sp3 -8.0546024 11.3132416 -37.798165 3217 N N sp2
-13.5031665 3.8325554 -37.3552151 3218 H H sp3 -12.8913366 3.7396795
-38.1582976 3219 CA C sp3 -14.6604827 2.9404749 -37.288913 3220 HA2 H
sp3 -14.6878601 2.3294135 -38.1910771 3221 HA3 H sp3 -15.5745451
3.5321495 -37.2359902 3222 C C sp2 -14.6023207 2.0127455 -36.0761539
3223 O O sp2 -15.5190773 2.0188897 -35.2548978 3224 N N sp2 -13.4815908
1.312157 -35.8785482 3225 H H sp3 -12.7404433 1.3811089 -36.5718711 3226
CA C sp3 -13.2528859 0.4725021 -34.6996921 3227 HA H sp3 -14.0763898
-0.2340166 -34.6082044 3228 C C sp2 -13.2326122 1.3010243 -33.4061721
3229 O O sp2 -13.8355625 0.8858675 -32.4136331 3230 CB C sp3 -11.936723
-0.3057896 -34.8685148 3231 HB2 H sp3 -11.7064647 -0.7897412 -33.9197167
3232 HB3 H sp3 -11.1403165 0.4088497 -35.0839654 3233 CG C sp3
-11.9455494 -1.3884784 -35.9653913 3234 HG H sp3 -12.2695833 -0.961485
-36.9127817 3235 CD1 C sp3 -10.5341095 -1.9511994 -36.1385817 3236 HD11
H sp3 -10.2015149 -2.430888 -35.218316 3237 HD12 H sp3 -9.8473496
-1.1416224 -36.3887674 3238 HD13 H sp3 -10.5231461 -2.6790284
-36.9495989 3239 CD2 C sp3 -12.8768503 -2.5508585 -35.6102908 3240 HD21
H sp3 -12.6021979 -2.9700022 -34.6425249 3241 HD22 H sp3 -12.7941106
-3.3272901 -36.3710103 3242 HD23 H sp3 -13.9103932 -2.2103973
-35.5862537 3243 N N sp2 -12.646324 2.5021465 -33.4379674 3244 H H sp3
-12.1570092 2.7697964 -34.2869763 3245 CA C sp3 -12.666007 3.4546848
-32.3251943 3246 HA H sp3 -12.1879412 2.9946073 -31.4608876 3247 C C sp2
-14.1023306 3.8233936 -31.9203878 3248 O O sp2 -14.4750686 3.6252781
-30.7663152 3249 CB C sp3 -11.8559953 4.6943015 -32.7315502 3250 HB2 H
sp3 -12.3451743 5.1614117 -33.5780223 3251 HB3 H sp3 -10.8555945
4.3891236 -33.0385992 3252 CG C sp3 -11.7081505 5.7379604 -31.6264128
3253 HG2 H sp3 -10.98619 5.3575941 -30.912162 3254 HG3 H sp3 -12.6598946
5.8853422 -31.1156432 3255 SD S sp3 -11.1170412 7.3480947 -32.204635
3256 CE C sp3 -12.621454 7.9602918 -33.0117094 3257 HE1 H sp3
-12.4669077 8.9911302 -33.3304058 3258 HE2 H sp3 -13.4558192 7.9177957
-32.3123532 3259 HE3 H sp3 -12.8543794 7.3520333 -33.8854749 3260 N N
sp2 -14.941396 4.2772465 -32.8575026 3261 H H sp3 -14.5910504 4.3834602
-33.8065427 3262 CA C sp3 -16.3313171 4.6842031 -32.5850632 3263 HA H
sp3 -16.3276021 5.3692473 -31.7371992 3264 C C sp2 -17.196537 3.4871532
-32.1699533 3265 O O sp2 -18.0446733 3.6340943 -31.288296 3266 CB C sp3
-16.9123637 5.4462924 -33.8007679 3267 HB H sp3 -16.7127288 4.8614356
-34.7011202 3268 CG1 C sp3 -16.2202027 6.823965 -33.9251511 3269 HG12 H
sp3 -15.1508037 6.7163268 -33.7547662 3270 HG13 H sp3 -16.6096133
7.499491 -33.1616565 3271 CG2 C sp3 -18.4381112 5.6471557 -33.684328
3272 HG21 H sp3 -18.6778584 6.1713184 -32.757444 3273 HG22 H sp3
-18.9502897 4.6874231 -33.7024624 3274 HG23 H sp3 -18.8133247 6.2327396
-34.521876 3275 CD1 C sp3 -16.3904375 7.4709467 -35.3029304 3276 HD11 H
sp3 -15.9451204 6.8348261 -36.0680032 3277 HD12 H sp3 -15.8923346
8.4376357 -35.3033385 3278 HD13 H sp3 -17.4400556 7.6264314 -35.5338178
3279 N N sp2 -16.9419027 2.2871102 -32.7065196 3280 H H sp3 -16.2529299
2.2288406 -33.4525388 3281 CA C sp3 -17.5926433 1.0547049 -32.2492449
3282 HA H sp3 -18.6687182 1.198029 -32.3070499 3283 C C sp2 -17.2949688
0.7625999 -30.7703898 3284 O O sp2 -18.227147 0.4532443 -30.0274587 3285
CB C sp3 -17.2095497 -0.1309792 -33.1602625 3286 HB2 H sp3 -17.0649718
-1.0127077 -32.5340887 3287 HB3 H sp3 -16.2628854 0.0678672 -33.6616666
3288 CG C sp3 -18.289097 -0.4837932 -34.2011648 3289 HG H sp3
-19.2108723 -0.7272507 -33.6711631 3290 CD1 C sp3 -18.5982258 0.6437723
-35.1902577 3291 HD11 H sp3 -17.7114832 0.8535351 -35.7884979 3292 HD12
H sp3 -18.8816505 1.5524668 -34.664473 3293 HD13 H sp3 -19.3977042
0.3363644 -35.8627162 3294 CD2 C sp3 -17.8584901 -1.7122485 -35.0015895
3295 HD21 H sp3 -16.939442 -1.4987511 -35.5491837 3296 HD22 H sp3
-18.6382693 -1.990265 -35.7107552 3297 HD23 H sp3 -17.6869311 -2.5521677
-34.3281438 3298 N N sp2 -16.0538968 0.9703246 -30.3082418 3299 H H sp3
-15.3383365 1.2668404 -30.9668495 3300 CA C sp3 -15.6982982 0.838762
-28.8866571 3301 HA H sp3 -16.0976549 -0.1098933 -28.5270467 3302 C C
sp2 -16.3520404 1.9355834 -28.0406693 3303 O O sp2 -17.0076551 1.6077928
-27.0524684 3304 CB C sp3 -14.1660253 0.8222897 -28.7361041 3305 HB2 H
sp3 -13.7822297 1.8000709 -29.0208755 3306 HB3 H sp3 -13.7439061
0.0930476 -29.4272808 3307 CG C sp3 -13.6761493 0.5003635 -27.3105686
3308 HG2 H sp3 -14.202962 1.1304189 -26.5956487 3309 HG3 H sp3
-12.6166202 0.746344 -27.2405455 3310 CD C sp3 -13.8602044 -0.9732237
-26.9119429 3311 HD2 H sp3 -14.8866515 -1.2823477 -27.1133987 3312 HD3 H
sp3 -13.7036222 -1.0699047 -25.8369182 3313 NE N sp2 -12.9222949
-1.8555709 -27.6370964 3314 HE H sp3 -13.2211893 -2.2134386 -28.5307493
3315 CZ C sp2 -11.6827633 -2.1515444 -27.2848193 3316 NH1 N sp2
-11.1285744 -1.7645571 -26.1724222 3317 HH12 H sp3 -11.6611924
-1.2154518 -25.4976085 3318 HH11 H sp3 -10.1944582 -2.0387762
-25.9415782 3319 NH2 N sp2 -10.9385935 -2.8482765 -28.0876068 3320 HH21
H sp3 -9.9575303 -2.9669774 -27.8918207 3321 HH22 H sp3 -11.3146829
-3.1597857 -28.9784672 3322 N N sp2 -16.2894071 3.2011558 -28.4665079
3323 H H sp3 -15.748002 3.3918456 -29.3042152 3324 CA C sp3 -16.8768631
4.331054 -27.727414 3325 HA H sp3 -16.4630242 4.3415442 -26.7185148 3326
C C sp2 -18.3976824 4.2045431 -27.5573079 3327 O O sp2 -18.9229237
4.4830167 -26.4780255 3328 CB C sp3 -16.5393782 5.6646418 -28.4238558
3329 HB2 H sp3 -17.07263 6.4596317 -27.9015692 3330 HB3 H sp3 -16.915965
5.6294349 -29.4468754 3331 CG C sp3 -15.0503613 6.0466018 -28.460146
3332 HG H sp3 -14.5048734 5.3104043 -29.0326801 3333 CD1 C sp3
-14.878972 7.4016499 -29.1485915 3334 HD11 H sp3 -15.400433 8.1761472
-28.5865071 3335 HD12 H sp3 -15.2850489 7.3514318 -30.1593244 3336 HD13
H sp3 -13.8186314 7.6440777 -29.212401 3337 CD2 C sp3 -14.4316903
6.1211923 -27.0679712 3338 HD21 H sp3 -14.981402 6.8258039 -26.4499494
3339 HD22 H sp3 -13.3890056 6.4228556 -27.1485944 3340 HD23 H sp3
-14.4422787 5.1407468 -26.5943141 3341 N N sp2 -19.1180657 3.7237916
-28.5799276 3342 H H sp3 -18.6440806 3.5505545 -29.4641243 3343 CA C sp3
-20.572114 3.5180126 -28.4925295 3344 HA H sp3 -20.9669651 4.3306893
-27.8863178 3345 C C sp2 -20.9698507 2.2334259 -27.7550444 3346 O O sp2
-22.1023686 2.1635007 -27.2740379 3347 CB C sp3 -21.2291754 3.6750205
-29.8755561 3348 HB2 H sp3 -20.775849 4.5303132 -30.3817672 3349 HB3 H
sp3 -22.2863883 3.9023068 -29.728451 3350 CG C sp3 -21.1283342 2.4342684
-30.7758233 3351 HG2 H sp3 -21.7345738 1.6311479 -30.354346 3352 HG3 H
sp3 -20.0950202 2.1033308 -30.8230495 3353 CD C sp3 -21.623547 2.7524763
-32.1930688 3354 HD2 H sp3 -20.9721148 3.5107898 -32.6323873 3355 HD3 H
sp3 -22.6406127 3.1452391 -32.1356992 3356 CE C sp3 -21.6092655
1.4908334 -33.0642609 3357 HE2 H sp3 -22.2450927 0.7345833 -32.592692
3358 HE3 H sp3 -20.5886791 1.0990891 -33.0922304 3359 NZ N sp3
-22.0861302 1.7735234 -34.4420613 3360 HZ3 H sp3 -23.0350387 2.1268491
-34.4246934 3361 HZ1 H sp3 -22.0693515 0.9327726 -35.0063018 3362 HZ2 H
sp3 -21.4963207 2.4666464 -34.8856309 3363 N N sp2 -20.0576085 1.270161
-27.5792353 3364 H H sp3 -19.1442461 1.3999875 -27.9969836 3365 CA C sp3
-20.3591469 -0.0327891 -26.961534 3366 HA H sp3 -21.2200669 -0.4498697
-27.4832234 3367 C C sp2 -20.7241375 0.0351151 -25.4717889 3368 O O sp2
-21.6107514 -0.7043331 -25.0412999 3369 CB C sp3 -19.200164 -1.0219335
-27.1563461 3370 HB2 H sp3 -18.9026017 -1.0501322 -28.2032664 3371 HB3 H
sp3 -19.5445126 -2.0191686 -26.8786785 3372 OG O sp3 -18.0873923
-0.6989435 -26.3463564 3373 HG H sp3 -17.7073072 0.1543152 -26.6328302
3374 N N sp2 -20.1122487 0.9403239 -24.69909 3375 H H sp3 -19.4062217
1.5123187 -25.1417969 3376 CA C sp3 -20.1793635 0.9678419 -23.224068
3377 HA H sp3 -19.9741001 -0.0487444 -22.8855852 3378 C C sp2
-21.5581738 1.3560193 -22.6641589 3379 O O sp2 -22.3079879 2.1148144
-23.2866229 3380 CB C sp3 -19.0433934 1.8526046 -22.6682252 3381 HB H
sp3 -18.1151164 1.5161117 -23.1308114 3382 CG1 C sp3 -19.2229362
3.3355381 -23.0042194 3383 HG11 H sp3 -20.0883311 3.7468006 -22.4860215
3384 HG12 H sp3 -19.3458024 3.4667825 -24.078078 3385 HG13 H sp3
-18.329657 3.8745721 -22.6942295 3386 CG2 C sp3 -18.8643786 1.7271796
-21.1518683 3387 HG21 H sp3 -19.7061267 2.1657713 -20.6203174 3388 HG22
H sp3 -17.9634764 2.2571623 -20.8453197 3389 HG23 H sp3 -18.7528171
0.6791285 -20.8733436 3390 N N sp2 -21.8800371 0.8513021 -21.4645019
3391 H H sp3 -21.1793024 0.2871142 -21.0019994 3392 CA C sp3 -23.0801034
1.1752487 -20.6665642 3393 HA H sp3 -23.6465406 1.9604984 -21.1697281
3394 C C sp2 -22.6816088 1.7354881 -19.2937481 3395 O O sp2 -21.5400269
1.5809675 -18.8627908 3396 CB C sp3 -23.9913355 -0.0636766 -20.5015446
3397 HB2 H sp3 -24.9576295 0.2596296 -20.1103799 3398 HB3 H sp3
-23.542044 -0.7240911 -19.7571086 3399 CG C sp3 -24.229959 -0.9011692
-21.7706482 3400 HG2 H sp3 -24.8724217 -1.7459875 -21.5188967 3401 HG3 H
sp3 -23.2721147 -1.3167271 -22.0884135 3402 CD C sp3 -24.8722835
-0.1315195 -22.9371941 3403 HD2 H sp3 -24.6782422 0.9357065 -22.8285541
3404 HD3 H sp3 -25.953066 -0.2766481 -22.9144973 3405 NE N sp2
-24.2867559 -0.5718495 -24.214954 3406 HE H sp3 -23.2903139 -0.4101955
-24.3189495 3407 CZ C sp2 -24.8206026 -1.2755415 -25.1927616 3408 NH1 N
sp2 -26.086739 -1.5848344 -25.2396562 3409 HH12 H sp3 -26.6869655
-1.2765757 -24.4968778 3410 HH11 H sp3 -26.4527219 -2.1284378 -25.99941
3411 NH2 N sp2 -24.0459504 -1.6875729 -26.1525023 3412 HH21 H sp3
-24.3967551 -2.257575 -26.8978786 3413 HH22 H sp3 -23.0525328 -1.5085174
-26.0505694 3414 N N sp2 -23.6168713 2.3956699 -18.6183707 3415 H H sp3
-24.5372075 2.4980405 -19.0236968 3416 CA C sp3 -23.4128335 3.0366927
-17.3172663 3417 HA H sp3 -22.6649037 2.4675867 -16.7643984 3418 C C sp2
-24.705183 3.0162077 -16.4915559 3419 O O sp2 -25.7973777 3.0638563
-17.0509936 3420 CB C sp3 -22.861854 4.4608995 -17.5214713 3421 HB2 H
sp3 -22.013913 4.4015506 -18.1989179 3422 HB3 H sp3 -22.4856498
4.8258509 -16.5655603 3423 CG C sp3 -23.8623636 5.5008701 -18.0532934
3424 HG2 H sp3 -23.3386037 6.4456036 -18.186538 3425 HG3 H sp3
-24.6016951 5.6560229 -17.2721773 3426 SD S sp3 -24.7662644 5.145606
-19.5919543 3427 CE C sp3 -23.6152982 5.7374977 -20.8584854 3428 HE1 H
sp3 -24.1298506 5.7683116 -21.8193652 3429 HE2 H sp3 -22.7625542
5.0642528 -20.9249439 3430 HE3 H sp3 -23.2730394 6.743442 -20.6122579
3431 N N sp2 -24.5841137 2.9689144 -15.1649397 3432 H H sp3 -23.648585
2.9676845 -14.7701489 3433 CA C sp3 -25.7084358 2.7883559 -14.2397633
3434 HA H sp3 -26.4122675 2.100518 -14.7102514 3435 C C sp2 -26.4906276
4.0881709 -13.9592741 3436 O O sp2 -27.6210416 4.0324438 -13.4900178
3437 CB C sp3 -25.1514928 2.1183804 -12.9647012 3438 HB2 H sp3
-24.475528 2.81634 -12.46898 3439 HB3 H sp3 -24.5610813 1.2504474
-13.2653464 3440 CG C sp3 -26.201122 1.6422956 -11.9388222 3441 HG H sp3
-26.7217593 2.5034392 -11.5220214 3442 CD1 C sp3 -27.2283881 0.6799396
-12.5411925 3443 HD11 H sp3 -26.7222106 -0.1568714 -13.022131 3444 HD12
H sp3 -27.847606 1.2044017 -13.2682976 3445 HD13 H sp3 -27.8836801
0.3035853 -11.7560403 3446 CD2 C sp3 -25.5014802 0.9096732 -10.7926508
3447 HD21 H sp3 -24.9563968 0.0447803 -11.1735504 3448 HD22 H sp3
-26.2349745 0.5810037 -10.0571557 3449 HD23 H sp3 -24.7976311 1.5788861
-10.3030596 3450 N N sp2 -25.9170351 5.2547362 -14.2803252 3451 H H sp3
-24.9756788 5.2196005 -14.6359916 3452 CA C sp3 -26.5459202 6.5706297
-14.057748 3453 HA H sp3 -27.3108693 6.4788111 -13.2847021 3454 C C sp2
-27.2227308 7.1817438 -15.2966091 3455 O O sp2 -28.0146582 8.1091615
-15.1428694 3456 CB C sp3 -25.4770449 7.5429993 -13.5410543 3457 HB2 H
sp3 -24.7305304 7.695185 -14.3198555 3458 HB3 H sp3 -24.9891937
7.1196579 -12.6614988 3459 OG O sp3 -26.0369145 8.7926803 -13.1971692
3460 HG H sp3 -26.6827679 9.0292876 -13.8838623 3461 N N sp2 -26.8123554
6.7867708 -16.51001 3462 H H sp3 -26.2644245 5.9442652 -16.5723857 3463
CA C sp3 -26.95806 7.6042458 -17.7281449 3464 HA2 H sp3 -28.0132309
7.8286202 -17.8856154 3465 HA3 H sp3 -26.6079614 7.0309692 -18.583816
3466 C C sp2 -26.1894233 8.9440408 -17.662799 3467 O O sp2 -25.8913535
9.4416442 -16.5814851 3468 N N sp2 -25.8021198 9.5907488 -18.7653789
3469 H H sp3 -25.3206641 10.4562272 -18.551087 3470 CA C sp3 -25.5564074
9.0704315 -20.1221686 3471 HA H sp3 -25.0523065 8.1082005 -20.0546792
3472 C C sp2 -24.6529275 10.0324338 -20.9136834 3473 O O sp2 -23.6407099
9.630966 -21.4874783 3474 CB C sp3 -26.8633249 8.8868512 -20.9078257
3475 HB2 H sp3 -27.2811324 9.8543078 -21.1903528 3476 HB3 H sp3
-27.5905576 8.3624511 -20.2887977 3477 OG O sp3 -26.6261526 8.1059112
-22.0603487 3478 HG H sp3 -26.3385915 8.6848376 -22.8081628 3479 N N sp2
-24.9572869 11.3353014 -20.8861839 3480 H H sp3 -25.5813697 11.6676782
-20.1649722 3481 CA C sp3 -24.4311539 12.2998519 -21.8479863 3482 HA H
sp3 -24.5425459 11.9036614 -22.8573053 3483 C C sp2 -22.9297953
12.6209161 -21.7270327 3484 O O sp2 -22.3847962 13.194815 -22.6672768
3485 CB C sp3 -25.2226108 13.5938708 -21.4937182 3486 HB2 H sp3
-26.2745044 13.3360132 -21.3487637 3487 HB3 H sp3 -24.8391777 14.0343331
-20.5710125 3488 CG C sp3 -25.1239906 14.5953646 -22.6640061 3489 HG2 H
sp3 -24.0992349 14.9611045 -22.7551891 3490 HG3 H sp3 -25.3981654
14.0899165 -23.5940246 3491 CD C sp3 -26.0523523 15.7980185 -22.4388274
3492 HD2 H sp3 -27.0858945 15.4496585 -22.3859096 3493 HD3 H sp3
-25.7879719 16.280076 -21.4953536 3494 CE C sp3 -25.9012249 16.7975283
-23.5864671 3495 HE2 H sp3 -24.8543891 17.1123491 -23.643264 3496 HE3 H
sp3 -26.1573689 16.2974529 -24.5256897 3497 NZ N sp3 -26.7783432
17.9663491 -23.3691145 3498 HZ2 H sp3 -26.5338557 18.4268229 -22.5025346
3499 HZ3 H sp3 -26.6766598 18.6272828 -24.1285536 3500 HZ1 H sp3
-27.744537 17.6719066 -23.3201559 3501 N N sp2 -22.2211564 12.1966091
-20.6735402 3502 H H sp3 -22.7076306 11.8126863 -19.8760152 3503 CA C
sp3 -20.7553087 12.2747468 -20.6471337 3504 HA H sp3 -20.4063503
13.2956009 -20.8026487 3505 C C sp2 -20.1097852 11.3796636 -21.7275452
3506 O O sp2 -19.129302 11.7888639 -22.3502909 3507 CB C sp3 -20.416585
11.6186612 -19.2887326 3508 HB2 H sp3 -20.9874547 12.1007964 -18.4921244
3509 HB3 H sp3 -20.6537972 10.5523362 -19.2920453 3510 CG C sp3
-18.9159868 11.8201606 -18.987266 3511 HG2 H sp3 -18.2956855 11.32136
-19.7292929 3512 HG3 H sp3 -18.6735617 12.8816548 -18.9743496 3513 CD C
sp2 -18.5402041 11.2387584 -17.636226 3514 OE1 O sp2 -18.4627854
9.9951327 -17.5743695 3515 OE2 O sp3 -18.3746543 12.0490878 -16.7029923
3516 N N sp2 -20.7449815 10.2450571 -22.0569756 3517 H H sp3 -21.5928329
10.0247982 -21.5444952 3518 CA C sp3 -20.4782563 9.4624455 -23.2724854
3519 HA H sp3 -19.4067225 9.3173458 -23.3988058 3520 C C sp2 -20.9723446
10.2229145 -24.4993885 3521 O O sp2 -20.2052024 10.5400955 -25.406493
3522 CB C sp3 -21.1629038 8.0869027 -23.128794 3523 HB2 H sp3 -22.198817
8.2394368 -22.8376751 3524 HB3 H sp3 -20.6745461 7.531256 -22.3274302
3525 CG C sp3 -21.184542 7.2270344 -24.4017531 3526 HG2 H sp3
-20.1742222 6.9348177 -24.6761067 3527 HG3 H sp3 -21.6192278 7.7898555
-25.227013 3528 CD C sp3 -22.048319 5.9829752 -24.1665374 3529 HD2 H sp3
-23.0718016 6.3002807 -23.9537492 3530 HD3 H sp3 -21.6592037 5.4197131
-23.3183071 3531 CE C sp3 -22.038454 5.1073208 -25.4171745 3532 HE2 H
sp3 -21.0157979 4.7578403 -25.5864654 3533 HE3 H sp3 -22.3410352
5.7247696 -26.266589 3534 NZ N sp3 -22.9611675 3.9580176 -25.2853246
3535 HZ3 H sp3 -22.7077932 3.3807934 -24.4859258 3536 HZ1 H sp3
-22.9057735 3.3569855 -26.1047894 3537 HZ2 H sp3 -23.9100066 4.2840223
-25.1678328 3538 N N sp2 -22.2647432 10.5319041 -24.5221531 3539 H H sp3
-22.8179239 10.1782413 -23.7510481 3540 CA C sp3 -22.9633988 10.8581635
-25.7666775 3541 HA H sp3 -22.6967509 10.1059511 -26.5086628 3542 C C
sp2 -22.5939941 12.2374833 -26.3363092 3543 O O sp2 -22.5125633
12.4041091 -27.551288 3544 CB C sp3 -24.4766617 10.7789998 -25.5593691
3545 HB2 H sp3 -24.957532 10.7810349 -26.5372798 3546 HB3 H sp3
-24.7837513 11.6779642 -25.0271931 3547 CG C sp2 -24.9757434 9.562361
-24.7775268 3548 OD1 O sp2 -24.4102805 8.4611042 -24.9417771 3549 OD2 O
sp3 -25.9420566 9.7764761 -24.0051389 3550 N N sp2 -22.2941129 13.226975
-25.4895959 3551 H H sp3 -22.4421385 13.0775075 -24.5017458 3552 CA C
sp3 -21.761117 14.5169833 -25.9284507 3553 HA H sp3 -22.3951786
14.9583538 -26.6973837 3554 C C sp2 -20.3415129 14.3809102 -26.503868
3555 O O sp2 -19.9802616 15.1034815 -27.432646 3556 CB C sp3 -21.6403942
15.3346604 -24.6152905 3557 HB2 H sp3 -22.598272 15.3001802 -24.0912595
3558 HB3 H sp3 -20.8654672 14.9139757 -23.9706141 3559 CG C sp3
-21.3173308 16.7991989 -24.9831411 3560 HG2 H sp3 -20.3312357 16.8565898
-25.4489914 3561 HG3 H sp3 -22.0622403 17.1635733 -25.6947137 3562 CD C
sp3 -21.324583 17.7031245 -23.7497772 3563 HD2 H sp3 -22.3209994
17.679825 -23.2988526 3564 HD3 H sp3 -20.5973929 17.3225213 -23.026517
3565 NE N sp2 -20.9742573 19.076908 -24.1437699 3566 HE H sp3
-20.7458102 19.2206685 -25.1095105 3567 CZ C sp2 -20.911991 20.1322732
-23.3823682 3568 NH1 N sp2 -21.1743513 20.0808212 -22.1231594 3569 HH12
H sp3 -21.4323201 19.1970826 -21.7337739 3570 HH11 H sp3 -21.1191148
20.9055978 -21.561067 3571 NH2 N sp2 -20.5796087 21.2674572 -23.888647
3572 HH22 H sp3 -20.3692839 21.3356082 -24.8647077 3573 HH21 H sp3
-20.5333571 22.0742998 -23.2987597 3574 N N sp2 -19.5712613 13.3878114
-26.0492032 3575 H H sp3 -19.9493356 12.7591487 -25.3507467 3576 CA C
sp3 -18.2766723 13.0655113 -26.6357257 3577 HA H sp3 -17.8235099
13.997751 -26.9706889 3578 C C sp2 -18.4043129 12.2079185 -27.9048989
3579 O O sp2 -17.6742323 12.4727512 -28.8536208 3580 CB C sp3
-17.3468345 12.5015301 -25.5553945 3581 HB2 H sp3 -16.4584216 12.0798179
-26.0235473 3582 HB3 H sp3 -17.8468493 11.7157363 -24.987891 3583 CG C
sp2 -16.8980426 13.6218065 -24.6345008 3584 ND2 N sp2 -17.3864396
13.6822373 -23.4209481 3585 HD22 H sp3 -18.0179249 12.9505595
-23.0913285 3586 HD21 H sp3 -17.0671209 14.400089 -22.7970159 3587 OD1 O
sp2 -16.1379522 14.5017849 -25.0228896 3588 N N sp2 -19.4372101
11.3725461 -28.0534619 3589 H H sp3 -19.9976371 11.147384 -27.2369655
3590 CA C sp3 -19.8036209 10.8030133 -29.3600422 3591 HA H sp3
-18.9225251 10.323576 -29.7862575 3592 C C sp2 -20.2270592 11.8892217
-30.3687598 3593 O O sp2 -19.8272567 11.8128951 -31.5314156 3594 CB C
sp3 -20.9089884 9.7443463 -29.1930854 3595 HB2 H sp3 -21.3001011
9.4936665 -30.1805423 3596 HB3 H sp3 -21.72845 10.1767879 -28.621789
3597 CG C sp3 -20.4555211 8.4383082 -28.5150364 3598 HG H sp3
-19.9942427 8.6571972 -27.5522953 3599 CD1 C sp3 -21.6685398 7.5394616
-28.2803135 3600 HD11 H sp3 -22.1553894 7.3084862 -29.227896 3601 HD12 H
sp3 -22.3806354 8.0402244 -27.6231688 3602 HD13 H sp3 -21.3404569
6.6184338 -27.8076 3603 CD2 C sp3 -19.4656475 7.6524915 -29.3818488 3604
HD21 H sp3 -19.8704483 7.5105112 -30.3847012 3605 HD22 H sp3 -19.2795966
6.6777824 -28.9351696 3606 HD23 H sp3 -18.518189 8.1848355 -29.4483422
3607 N N sp2 -20.9229762 12.9461682 -29.9216218 3608 H H sp3 -21.2710318
12.888121 -28.9673643 3609 CA C sp3 -21.3254152 14.1126851 -30.7412519
3610 HA H sp3 -21.6309774 13.749163 -31.7238559 3611 C C sp2 -20.1789232
15.1036318 -31.0351117 3612 O O sp2 -20.2115938 15.7876248 -32.0633783
3613 CB C sp3 -22.5486948 14.7915706 -30.0891093 3614 HB2 H sp3
-22.7395154 15.7381327 -30.5978688 3615 HB3 H sp3 -22.3332031 15.0038239
-29.0419119 3616 CG C sp3 -23.8168341 13.9178891 -30.2009253 3617 HG2 H
sp3 -23.6502055 12.939321 -29.7532407 3618 HG3 H sp3 -24.0212072
13.7607083 -31.2608198 3619 CD C sp3 -25.0711312 14.5500525 -29.5721888
3620 HD2 H sp3 -25.9471176 14.0181163 -29.9469486 3621 HD3 H sp3
-25.1535972 15.5817906 -29.9201261 3622 NE N sp2 -25.0710226 14.5354098
-28.09025 3623 HE H sp3 -24.5546567 15.2694745 -27.6390137 3624 CZ C sp2
-25.781585 13.745495 -27.2942661 3625 NH1 N sp2 -26.4774684 12.7301115
-27.7168052 3626 HH12 H sp3 -26.4314013 12.4575043 -28.6790044 3627 HH11
H sp3 -26.9712842 12.1691475 -27.0292541 3628 NH2 N sp2 -25.8360801
13.9481281 -26.010241 3629 HH21 H sp3 -26.4036423 13.3065545 -25.4591889
3630 HH22 H sp3 -25.3254108 14.6887089 -25.5716672 3631 N N sp2
-19.103997 15.0905416 -30.2336253 3632 H H sp3 -19.2019126 14.591317
-29.358288 3633 CA C sp3 -17.7800919 15.6483415 -30.5783766 3634 HA H
sp3 -17.9122627 16.6348218 -31.017008 3635 C C sp2 -17.110695 14.7851595
-31.6540538 3636 O O sp2 -16.837565 15.2670458 -32.7487316 3637 CB C sp3
-16.9162749 15.7969254 -29.2967589 3638 HB2 H sp3 -16.9267315 14.8491485
-28.7680994 3639 HB3 H sp3 -17.3768269 16.5413205 -28.6452874 3640 CG C
sp3 -15.4353561 16.1774583 -29.5220711 3641 HG2 H sp3 -15.3665331
17.1950002 -29.9093449 3642 HG3 H sp3 -15.0090163 15.510956 -30.2710758
3643 CD C sp3 -14.5663221 16.0282215 -28.2526234 3644 HD2 H sp3
-13.5810591 15.6724992 -28.5648738 3645 HD3 H sp3 -14.9841957 15.2673037
-27.5911479 3646 NE N sp2 -14.3548868 17.3009107 -27.5348417 3647 HE H
sp3 -13.4981656 17.804348 -27.7823867 3648 CZ C sp2 -15.0741767
17.8229835 -26.5566961 3649 NH1 N sp2 -16.0668616 17.1909817 -25.9939824
3650 HH12 H sp3 -16.1536636 16.1934141 -26.1346957 3651 HH11 H sp3
-16.6108515 17.637745 -25.2852132 3652 NH2 N sp2 -14.808193 19.0118593
-26.0989031 3653 HH21 H sp3 -15.3456704 19.4307935 -25.3688016 3654 HH22
H sp3 -13.9666386 19.4958456 -26.4355457 3655 N N sp2 -16.8460737
13.5203461 -31.3367099 3656 H H sp3 -17.1793527 13.19557 -30.4356077
3657 CA C sp3 -15.8414742 12.6850264 -32.0090694 3658 HA H sp3
-14.9817457 13.3084602 -32.2606404 3659 C C sp2 -16.3558368 12.105175
-33.3263244 3660 O O sp2 -15.6855936 12.2569997 -34.3426179 3661 CB C
sp3 -15.3545539 11.5896719 -31.0336944 3662 HB H sp3 -16.2285127
11.0367714 -30.6831436 3663 CG1 C sp3 -14.6403354 12.2284245 -29.8181317
3664 HG12 H sp3 -15.1518311 13.1352063 -29.5036804 3665 HG13 H sp3
-13.6221983 12.5096292 -30.0913838 3666 CG2 C sp3 -14.4053075 10.5909509
-31.7184216 3667 HG21 H sp3 -13.5446285 11.1141551 -32.1387682 3668 HG22
H sp3 -14.9233108 10.0564875 -32.5151944 3669 HG23 H sp3 -14.0570168
9.8504733 -31.0008062 3670 CD1 C sp3 -14.6072411 11.3068217 -28.5990265
3671 HD11 H sp3 -15.6152241 10.9938085 -28.3309404 3672 HD12 H sp3
-14.176221 11.8533022 -27.7610698 3673 HD13 H sp3 -14.0124932 10.4210295
-28.8067666 3674 N N sp2 -17.5670103 11.5398685 -33.3541538 3675 H H sp3
-18.1046222 11.4937196 -32.4973093 3676 CA C sp3 -18.1622743 10.9666732
-34.5797018 3677 HA H sp3 -17.5142405 10.1774463 -34.957966 3678 C C sp2
-18.2924553 12.0339727 -35.6639405 3679 O O sp2 -17.9394495 11.8080435
-36.8184514 3680 CB C sp3 -19.5556139 10.3709995 -34.3042926 3681 HB H
sp3 -20.2603417 11.1831749 -34.1215917 3682 OG1 O sp3 -19.5289764
9.555476 -33.1574927 3683 HG1 H sp3 -19.7460382 10.1382888 -32.4174715
3684 CG2 C sp3 -20.0899611 9.5240512 -35.4571001 3685 HG21 H sp3
-19.4027482 8.7097572 -35.6748204 3686 HG22 H sp3 -20.2138807 10.1378297
-36.3487175 3687 HG23 H sp3 -21.0588304 9.1074354 -35.1813009 3688 N N
sp2 -18.6925311 13.248292 -35.2662596 3689 H H sp3 -18.9091376
13.3696921 -34.287175 3690 CA C sp3 -18.8309553 14.3982692 -36.1627864
3691 HA H sp3 -19.4234381 14.0926338 -37.0277654 3692 C C sp2 -17.478931
14.8717286 -36.7055097 3693 O O sp2 -17.359967 15.0831081 -37.9069816
3694 CB C sp3 -19.5661307 15.5143745 -35.4118193 3695 HB2 H sp3
-18.8604933 16.0023708 -34.7406684 3696 HB3 H sp3 -20.3689366 15.0849835
-34.8090518 3697 CG C sp3 -20.1927602 16.5347199 -36.371641 3698 HG2 H
sp3 -21.0681279 16.0797525 -36.8373422 3699 HG3 H sp3 -19.4877978
16.8036548 -37.1601319 3700 CD C sp3 -20.6244328 17.8039841 -35.6272224
3701 HD2 H sp3 -21.1065668 17.5386455 -34.6839751 3702 HD3 H sp3
-21.3623838 18.3241381 -36.2415901 3703 NE N sp2 -19.4786215 18.7093469
-35.4159378 3704 HE H sp3 -19.2232848 19.2784378 -36.2049371 3705 CZ C
sp2 -18.7497433 18.8662268 -34.3245853 3706 NH1 N sp2 -18.9768526
18.2272239 -33.2083492 3707 HH12 H sp3 -19.6797293 17.4965097
-33.1666222 3708 HH11 H sp3 -18.4277771 18.4109008 -32.3947246 3709 NH2
N sp2 -17.7403557 19.6913184 -34.3483479 3710 HH21 H sp3 -17.1247652
19.7512203 -33.560712 3711 HH22 H sp3 -17.5001295 20.1734482 -35.1965925
3712 N N sp2 -16.4536757 14.977014 -35.8543146 3713 H H sp3 -16.6111598
14.7803654 -34.8748324 3714 CA C sp3 -15.0979067 15.3401571 -36.2898022
3715 HA H sp3 -15.1527724 16.26177 -36.8694499 3716 C C sp2 -14.484423
14.2932965 -37.2252858 3717 O O sp2 -13.9102343 14.6702238 -38.2431092
3718 CB C sp3 -14.1813709 15.5674488 -35.0765673 3719 HB2 H sp3
-13.1433423 15.5648546 -35.4105113 3720 HB3 H sp3 -14.2991671 14.746182
-34.3683121 3721 CG C sp3 -14.4510176 16.896882 -34.3583407 3722 HG2 H
sp3 -13.7231711 16.9991768 -33.552544 3723 HG3 H sp3 -15.4391393
16.8559089 -33.9073206 3724 SD S sp3 -14.3881648 18.400071 -35.3750794
3725 CE C sp3 -12.7252836 18.2586738 -36.0958823 3726 HE1 H sp3
-12.5033521 19.1543884 -36.6729957 3727 HE2 H sp3 -12.6744471 17.3954011
-36.7598935 3728 HE3 H sp3 -11.9821187 18.1519126 -35.3045164 3729 N N
sp2 -14.6919648 13.000789 -36.9472329 3730 H H sp3 -15.1711911
12.7719068 -36.0818302 3731 CA C sp3 -14.2801598 11.8810725 -37.8109166
3732 HA H sp3 -13.2032977 11.9214326 -37.9582149 3733 C C sp2
-14.9185759 11.9850715 -39.1939133 3734 O O sp2 -14.2045215 11.965574
-40.1946477 3735 CB C sp3 -14.6066389 10.5331936 -37.1372406 3736 HB H
sp3 -15.5982561 10.582949 -36.6900336 3737 CG1 C sp3 -14.5969272
9.346014 -38.1106641 3738 HG11 H sp3 -13.6271549 9.2686277 -38.6013449
3739 HG12 H sp3 -15.375301 9.4588118 -38.86468 3740 HG13 H sp3
-14.814593 8.4278789 -37.5717526 3741 CG2 C sp3 -13.5802266 10.2682291
-36.0273552 3742 HG21 H sp3 -12.577661 10.2398498 -36.4510464 3743 HG22
H sp3 -13.7904983 9.3198758 -35.5376323 3744 HG23 H sp3 -13.6174424
11.060615 -35.2821102 3745 N N sp2 -16.2410438 12.1687855 -39.2616518
3746 H H sp3 -16.7751855 12.176461 -38.3987627 3747 CA C sp3 -16.9611619
12.3156852 -40.5292063 3748 HA H sp3 -16.7852961 11.4294902 -41.1385882
3749 C C sp2 -16.4397592 13.5098039 -41.3432814 3750 O O sp2 -16.2440128
13.3782483 -42.551149 3751 CB C sp3 -18.4695712 12.447001 -40.2433948
3752 HB2 H sp3 -18.9714907 12.7921272 -41.1487128 3753 HB3 H sp3
-18.6101888 13.2120418 -39.4788762 3754 CG C sp3 -19.1442732 11.1388225
-39.7826008 3755 HG H sp3 -18.5581552 10.6728918 -38.9935199 3756 CD1 C
sp3 -20.5418227 11.4413333 -39.2377216 3757 HD11 H sp3 -21.1532305
11.9055572 -40.0115177 3758 HD12 H sp3 -20.4608878 12.1151564
-38.3856909 3759 HD13 H sp3 -21.0163318 10.5175009 -38.9074439 3760 CD2
C sp3 -19.2851141 10.1319741 -40.9264161 3761 HD21 H sp3 -19.8542084
10.5710508 -41.7458586 3762 HD22 H sp3 -19.8025449 9.2417751 -40.5690325
3763 HD23 H sp3 -18.3025419 9.8326634 -41.2878126 3764 N N sp2
-16.1072957 14.627916 -40.686953 3765 H H sp3 -16.2832073 14.6728684
-39.6888801 3766 CA C sp3 -15.5524859 15.8077005 -41.3662439 3767 HA H
sp3 -16.1263652 15.9554808 -42.281572 3768 C C sp2 -14.1017661
15.5980097 -41.8156084 3769 O O sp2 -13.8066479 15.9279151 -42.9597722
3770 CB C sp3 -15.7300913 17.0892845 -40.5295802 3771 HB H sp3
-15.2537703 16.9598781 -39.5569117 3772 CG1 C sp3 -15.1250488 18.3159927
-41.2250265 3773 HG11 H sp3 -15.5579158 18.4373023 -42.2189156 3774 HG12
H sp3 -14.0479668 18.2004736 -41.3218864 3775 HG13 H sp3 -15.3236296
19.2111076 -40.6360829 3776 CG2 C sp3 -17.218421 17.4141368 -40.3269184
3777 HG21 H sp3 -17.6907697 17.6235211 -41.2871929 3778 HG22 H sp3
-17.321398 18.2831459 -39.6778461 3779 HG23 H sp3 -17.7357766 16.5761816
-39.8664701 3780 N N sp2 -13.2036959 14.9837882 -41.0318824 3781 H H sp3
-13.4680519 14.7053552 -40.0903059 3782 CA C sp3 -11.8277297 14.7204977
-41.5170999 3783 HA H sp3 -11.4812331 15.6275115 -42.0135886 3784 C C
sp2 -11.7635763 13.6289113 -42.5850325 3785 O O sp2 -10.9147257
13.7106623 -43.472625 3786 CB C sp3 -10.7965195 14.4278914 -40.4132131
3787 HB H sp3 -9.8512426 14.2675728 -40.9195695 3788 CG1 C sp3
-10.6001294 15.6373043 -39.5010674 3789 HG11 H sp3 -11.5303356
15.8888424 -38.9914839 3790 HG12 H sp3 -10.2678612 16.4763375
-40.1091995 3791 HG13 H sp3 -9.8300102 15.4235394 -38.7597244 3792 CG2 C
sp3 -11.0699397 13.1792258 -39.5743399 3793 HG21 H sp3 -11.9817688
13.3174095 -39.0068656 3794 HG22 H sp3 -10.2431415 13.0140864
-38.8835575 3795 HG23 H sp3 -11.1684877 12.3034494 -40.2140998 3796 N N
sp2 -12.6913653 12.6672234 -42.5787178 3797 H H sp3 -13.3412351
12.6303352 -41.7968843 3798 CA C sp3 -12.8302683 11.6744484 -43.6553137
3799 HA H sp3 -11.839936 11.2936909 -43.9066666 3800 C C sp2 -13.3774423
12.3408875 -44.9217989 3801 O O sp2 -12.7822612 12.185114 -45.9871087
3802 CB C sp3 -13.6875138 10.4766518 -43.1932418 3803 HB H sp3
-14.6252285 10.8449107 -42.776101 3804 CG1 C sp3 -14.0153729 9.5097335
-44.3373976 3805 HG11 H sp3 -13.0977403 9.1734503 -44.8216773 3806 HG12
H sp3 -14.6554951 10.0013482 -45.0686818 3807 HG13 H sp3 -14.5562102
8.6467287 -43.9485722 3808 CG2 C sp3 -12.9504274 9.655954 -42.1234111
3809 HG21 H sp3 -12.0559164 9.2058701 -42.5481926 3810 HG22 H sp3
-13.6046081 8.8702252 -41.7454967 3811 HG23 H sp3 -12.6576515 10.2890546
-41.2879022 3812 N N sp2 -14.3951906 13.2017266 -44.8148479 3813 H H sp3
-14.8608582 13.3106494 -43.9182217 3814 CA C sp3 -14.914971 13.9657792
-45.9510198 3815 HA H sp3 -15.1643876 13.267403 -46.7512039 3816 C C sp2
-13.8850004 14.9618941 -46.5169019 3817 O O sp2 -13.6976738 15.0255617
-47.7276195 3818 CB C sp3 -16.204031 14.6745937 -45.5205025 3819 HB1 H
sp3 -15.9959939 15.3733435 -44.7092096 3820 HB2 H sp3 -16.9349882
13.9396149 -45.1806202 3821 HB3 H sp3 -16.621311 15.2231223 -46.3656502
3822 N N sp2 -13.1353658 15.6618045 -45.6628715 3823 H H sp3 -13.3553509
15.5838724 -44.6737393 3824 CA C sp3 -12.0972081 16.6339157 -46.0561659
3825 HA H sp3 -12.4316695 17.1176642 -46.9743913 3826 C C sp2
-10.7649829 15.9545057 -46.4233243 3827 O O sp2 -9.8639509 16.6072982
-46.9516859 3828 CB C sp3 -11.9860828 17.7502467 -44.991722 3829 HB H
sp3 -11.7646564 17.3028134 -44.0228685 3830 CG1 C sp3 -10.9153803
18.8084476 -45.2815824 3831 HG11 H sp3 -11.0573135 19.2167332
-46.2817143 3832 HG12 H sp3 -9.9199329 18.3782636 -45.2052919 3833 HG13
H sp3 -10.9912317 19.6117577 -44.5517595 3834 CG2 C sp3 -13.3141772
18.5242218 -44.9046297 3835 HG21 H sp3 -13.5377701 18.9938373 -45.863259
3836 HG22 H sp3 -13.2549642 19.2945751 -44.1378714 3837 HG23 H sp3
-14.1345926 17.8585933 -44.6411175 3838 N N sp2 -10.6670789 14.6252868
-46.3138998 3839 H H sp3 -11.3901135 14.1340892 -45.8045669 3840 CA C
sp3 -9.7150706 13.8258688 -47.0912036 3841 HA H sp3 -8.8186691 14.417567
-47.2803085 3842 C C sp2 -10.3092536 13.4539348 -48.4587864 3843 O O sp2
-9.7428604 13.7954914 -49.4943173 3844 CB C sp3 -9.2804618 12.5850397
-46.2942714 3845 HB2 H sp3 -10.0949182 11.861108 -46.2556055 3846 HB3 H
sp3 -9.067723 12.8792538 -45.2682775 3847 CG C sp2 -8.0369519 11.9174073
-46.849348 3848 CD1 C sp2 -8.1370329 10.8715721 -47.7873854 3849 HD1 H
sp3 -9.1069105 10.5258253 -48.1143266 3850 CD2 C sp2 -6.766975
12.3624545 -46.4359115 3851 HD2 H sp3 -6.6855576 13.1649056 -45.7149377
3852 CE1 C sp2 -6.9715784 10.2748826 -48.3041649 3853 HE1 H sp3
-7.0458645 9.4711805 -49.0224664 3854 CE2 C sp2 -5.6032537 11.7604828
-46.9480627 3855 HE2 H sp3 -4.6321782 12.0960402 -46.6142614 3856 CZ C
sp2 -5.7050817 10.7176173 -47.884807 3857 HZ H sp3 -4.8121044 10.2547942
-48.2829584 3858 N N sp2 -11.4836754 12.8142746 -48.4760054 3859 H H sp3
-11.9284263 12.6211172 -47.5828804 3860 CA C sp3 -12.0767108 12.1989284
-49.6721842 3861 HA H sp3 -11.3076535 11.5914577 -50.1474862 3862 C C
sp2 -12.494289 13.2336116 -50.7243314 3863 O O sp2 -12.0826714
13.1088036 -51.8735674 3864 CB C sp3 -13.2238915 11.2412533 -49.2630455
3865 HB H sp3 -13.89164 11.7724208 -48.5818856 3866 CG1 C sp3
-12.6215557 10.0169491 -48.5291624 3867 HG12 H sp3 -12.0070104
10.3566641 -47.6962185 3868 HG13 H sp3 -11.9725684 9.4701401 -49.2144845
3869 CG2 C sp3 -14.05851 10.7666651 -50.4690097 3870 HG21 H sp3
-13.4382231 10.1849748 -51.1513999 3871 HG22 H sp3 -14.4933928
11.6103354 -51.0038628 3872 HG23 H sp3 -14.8888808 10.1464315
-50.1333588 3873 CD1 C sp3 -13.6603703 9.0425588 -47.9610742 3874 HD11 H
sp3 -14.4145905 9.5914372 -47.3980691 3875 HD12 H sp3 -13.1648495
8.3337995 -47.2978934 3876 HD13 H sp3 -14.1394158 8.4845727 -48.7653693
3877 N N sp2 -13.2415497 14.2788995 -50.3704606 3878 H H sp3 -13.5038692
14.3755248 -49.3945557 3879 CA C sp3 -13.7170098 15.3052856 -51.3219743
3880 HA H sp3 -14.1738941 14.8063328 -52.1769235 3881 C C sp2
-12.5568627 16.1464062 -51.8661152 3882 O O sp2 -12.5669158 16.5329573
-53.0311558 3883 CB C sp3 -14.789584 16.1991764 -50.6622868 3884 HB H
sp3 -14.357501 16.6944209 -49.7921562 3885 CG1 C sp3 -15.3203264
17.2784688 -51.6148504 3886 HG11 H sp3 -15.7080054 16.8194367
-52.5247722 3887 HG12 H sp3 -14.5259708 17.9774914 -51.8772093 3888 HG13
H sp3 -16.1161441 17.8441746 -51.1300651 3889 CG2 C sp3 -15.9982358
15.3656784 -50.2082534 3890 HG21 H sp3 -16.4426772 14.8534594
-51.0618237 3891 HG22 H sp3 -16.7448686 16.0171256 -49.7539494 3892 HG23
H sp3 -15.700626 14.6282825 -49.4644745 3893 N N sp2 -11.5102372
16.3389383 -51.061671 3894 H H sp3 -11.5663789 15.9840439 -50.1204349
3895 CA C sp3 -10.2954585 17.0475613 -51.4548563 3896 HA H sp3
-10.565248 17.9673871 -51.9767445 3897 C C sp2 -9.4174048 16.2252118
-52.4117203 3898 O O sp2 -8.9012311 16.7727685 -53.3845531 3899 CB C sp3
-9.5356545 17.41585 -50.1769592 3900 HB2 H sp3 -8.5692506 17.8482841
-50.4370624 3901 HB3 H sp3 -9.3666264 16.516406 -49.581646 3902 SG S sp3
-10.5036415 18.6211061 -49.2199232 3903 HG H sp3 -10.071226 18.2152782
-48.0151801 3904 N N sp2 -9.2598151 14.917231 -52.175222 3905 H H sp3
-9.662179 14.5271537 -51.3291194 3906 CA C sp3 -8.3568374 14.06721
-52.9601254 3907 HA H sp3 -7.5907353 14.6991619 -53.4058123 3908 C C sp2
-9.0093736 13.332791 -54.1377384 3909 O O sp2 -8.3487982 13.1527751
-55.159795 3910 CB C sp3 -7.6485507 13.0772599 -52.0273276 3911 HB2 H
sp3 -7.2148857 12.2851184 -52.6355961 3912 HB3 H sp3 -8.3858323
12.6030526 -51.3791905 3913 CG C sp2 -6.5264771 13.6431188 -51.2071926
3914 CD1 C sp2 -6.4050943 13.5723461 -49.8620609 3915 HD1 H sp3
-7.1319096 13.1117741 -49.2041846 3916 CD2 C sp2 -5.3151264 14.3134674
-51.6742063 3917 NE1 N sp2 -5.1997756 14.1222594 -49.4679238 3918 HE1 H
sp3 -4.8897134 14.1711123 -48.5046596 3919 CE2 C sp2 -4.474703
14.5686741 -50.5488788 3920 CE3 C sp2 -4.8267365 14.7005772 -52.9408188
3921 HE3 H sp3 -5.4307593 14.5267361 -53.8164359 3922 CZ2 C sp2
-3.1974126 15.1279965 -50.6762895 3923 HZ2 H sp3 -2.5815867 15.2848686
-49.8020571 3924 CZ3 C sp2 -3.562701 15.3003122 -53.0768189 3925 HZ3 H
sp3 -3.2283789 15.6144865 -54.0520386 3926 CH2 C sp2 -2.7379319
15.4876567 -51.9527406 3927 HH2 H sp3 -1.7555489 15.9199116 -52.0646851
3928 N N sp2 -10.2734574 12.9086466 -54.0384981 3929 H H sp3 -10.7860763
13.1086847 -53.1880059 3930 CA C sp3 -10.9099623 12.0677951 -55.0755104
3931 HA H sp3 -10.3140233 11.1589614 -55.1628063 3932 C C sp2
-10.9154009 12.7248818 -56.4591639 3933 O O sp2 -10.5203886 12.0423375
-57.4045215 3934 CB C sp3 -12.3433715 11.6251171 -54.7250583 3935 HB H
sp3 -13.0177686 12.4795568 -54.7306407 3936 OG1 O sp3 -12.3819527
11.0394797 -53.4539716 3937 HG1 H sp3 -12.2915438 11.7689098 -52.81548
3938 CG2 C sp3 -12.8851075 10.5651369 -55.6840395 3939 HG21 H sp3
-12.1992369 9.7185584 -55.7292261 3940 HG22 H sp3 -13.0097213 10.9858689
-56.6810526 3941 HG23 H sp3 -13.856842 10.2187502 -55.3313498 3942 N N
sp2 -11.2734776 14.0187224 -56.6245124 3943 CA C sp3 -11.3409791
14.6291849 -57.9499221 3944 HA H sp3 -12.0588112 14.0642125 -58.5459611
3945 C C sp2 -9.9926667 14.5981854 -58.6762309 3946 O O sp2 -9.9246393
14.0504679 -59.7742422 3947 CB C sp3 -11.891383 16.0467197 -57.7498171
3948 HB2 H sp3 -12.55892 16.3344814 -58.5626028 3949 HB3 H sp3
-11.0802186 16.7675532 -57.6588136 3950 CG C sp3 -12.6375711 15.9522053
-56.4209751 3951 HG2 H sp3 -13.6358266 15.5441418 -56.5857008 3952 HG3 H
sp3 -12.6932644 16.9157506 -55.9160579 3953 CD C sp3 -11.7978965
14.9513331 -55.6341526 3954 HD2 H sp3 -10.9713883 15.4688901 -55.1469413
3955 HD3 H sp3 -12.4171508 14.4660289 -54.8827413 3956 N N sp2 -8.894347
15.017317 -58.0320802 3957 H H sp3 -9.0023682 15.4772334 -57.1317112
3958 CA C sp3 -7.5579603 14.9513023 -58.6392401 3959 HA H sp3 -7.66568
15.367731 -59.6397292 3960 C C sp2 -7.0809048 13.5171095 -58.8363994
3961 O O sp2 -6.5660539 13.2143458 -59.9065603 3962 CB C sp3 -6.5162254
15.8160382 -57.8887125 3963 HB H sp3 -6.9341494 16.8133839 -57.8142739
3964 CG1 C sp3 -5.1723662 15.9500712 -58.6388447 3965 HG12 H sp3
-4.6750112 14.9805068 -58.6839137 3966 HG13 H sp3 -4.528318 16.6278455
-58.0765545 3967 CG2 C sp3 -6.2139587 15.3420332 -56.4567258 3968 HG21 H
sp3 -5.7311959 14.364589 -56.4657157 3969 HG22 H sp3 -7.1348526
15.2844348 -55.8808475 3970 HG23 H sp3 -5.5546365 16.0585181 -55.9656141
3971 CD1 C sp3 -5.3026688 16.5037282 -60.0630832 3972 HD11 H sp3
-5.8030401 15.7842678 -60.7088168 3973 HD12 H sp3 -4.3082341 16.690233
-60.4682804 3974 HD13 H sp3 -5.8679621 17.4353036 -60.0534139 3975 N N
sp2 -7.3123618 12.6033812 -57.8892408 3976 H H sp3 -7.7748868 12.8847978
-57.0298184 3977 CA C sp3 -6.8679199 11.2143302 -58.0460912 3978 HA H
sp3 -5.8131857 11.2327848 -58.323566 3979 C C sp2 -7.5811318 10.4859146
-59.1879561 3980 O O sp2 -6.9299864 9.7352938 -59.9149131 3981 CB C sp3
-6.9941847 10.4481353 -56.725098 3982 HB2 H sp3 -7.1662517 9.39564
-56.9457541 3983 HB3 H sp3 -7.8551832 10.7987091 -56.15562 3984 CG C sp2
-5.7383198 10.5332726 -55.8965734 3985 ND1 N sp2 -4.665443 9.6450995
-55.988524 3986 CD2 C sp2 -5.4611008 11.4560502 -54.9346601 3987 HD2 H
sp3 -6.1087924 12.2566746 -54.6156824 3988 CE1 C sp2 -3.7818989
10.0333039 -55.0557172 3989 HE1 H sp3 -2.8692926 9.5031951 -54.8137555
3990 NE2 N sp2 -4.2339069 11.1212791 -54.4111152 3991 HE2 H sp3
-3.8401974 11.4915376 -53.543977 3992 N N sp2 -8.8621712 10.775489
-59.4241438 3993 H H sp3 -9.3433133 11.3988311 -58.7808994 3994 CA C sp3
-9.6076856 10.2632273 -60.5779149 3995 HA H sp3 -9.3654005 9.208857
-60.7049545 3996 C C sp2 -9.1563135 10.9493204 -61.8755412 3997 O O sp2
-8.8748362 10.2534809 -62.8477526 3998 CB C sp3 -11.126596 10.3781734
-60.3105326 3999 HB H sp3 -11.3375461 11.4042805 -60.002804 4000 CG1 C
sp3 -11.590627 9.4456649 -59.1626775 4001 HG12 H sp3 -12.6458597
9.6404671 -58.967591 4002 HG13 H sp3 -11.0483594 9.6972725 -58.2528047
4003 CG2 C sp3 -11.9600722 10.1130137 -61.5749259 4004 HG21 H sp3
-11.6625337 9.1729982 -62.0409715 4005 HG22 H sp3 -11.81697 10.9250693
-62.2868443 4006 HG23 H sp3 -13.0201858 10.0719656 -61.3223748 4007 CD1
C sp3 -11.4195469 7.9367752 -59.3973476 4008 HD11 H sp3 -11.9678187
7.6221622 -60.2848432 4009 HD12 H sp3 -11.8144326 7.3967486 -58.5364218
4010 HD13 H sp3 -10.3655843 7.6826134 -59.5067575 4011 N N sp2
-8.9400424 12.2693363 -61.8854309 4012 H H sp3 -9.1772683 12.8051722
-61.0546071 4013 CA C sp3 -8.4220796 12.9955258 -63.0590193 4014 HA H
sp3 -9.1018059 12.8215937 -63.8939229 4015 C C sp2 -7.0196648 12.5054965
-63.47102 4016 O O sp2 -6.7237218 12.3513885 -64.6587778 4017 CB C sp3
-8.3985186 14.5036704 -62.7489086 4018 HB2 H sp3 -7.4036888 14.7955927
-62.4126585 4019 HB3 H sp3 -9.0669406 14.7000942 -61.9178507 4020 CG C
sp2 -8.8304267 15.428584 -63.8711669 4021 CD1 C sp2 -8.2424496
15.3540521 -65.1499682 4022 HD1 H sp3 -7.4994929 14.6052272 -65.3649236
4023 CD2 C sp2 -9.8078195 16.4090324 -63.608154 4024 HD2 H sp3
-10.2681303 16.4689004 -62.6306518 4025 CE1 C sp2 -8.6149211 16.2714966
-66.149519 4026 HE1 H sp3 -8.1614564 16.2533908 -67.1257783 4027 CE2 C
sp2 -10.1998019 17.3090185 -64.6138616 4028 HE2 H sp3 -10.9579512
18.0477702 -64.4113059 4029 CZ C sp2 -9.602269 17.2382568 -65.8875012
4030 OH O sp3 -9.9655611 18.0985061 -66.8657167 4031 HH H sp3
-10.5974024 18.7608686 -66.5383429 4032 N N sp2 -6.1699586 12.1997884
-62.4851638 4033 H H sp3 -6.4773183 12.3953158 -61.5353426 4034 CA C sp3
-4.8298341 11.6208444 -62.6532825 4035 HA H sp3 -4.2459133 12.2750711
-63.2974288 4036 C C sp2 -4.9061006 10.2537436 -63.3430882 4037 O O sp2
-4.1498295 10.0317032 -64.2893594 4038 CB C sp3 -4.1152728 11.5451612
-61.2824567 4039 HB H sp3 -4.8246999 11.1850653 -60.5411551 4040 CG1 C
sp3 -2.904655 10.6110639 -61.2585193 4041 HG11 H sp3 -2.2013133
10.8975504 -62.0363982 4042 HG12 H sp3 -3.2263519 9.5807627 -61.4002466
4043 HG13 H sp3 -2.4110439 10.6800503 -60.2903258 4044 CG2 C sp3
-3.6020492 12.9201567 -60.8334146 4045 HG21 H sp3 -2.7196423 13.196695
-61.4037449 4046 HG22 H sp3 -3.3381841 12.8823886 -59.7763388 4047 HG23
H sp3 -4.3641385 13.6826019 -60.9753585 4048 N N sp2 -5.8572744 9.389664
-62.9616894 4049 H H sp3 -6.4653747 9.6559549 -62.195483 4050 CA C sp3
-6.0268833 8.0437235 -63.5409412 4051 HA H sp3 -5.0394483 7.6746593
-63.8066051 4052 C C sp2 -6.8101605 8.0381111 -64.8642332 4053 O O sp2
-6.4546251 7.2719001 -65.7555122 4054 CB C sp3 -6.6080445 7.0673676
-62.4891628 4055 HB H sp3 -7.5442869 7.4872597 -62.1158089 4056 CG1 C
sp3 -5.6631607 6.8794098 -61.2772684 4057 HG12 H sp3 -6.1172855
6.1703486 -60.5839451 4058 HG13 H sp3 -5.5767532 7.8239359 -60.7512767
4059 CG2 C sp3 -6.9330219 5.6866848 -63.09052 4060 HG21 H sp3 -6.0683607
5.2847549 -63.6202344 4061 HG22 H sp3 -7.7640604 5.767555 -63.7916976
4062 HG23 H sp3 -7.2266703 4.993845 -62.3012096 4063 CD1 C sp3 -4.238653
6.4048166 -61.597118 4064 HD11 H sp3 -4.2612473 5.4907612 -62.1849726
4065 HD12 H sp3 -3.7066983 6.215796 -60.6656133 4066 HD13 H sp3
-3.7041689 7.1725905 -62.1525348 4067 N N sp2 -7.7438805 8.9671977
-65.0968938 4068 H H sp3 -8.0343403 9.5613477 -64.3262373 4069 CA C sp3
-8.3602921 9.170094 -66.4245786 4070 HA H sp3 -8.8397018 8.2417826
-66.7389733 4071 C C sp2 -7.2654899 9.4751398 -67.4546139 4072 O O sp2
-7.1156733 8.7516013 -68.437838 4073 CB C sp3 -9.4357744 10.2827183
-66.3609431 4074 HB H sp3 -9.0253041 11.1306703 -65.8096839 4075 CG1 C
sp3 -10.681715 9.7527081 -65.6134056 4076 HG12 H sp3 -10.3735968 9.25678
-64.6940527 4077 HG13 H sp3 -11.1851036 9.0077022 -66.231252 4078 CG2 C
sp3 -9.8368236 10.7764101 -67.7661772 4079 HG21 H sp3 -10.2227974
9.943702 -68.3535957 4080 HG22 H sp3 -8.9856576 11.2168753 -68.285854
4081 HG23 H sp3 -10.6003002 11.5494981 -67.6968837 4082 CD1 C sp3
-11.6902471 10.8437602 -65.2309611 4083 HD11 H sp3 -11.1934002
11.6228914 -64.6520697 4084 HD12 H sp3 -12.483001 10.4019067 -64.6272273
4085 HD13 H sp3 -12.1430324 11.2813104 -66.1195739 4086 N N sp2
-6.3718351 10.4105133 -67.1208967 4087 H H sp3 -6.5315728 10.9196808
-66.2572674 4088 CA C sp3 -5.1691174 10.7428589 -67.8998352 4089 HA H
sp3 -5.407468 10.6491306 -68.9621376 4090 C C sp2 -3.9877922 9.7799193
-67.6618981 4091 O O sp2 -2.8373516 10.1239432 -67.9307587 4092 CB C sp3
-4.805205 12.2012153 -67.6242167 4093 HB2 H sp3 -3.855883 12.4396331
-68.1063181 4094 HB3 H sp3 -4.7197144 12.3029827 -66.5486325 4095 CG C
sp3 -5.8531574 13.2135986 -68.0858697 4096 HG2 H sp3 -6.7771779
13.0558647 -67.528278 4097 HG3 H sp3 -6.0551627 13.0662794 -69.1470698
4098 CD C sp3 -5.385085 14.6588623 -67.8648847 4099 HD2 H sp3 -6.2468988
15.298983 -68.0372042 4100 HD3 H sp3 -4.6346574 14.9170353 -68.6139063
4101 CE C sp3 -4.8499856 14.9648034 -66.4549746 4102 HE2 H sp3 -5.399932
14.3693032 -65.7207019 4103 HE3 H sp3 -5.0458545 16.0197202 -66.2437231
4104 NZ N sp3 -3.3906769 14.7239853 -66.3246081 4105 HZ3 H sp3 -3.147046
13.742728 -66.4372485 4106 HZ1 H sp3 -3.0510987 14.9980546 -65.4096415
4107 HZ2 H sp3 -2.8772113 15.2797237 -67.0034782 4108 N N sp2 -4.2635234
8.5774464 -67.1558347 4109 H H sp3 -5.2122059 8.4043061 -66.8539576 4110
CA C sp3 -3.3734585 7.4150687 -67.1924184 4111 HA H sp3 -2.4185697
7.7221574 -67.6112776 4112 C C sp2 -3.9049538 6.295465 -68.1112555 4113
O O sp2 -3.2359921 5.2774558 -68.2785429 4114 CB C sp3 -3.1388666
6.9119889 -65.7609252 4115 HB1 H sp3 -4.0224754 6.3844437 -65.4032309
4116 HB2 H sp3 -2.9241141 7.7470334 -65.0975997 4117 HB3 H sp3
-2.2979476 6.2191021 -65.7506375 4118 N N sp2 -5.1044751 6.4752052
-68.684135 4119 H H sp3 -5.6091331 7.3207193 -68.4549062 4120 CA C sp3
-5.8226223 5.48314 -69.4909181 4121 HA H sp3 -5.1634206 4.6451766
-69.7209888 4122 C C sp2 -6.3016974 6.0428809 -70.842367 4123 O O sp2
-6.331793 5.3010463 -71.8214125 4124 CB C sp3 -7.0243408 4.9702677
-68.671619 4125 HB2 H sp3 -7.6119415 4.3012292 -69.3020043 4126 HB3 H
sp3 -7.654363 5.8255386 -68.4205686 4127 CG C sp3 -6.6680442 4.2249457
-67.3689814 4128 HG H sp3 -6.0387725 4.8500758 -66.7382908 4129 CD1 C
sp3 -7.9494214 3.9101743 -66.5946285 4130 HD11 H sp3 -8.601527 3.2712699
-67.189921 4131 HD12 H sp3 -8.4660271 4.8406963 -66.3589183 4132 HD13 H
sp3 -7.6987414 3.40689 -65.6612894 4133 CD2 C sp3 -5.9347591 2.9083571
-67.6326922 4134 HD21 H sp3 -6.5230007 2.276359 -68.2972574 4135 HD22 H
sp3 -5.7642196 2.3869447 -66.6915494 4136 HD23 H sp3 -4.9655581
3.1104997 -68.0884683 4137 N N sp2 -6.6644795 7.3309812 -70.9143053 4138
H H sp3 -6.6498251 7.8861234 -70.0656704 4139 CA C sp3 -7.1277154
8.0056526 -72.1370888 4140 HA H sp3 -6.7535124 7.4442485 -72.9940397
4141 C C sp2 -6.5662379 9.4285022 -72.2772912 4142 O O sp2 -6.2657085
10.1100485 -71.2965986 4143 CB C sp3 -8.6754398 8.0292074 -72.2375195
4144 HB H sp3 -8.9271605 8.5681643 -73.1527558 4145 CG1 C sp3 -9.351763
8.7699465 -71.059895 4146 HG12 H sp3 -8.869112 9.73563 -70.9133349 4147
HG13 H sp3 -9.2330363 8.1905334 -70.143699 4148 CG2 C sp3 -9.2343132
6.6041894 -72.397452 4149 HG21 H sp3 -9.1358444 6.0510612 -71.4630791
4150 HG22 H sp3 -8.6846085 6.0752258 -73.1770063 4151 HG23 H sp3
-10.2844006 6.6376642 -72.684678 4152 CD1 C sp3 -10.8455425 9.0359421
-71.2903353 4153 HD11 H sp3 -10.9881953 9.5563875 -72.2381609 4154 HD12
H sp3 -11.2322882 9.6616574 -70.4865163 4155 HD13 H sp3 -11.4028013
8.0996298 -71.2995262 4156 N N sp2 -6.5339959 9.9137232 -73.5187206 4157
H H sp3 -6.7843813 9.2970998 -74.2746181 4158 CA C sp3 -6.3569048
11.3343788 -73.8462788 4159 HA H sp3 -5.6611358 11.7789563 -73.1343013
4160 C C sp2 -7.7032863 12.0558071 -73.7538729 4161 O O sp2 -8.7047138
11.5614676 -74.2677707 4162 CB C sp3 -5.7773501 11.501339 -75.260944
4163 HB H sp3 -6.508411 11.1528123 -75.9915803 4164 OG1 O sp3 -4.60441
10.7329947 -75.399997 4165 HG1 H sp3 -4.37293 10.7164694 -76.3305858
4166 CG2 C sp3 -5.3890931 12.9439855 -75.5882855 4167 HG21 H sp3
-4.6865149 13.3188121 -74.84299 4168 HG22 H sp3 -6.2741843 13.5795155
-75.5999896 4169 HG23 H sp3 -4.9251213 12.9870305 -76.5734764 4170 N N
sp2 -7.7143244 13.2639603 -73.1880714 4171 H H sp3 -6.8449655 13.6247058
-72.8233746 4172 CA C sp3 -8.8667699 14.1828389 -73.1627437 4173 HA H
sp3 -9.5891933 13.833178 -73.9000945 4174 C C sp2 -8.4296214 15.5840321
-73.6362492 4175 O O sp2 -7.2351242 15.8882079 -73.5720455 4176 CB C sp3
-9.5696456 14.1738208 -71.78254 4177 HB H sp3 -10.2409146 15.0298297
-71.7330226 4178 CG1 C sp3 -8.5809891 14.2812802 -70.6019993 4179 HG12 H
sp3 -7.893002 15.1062178 -70.7862093 4180 HG13 H sp3 -8.0001436
13.3614652 -70.529131 4181 CG2 C sp3 -10.4344132 12.9038689 -71.6716008
4182 HG21 H sp3 -9.7992214 12.0196872 -71.6081508 4183 HG22 H sp3
-11.0777951 12.8085654 -72.54706 4184 HG23 H sp3 -11.0732313 12.9495141
-70.7910377 4185 CD1 C sp3 -9.2666136 14.5254021 -69.2531608 4186 HD11 H
sp3 -9.7954992 15.4790917 -69.2694741 4187 HD12 H sp3 -8.5095591
14.5456067 -68.4745155 4188 HD13 H sp3 -9.9638828 13.723011 -69.018932
4189 N N sp2 -9.324974 16.3935496 -74.239174 4190 CA C sp3 -8.9248696
17.3893313 -75.2374117 4191 HA H sp3 -8.195811 16.9280613 -75.9057605
4192 C C sp2 -8.2870376 18.6711019 -74.6807236 4193 O O sp2 -8.6683321
19.1914695 -73.6271154 4194 CB C sp3 -10.1870592 17.6846911 -76.0548959
4195 HB2 H sp3 -10.262459 16.9721568 -76.8779743 4196 HB3 H sp3
-10.2098245 18.7054888 -76.4381651 4197 CG C sp3 -11.3105954 17.4249062
-75.0548941 4198 HG2 H sp3 -12.2520362 17.189428 -75.552154 4199 HG3 H
sp3 -11.4259592 18.2875683 -74.3961809 4200 CD C sp3 -10.7745085
16.2352414 -74.2601595 4201 HD2 H sp3 -11.1949097 16.2496873 -73.2551993
4202 HD3 H sp3 -11.0393388 15.307804 -74.770157 4203 N N sp2 -7.379495
19.2250629 -75.4850959 4204 H H sp3 -7.1565046 18.7346064 -76.3371602
4205 CA C sp3 -6.6855434 20.5049562 -75.3066349 4206 HA H sp3 -6.1175559
20.5073599 -74.3841923 4207 C C sp2 -7.6789492 21.6774909 -75.2470479
4208 O O sp2 -8.2464717 22.0780863 -76.2665211 4209 CB C sp3 -5.7237687
20.6947331 -76.4889077 4210 HB2 H sp3 -5.2718326 21.671041 -76.3668605
4211 HB3 H sp3 -6.3269925 20.7169717 -77.3976553 4212 CG C sp3
-4.6233495 19.6338125 -76.7145477 4213 HG2 H sp3 -4.4903803 19.5203971
-77.7923806 4214 HG3 H sp3 -4.9563691 18.6651509 -76.3359945 4215 CD C
sp2 -3.251338 19.9890457 -76.1196339 4216 OE1 O sp2 -2.9334719
21.1922817 -75.9736761 4217 OE2 O sp3 -2.4718234 19.05973 -75.8148739
4218 N N sp2 -7.9961857 22.1424849 -74.0344894 4219 H H sp3 -7.4349606
21.8589445 -73.2417875 4220 CA C sp3 -9.1332966 23.0438154 -73.797607
4221 HA H sp3 -9.2063009 23.7299229 -74.6422412 4222 C C sp2 -8.9914534
23.8891339 -72.5306075 4223 O O sp2 -8.4810146 23.4404771 -71.4980985
4224 CB C sp3 -10.4694116 22.2730585 -73.6757554 4225 HB H sp3
-11.236929 22.981259 -73.3628726 4226 OG1 O sp3 -10.393241 21.260425
-72.699653 4227 HG1 H sp3 -9.7858409 20.5847862 -73.052412 4228 CG2 C
sp3 -10.9809047 21.6176549 -74.9548725 4229 HG21 H sp3 -10.3237586
20.8047924 -75.2560609 4230 HG22 H sp3 -11.0231468 22.3568321
-75.7550001 4231 HG23 H sp3 -11.9812501 21.2196443 -74.7848766 4232 N N
sp2 -9.6883894 25.0313017 -72.5372052 4233 H H sp3 -9.9661268 25.4178154
-73.4303731 4234 CA C sp3 -10.1175883 25.788517 -71.3475513 4235 HA H
sp3 -9.2545513 26.2855389 -70.906156 4236 C C sp2 -10.768811 24.8955042
-70.2901107 4237 O O sp2 -10.4271241 24.9964884 -69.1155083 4238 CB C
sp3 -11.1601009 26.8466243 -71.7566644 4239 HB H sp3 -12.0886804
26.3473398 -72.0363027 4240 OG1 O sp3 -10.6959339 27.5402771 -72.8864389
4241 HG1 H sp3 -11.3861158 28.124734 -73.2125996 4242 CG2 C sp3
-11.4629137 27.86069 -70.6529177 4243 HG21 H sp3 -10.5411292 28.2890208
-70.2635389 4244 HG22 H sp3 -11.9894703 27.3679017 -69.8352531 4245 HG23
H sp3 -12.0979361 28.65671 -71.0420449 4246 N N sp2 -11.6635259
23.9892017 -70.7049724 4247 H H sp3 -11.8612353 23.9261461 -71.6905099
4248 CA C sp3 -12.3847658 23.0804656 -69.8116342 4249 HA H sp3
-12.9278455 23.6672745 -69.0691988 4250 C C sp2 -11.4352673 22.1575869
-69.0416573 4251 O O sp2 -11.4944757 22.1187817 -67.8099448 4252 CB C
sp3 -13.4045404 22.2667456 -70.6231726 4253 HB2 H sp3 -12.9114833
21.8426886 -71.499329 4254 HB3 H sp3 -14.190856 22.9341185 -70.9786236
4255 CG C sp2 -14.0355377 21.1376143 -69.8293276 4256 CD1 C sp2
-15.041281 21.4137529 -68.8837578 4257 HD1 H sp3 -15.3989985 22.4244012
-68.7498402 4258 CD2 C sp2 -13.5673989 19.8179329 -69.9866282 4259 HD2 H
sp3 -12.7855191 19.5988234 -70.7004064 4260 CE1 C sp2 -15.5779104
20.3752543 -68.1016636 4261 HE1 H sp3 -16.3502329 20.5880021 -67.3758965
4262 CE2 C sp2 -14.102325 18.781299 -69.2017784 4263 HE2 H sp3
-13.7386538 17.7699224 -69.3190216 4264 CZ C sp2 -15.1080211 19.0596017
-68.2598257 4265 HZ H sp3 -15.5191644 18.2617024 -67.6566732 4266 N N
sp2 -10.5173068 21.4776486 -69.7385534 4267 H H sp3 -10.5112318
21.5433128 -70.7516804 4268 CA C sp3 -9.5161639 20.6341386 -69.0892915
4269 HA H sp3 -10.0391102 19.9274281 -68.4511848 4270 C C sp2 -8.6017901
21.4664936 -68.1879947 4271 O O sp2 -8.3991485 21.1075048 -67.0331019
4272 CB C sp3 -8.7276098 19.8270843 -70.1344725 4273 HB2 H sp3
-8.3711422 20.4907857 -70.924115 4274 HB3 H sp3 -9.3991274 19.0854819
-70.5703805 4275 CG C sp3 -7.5131564 19.1213017 -69.5004306 4276 HG2 H
sp3 -7.8086606 18.7070031 -68.5360096 4277 HG3 H sp3 -6.722392
19.8535453 -69.3346488 4278 CD C sp2 -6.9266812 17.9782736 -70.3178983
4279 OE1 O sp2 -6.2518861 17.1169093 -69.7746954 4280 NE2 N sp2
-7.094441 17.9423164 -71.6204362 4281 HE22 H sp3 -7.6694468 18.6219682
-72.1028034 4282 HE21 H sp3 -6.7265968 17.1487338 -72.1312382 4283 N N
sp2 -8.1340371 22.6170727 -68.6764606 4284 H H sp3 -8.3694902 22.8521667
-69.6334416 4285 CA C sp3 -7.2236085 23.4998865 -67.9353186 4286 HA H
sp3 -6.3072628 22.9503471 -67.7153154 4287 C C sp2 -7.8296374 23.9459707
-66.5992355 4288 O O sp2 -7.2227686 23.7497446 -65.5488089 4289 CB C sp3
-6.8565422 24.7329544 -68.7762791 4290 HB H sp3 -7.7329895 25.3683601
-68.906728 4291 OG1 O sp3 -6.3561898 24.3829666 -70.0451237 4292 HG1 H
sp3 -7.0544854 23.9522189 -70.5700413 4293 CG2 C sp3 -5.7386831
25.5402588 -68.1260054 4294 HG21 H sp3 -4.8450777 24.9228986 -68.0196389
4295 HG22 H sp3 -6.0500485 25.8843909 -67.1458713 4296 HG23 H sp3
-5.5116216 26.4044307 -68.7448793 4297 N N sp2 -9.0466997 24.5021124
-66.6125785 4298 H H sp3 -9.5254116 24.600201 -67.5034421 4299 CA C sp3
-9.7266724 24.9834524 -65.3980471 4300 HA H sp3 -9.0572083 25.6521759
-64.8584407 4301 C C sp2 -10.04045 23.8260496 -64.4522884 4302 O O sp2
-9.7350918 23.9143003 -63.264473 4303 CB C sp3 -11.008691 25.7673442
-65.7530184 4304 HB H sp3 -11.6425877 25.1408546 -66.3822442 4305 CG1 C
sp3 -11.8151207 26.1865692 -64.5152717 4306 HG11 H sp3 -11.1863972
26.7611184 -63.8334128 4307 HG12 H sp3 -12.1972547 25.3091585
-63.9935623 4308 HG13 H sp3 -12.6684366 26.7957406 -64.8157392 4309 CG2
C sp3 -10.6869917 27.0586886 -66.515675 4310 HG21 H sp3 -10.1775058
27.7629753 -65.85787 4311 HG22 H sp3 -11.6154747 27.5053447 -66.8692819
4312 HG23 H sp3 -10.0552014 26.8544176 -67.3779572 4313 N N sp2
-10.6080965 22.7281247 -64.9629617 4314 H H sp3 -10.7640102 22.676303
-65.9629705 4315 CA C sp3 -11.0676959 21.6228155 -64.1108636 4316 HA H
sp3 -11.6006416 22.060006 -63.2659892 4317 C C sp2 -9.9200755 20.8046185
-63.5099179 4318 O O sp2 -9.9965915 20.4524492 -62.3340127 4319 CB C sp3
-12.0768877 20.7324027 -64.8433802 4320 HB2 H sp3 -12.9522906 21.3257033
-65.1121924 4321 HB3 H sp3 -12.3967681 19.9328903 -64.1736339 4322 OG O
sp3 -11.5253211 20.1683209 -66.0148913 4323 HG H sp3 -11.5728346
20.8524923 -66.7149651 4324 N N sp2 -8.8092937 20.6114116 -64.2285258
4325 H H sp3 -8.7913369 20.9212409 -65.1964316 4326 CA C sp3 -7.5999708
19.9808975 -63.6893531 4327 HA H sp3 -7.8586193 19.0136815 -63.2567683
4328 C C sp2 -6.9649204 20.8219424 -62.5761227 4329 O O sp2 -6.733262
20.3135251 -61.4787697 4330 CB C sp3 -6.5975484 19.7481765 -64.8252874
4331 HB2 H sp3 -6.5038537 20.6699021 -65.4020945 4332 HB3 H sp3
-6.9933741 18.9804279 -65.4915352 4333 CG C sp2 -5.2230541 19.3452543
-64.3850765 4334 CD1 C sp2 -4.1699 20.1844639 -64.2687657 4335 HD1 H sp3
-4.1995736 21.2475388 -64.4798365 4336 CD2 C sp2 -4.7328982 18.0376498
-63.9540989 4337 NE1 N sp2 -3.0657125 19.4860278 -63.830408 4338 HE1 H
sp3 -2.1584686 19.9202963 -63.6494189 4339 CE2 C sp2 -3.3401309
18.1481342 -63.6732949 4340 CE3 C sp2 -5.3186902 16.7695852 -63.7658305
4341 HE3 H sp3 -6.3819651 16.6735433 -63.9088664 4342 CZ2 C sp2
-2.5523564 17.0502527 -63.3033792 4343 HZ2 H sp3 -1.4971037 17.1840978
-63.1084708 4344 CZ3 C sp2 -4.5493275 15.6630039 -63.3538611 4345 HZ3 H
sp3 -5.0273932 14.7098913 -63.178226 4346 CH2 C sp2 -3.1666502
15.7994411 -63.1376952 4347 HH2 H sp3 -2.5832256 14.9561945 -62.8031065
4348 N N sp2 -6.7537199 22.1225317 -62.8094213 4349 H H sp3 -6.9866485
22.5069485 -63.7194346 4350 CA C sp3 -6.1045744 22.9905788 -61.8191385
4351 HA H sp3 -5.2306836 22.4672646 -61.4274675 4352 C C sp2 -6.9936945
23.2672623 -60.600332 4353 O O sp2 -6.4895252 23.3074229 -59.4787679
4354 CB C sp3 -5.5991216 24.2667566 -62.5019446 4355 HB2 H sp3
-5.2961977 24.9727943 -61.7295612 4356 HB3 H sp3 -6.4023037 24.7215295
-63.084161 4357 CG C sp2 -4.3966079 23.9942585 -63.3768305 4358 ND1 N
sp2 -3.2218713 23.3879364 -62.9337511 4359 CD2 C sp2 -4.260032
24.2732612 -64.7046173 4360 HD2 H sp3 -4.9952402 24.7548333 -65.3293323
4361 CE1 C sp2 -2.4171179 23.3037401 -64.0021943 4362 HE1 H sp3
-1.4173379 22.9028373 -63.9820542 4363 NE2 N sp2 -3.0133151 23.8243652
-65.0836645 4364 HE2 H sp3 -2.5787181 23.9246865 -66.0032389 4365 N N
sp2 -8.3189563 23.2785692 -60.7753905 4366 H H sp3 -8.6771174 23.2721953
-61.7252858 4367 CA C sp3 -9.2913149 23.2406043 -59.6779496 4368 HA H
sp3 -9.0907821 24.0662109 -58.9951835 4369 C C sp2 -9.1925588 21.9436383
-58.8570168 4370 O O sp2 -9.1516837 21.9978771 -57.6281413 4371 CB C sp3
-10.6956664 23.4252977 -60.2691677 4372 HB2 H sp3 -10.842461 22.6921669
-61.0618935 4373 HB3 H sp3 -10.7560279 24.4139942 -60.7264177 4374 CG C
sp2 -11.8313364 23.2858318 -59.2752573 4375 CD1 C sp2 -12.136225
24.3413986 -58.395941 4376 HD1 H sp3 -11.5569344 25.2513464 -58.4231378
4377 CD2 C sp2 -12.5916509 22.1011591 -59.235101 4378 HD2 H sp3
-12.3580269 21.2813491 -59.8996833 4379 CE1 C sp2 -13.1970688 24.2151172
-57.4815557 4380 HE1 H sp3 -13.4277107 25.025877 -56.8048145 4381 CE2 C
sp2 -13.6587381 21.9794245 -58.328305 4382 HE2 H sp3 -14.2409349
21.069146 -58.2995066 4383 CZ C sp2 -13.9599803 23.0348069 -57.4493898
4384 HZ H sp3 -14.7760317 22.9375882 -56.7470065 4385 N N sp2 -9.0288502
20.7846265 -59.5047404 4386 H H sp3 -9.0575004 20.7750284 -60.5181629
4387 CA C sp3 -8.8203744 19.5182574 -58.7993838 4388 HA H sp3 -9.5982613
19.4139911 -58.040599 4389 C C sp2 -7.4758452 19.4839964 -58.0510379
4390 O O sp2 -7.4500818 19.0677587 -56.8898625 4391 CB C sp3 -8.9651165
18.343301 -59.7739644 4392 HB2 H sp3 -8.6913227 17.4247972 -59.260146
4393 HB3 H sp3 -8.3111014 18.4763893 -60.6375778 4394 SG S sp3
-10.6909172 18.1986546 -60.3128704 4395 HG H sp3 -10.6758986 19.2792233
-61.1088579 4396 N N sp2 -6.3858836 20.0030314 -58.6332613 4397 H H sp3
-6.4562121 20.3101518 -59.5999335 4398 CA C sp3 -5.1033897 20.1621339
-57.9231579 4399 HA H sp3 -4.7980802 19.1809558 -57.5580429 4400 C C sp2
-5.2775074 21.0374697 -56.6770148 4401 O O sp2 -4.8172972 20.6385907
-55.6059752 4402 CB C sp3 -3.988577 20.688443 -58.8655908 4403 HB H sp3
-4.3864312 21.505271 -59.4684746 4404 CG1 C sp3 -3.5597507 19.5325419
-59.7989555 4405 HG12 H sp3 -4.3860956 19.3000058 -60.470274 4406 HG13 H
sp3 -3.3488641 18.6483523 -59.1965038 4407 CG2 C sp3 -2.7682772
21.2320688 -58.0932154 4408 HG21 H sp3 -2.2794327 20.416753 -57.561702
4409 HG22 H sp3 -3.0522045 22.020564 -57.3973412 4410 HG23 H sp3
-2.0575421 21.6863309 -58.7831046 4411 CD1 C sp3 -2.3214589 19.8000519
-60.6582129 4412 HD11 H sp3 -2.4791299 20.6887723 -61.2698384 4413 HD12
H sp3 -2.138748 18.9399113 -61.2968033 4414 HD13 H sp3 -1.4412231
19.9267451 -60.0307924 4415 N N sp2 -5.9989588 22.1590484 -56.781524
4416 H H sp3 -6.3242208 22.4342137 -57.7036246 4417 CA C sp3 -6.278491
23.0721743 -55.6708716 4418 HA H sp3 -5.3295877 23.3507282 -55.2099082
4419 C C sp2 -7.1505866 22.4336783 -54.5671166 4420 O O sp2 -6.8166839
22.5426708 -53.3830492 4421 CB C sp3 -6.9088782 24.3444745 -56.2535311
4422 HB1 H sp3 -7.8704291 24.11666 -56.7132315 4423 HB2 H sp3 -6.2457579
24.7738204 -57.0061028 4424 HB3 H sp3 -7.0593647 25.080182 -55.4658984
4425 N N sp2 -8.162053 21.6320296 -54.9252758 4426 H H sp3 -8.4281583
21.6001664 -55.9057554 4427 CA C sp3 -8.8865833 20.7822619 -53.9675725
4428 HA H sp3 -9.3104821 21.4110199 -53.1894969 4429 C C sp2 -7.9472259
19.7913293 -53.259148 4430 O O sp2 -8.0243701 19.6453538 -52.0395966
4431 CB C sp3 -10.0328596 20.0358759 -54.6711858 4432 HB2 H sp3
-10.3626252 19.2246123 -54.0204841 4433 HB3 H sp3 -9.6478275 19.5892665
-55.5845513 4434 CG C sp3 -11.2670962 20.8805684 -55.032138 4435 HG H
sp3 -10.9859153 21.6733927 -55.7233742 4436 CD1 C sp3 -12.2850187
19.9649532 -55.7130841 4437 HD11 H sp3 -12.5673517 19.1539096
-55.0406942 4438 HD12 H sp3 -11.8546063 19.5505588 -56.6248139 4439 HD13
H sp3 -13.1739857 20.5356083 -55.9739999 4440 CD2 C sp3 -11.9437564
21.5070727 -53.8098012 4441 HD21 H sp3 -12.1777076 20.7374579
-53.0740563 4442 HD22 H sp3 -12.8641747 22.0029799 -54.1170191 4443 HD23
H sp3 -11.2940466 22.2570225 -53.3605245 4444 N N sp2 -6.9463302
19.2565363 -53.964503 4445 H H sp3 -6.9218326 19.4319739 -54.9633289
4446 CA C sp3 -5.9160802 18.3858405 -53.3886998 4447 HA2 H sp3
-5.2564387 18.0531383 -54.1885562 4448 HA3 H sp3 -6.3941919 17.5061808
-52.9561682 4449 C C sp2 -5.0522881 19.0424499 -52.3003828 4450 O O sp2
-4.4859996 18.3318987 -51.4743747 4451 N N sp2 -4.9730075 20.3770928
-52.2285028 4452 H H sp3 -5.4390732 20.9179958 -52.947866 4453 CA C sp3
-4.3687116 21.1067479 -51.0962868 4454 HA H sp3 -3.8669954 20.3953259
-50.4386909 4455 C C sp2 -5.4118184 21.8225875 -50.2171799 4456 O O sp2
-5.0578289 22.4068237 -49.195122 4457 CB C sp3 -3.2936755 22.0905298
-51.5737974 4458 HB2 H sp3 -2.8741733 22.5865709 -50.7005366 4459 HB3 H
sp3 -3.7784244 22.8486028 -52.1801749 4460 CG C sp2 -2.1541782
21.5146081 -52.388603 4461 CD1 C sp2 -0.9505828 21.0935173 -51.7839619
4462 HD1 H sp3 -0.8349117 21.1436316 -50.7083737 4463 CD2 C sp2
-2.2878304 21.4653599 -53.7851953 4464 HD2 H sp3 -3.191122 21.8306443
-54.2515492 4465 CE1 C sp2 0.1119726 20.6203114 -52.5864811 4466 HE1 H
sp3 1.0430706 20.2970621 -52.14328 4467 CE2 C sp2 -1.2312128 21.0004252
-54.583046 4468 HE2 H sp3 -1.3197761 20.9838199 -55.6564232 4469 CZ C
sp2 -0.0312526 20.575949 -53.9893139 4470 OH O sp3 0.9367729 20.0827613
-54.7977324 4471 HH H sp3 1.7512466 19.7970183 -54.3207514 4472 N N sp2
-6.7069237 21.7120001 -50.5218997 4473 H H sp3 -6.965777 21.1998093
-51.3578634 4474 CA C sp3 -7.784186 22.1952006 -49.6426811 4475 HA H sp3
-7.5219069 23.197953 -49.3079305 4476 C C sp2 -7.9093966 21.3240702
-48.3843005 4477 O O sp2 -8.207648 21.8586142 -47.3204528 4478 CB C sp3
-9.1055394 22.326618 -50.4134032 4479 HB H sp3 -9.397486 21.3614449
-50.8243733 4480 OG1 O sp3 -8.9228474 23.2560057 -51.4593917 4481 HG1 H
sp3 -8.1452991 23.0038298 -51.9777588 4482 CG2 C sp3 -10.2538561
22.8724143 -49.5670608 4483 HG21 H sp3 -9.9550224 23.8054299 -49.0885856
4484 HG22 H sp3 -10.5345616 22.1446381 -48.8070042 4485 HG23 H sp3
-11.1179976 23.055657 -50.2063635 4486 N N sp2 -7.4471218 20.0635053
-48.4264185 4487 H H sp3 -7.2225034 19.6780209 -49.3324907 4488 CA C sp3
-7.1274582 19.2702094 -47.2297462 4489 HA H sp3 -8.0368943 19.1436036
-46.6390807 4490 C C sp2 -6.1071325 20.0062576 -46.3343147 4491 O O sp2
-6.4456953 20.4037587 -45.2229578 4492 CB C sp3 -6.6270165 17.8788377
-47.6703869 4493 HB2 H sp3 -5.7423239 17.9800795 -48.2999768 4494 HB3 H
sp3 -7.4009208 17.3831345 -48.2535235 4495 CG C sp2 -6.2706701
16.9825584 -46.4946815 4496 OD1 O sp2 -5.1146867 16.8189141 -46.1367354
4497 ND2 N sp2 -7.2437895 16.3633244 -45.8746687 4498 HD22 H sp3
-8.2028947 16.4974456 -46.1723626 4499 HD21 H sp3 -7.0142303 15.8163341
-45.0607517 4500 N N sp2 -4.9412371 20.3617163 -46.8833037 4501 H H sp3
-4.7108434 20.0040479 -47.7971042 4502 CA C sp3 -3.887511 21.1327371
-46.2045651 4503 HA H sp3 -3.5781821 20.5823083 -45.3160921 4504 C C sp2
-4.3159815 22.5348069 -45.7392373 4505 O O sp2 -3.7693992 23.0408617
-44.761628 4506 CB C sp3 -2.6786243 21.2496091 -47.1417981 4507 HB2 H
sp3 -1.8787445 21.8034687 -46.6523133 4508 HB3 H sp3 -2.9588034
21.787925 -48.0459492 4509 OG O sp3 -2.2144048 19.9591352 -47.492558
4510 HG H sp3 -1.7679732 19.5970065 -46.6812919 4511 N N sp2 -5.3245982
23.1496359 -46.3666078 4512 H H sp3 -5.690719 22.719517 -47.205325 4513
CA C sp3 -5.9213206 24.4140537 -45.9105016 4514 HA H sp3 -5.128481
25.0999424 -45.6062063 4515 C C sp2 -6.8583988 24.2512281 -44.7037522
4516 O O sp2 -7.033722 25.1994508 -43.9403169 4517 CB C sp3 -6.7002652
25.0542828 -47.0635804 4518 HB2 H sp3 -7.215572 25.9440882 -46.6995688
4519 HB3 H sp3 -7.4498166 24.3591198 -47.4414029 4520 SG S sp3
-5.5655453 25.54218 -48.384135 4521 HG H sp3 -5.0988013 24.3168747
-48.673669 4522 N N sp2 -7.4641807 23.0737358 -44.5265205 4523 H H sp3
-7.2835633 22.3422075 -45.2073975 4524 CA C sp3 -8.4633799 22.7956533
-43.4886186 4525 HA H sp3 -8.7612481 23.7308188 -43.0152033 4526 C C sp2
-7.9244022 21.9214976 -42.3453339 4527 O O sp2 -8.5093299 21.908883
-41.2630492 4528 CB C sp3 -9.7026258 22.1816504 -44.1617653 4529 HB2 H
sp3 -10.3995789 21.858057 -43.3873235 4530 HB3 H sp3 -9.3807769
21.3020941 -44.7202704 4531 CG C sp3 -10.4443756 23.1363559 -45.121933
4532 HG H sp3 -9.7585404 23.5117003 -45.8802558 4533 CD1 C sp3
-11.5713492 22.3846756 -45.8298691 4534 HD11 H sp3 -12.2725382
21.9770461 -45.1021151 4535 HD12 H sp3 -11.145962 21.5771837 -46.4236888
4536 HD13 H sp3 -12.0990862 23.0610281 -46.5021495 4537 CD2 C sp3
-11.0577607 24.3334596 -44.3918321 4538 HD21 H sp3 -11.7084404
23.9913464 -43.5874912 4539 HD22 H sp3 -11.6394105 24.9316946
-45.0930287 4540 HD23 H sp3 -10.2723785 24.9673362 -43.9820471 4541 N N
sp2 -6.7605585 21.2912737 -42.5127686 4542 H H sp3 -6.3693346 21.2548594
-43.4478064 4543 CA C sp3 -6.0652998 20.5728295 -41.4432018 4544 HA H
sp3 -6.7476032 19.8080303 -41.0708558 4545 C C sp2 -5.7325771 21.4625449
-40.2173605 4546 O O sp2 -6.0299065 21.0183502 -39.1060172 4547 CB C sp3
-4.8368701 19.8557507 -42.0322635 4548 HB2 H sp3 -4.2379771 19.4359675
-41.2243116 4549 HB3 H sp3 -4.2158816 20.5727332 -42.5663506 4550 CG C
sp2 -5.1796909 18.7205491 -42.9857005 4551 OD1 O sp2 -6.2952186
18.215498 -43.0370222 4552 ND2 N sp2 -4.2205408 18.2796534 -43.7588291
4553 HD22 H sp3 -3.2834252 18.6876079 -43.6713327 4554 HD21 H sp3
-4.4321725 17.5828485 -44.4588474 4555 N N sp2 -5.3644077 22.7566834
-40.3593991 4556 CA C sp3 -5.3152178 23.6971843 -39.2343261 4557 HA H
sp3 -4.5405061 23.3576734 -38.5475274 4558 C C sp2 -6.6266227 23.8467999
-38.4529625 4559 O O sp2 -6.6023271 23.9849987 -37.233557 4560 CB C sp3
-4.9015371 25.0390449 -39.8491939 4561 HB2 H sp3 -4.377497 25.6757327
-39.1375519 4562 HB3 H sp3 -5.7704274 25.5587091 -40.2581459 4563 CG C
sp3 -3.9963491 24.5932984 -40.9875551 4564 HG2 H sp3 -3.0333639
24.2985813 -40.5729201 4565 HG3 H sp3 -3.8749632 25.3646821 -41.7469819
4566 CD C sp3 -4.7354655 23.3688473 -41.5241068 4567 HD2 H sp3
-5.4980363 23.6882968 -42.2335754 4568 HD3 H sp3 -4.0273562 22.6946941
-42.0044079 4569 N N sp2 -7.7830007 23.7667839 -39.1124184 4570 H H sp3
-7.7664128 23.5832302 -40.1060613 4571 CA C sp3 -9.0834202 23.8267612
-38.4305999 4572 HA H sp3 -9.0403542 24.5946109 -37.6572574 4573 C C sp2
-9.3727524 22.4951246 -37.7347613 4574 O O sp2 -9.6921511 22.4666733
-36.5495374 4575 CB C sp3 -10.2148643 24.2054118 -39.411649 4576 HB H
sp3 -10.355027 23.4029537 -40.1340496 4577 CG1 C sp3 -11.5412229
24.4185324 -38.6731127 4578 HG11 H sp3 -11.4329343 25.2047082
-37.9249171 4579 HG12 H sp3 -11.8501445 23.4974321 -38.1809032 4580 HG13
H sp3 -12.3193704 24.7032673 -39.3817364 4581 CG2 C sp3 -9.8956585
25.4903277 -40.1895103 4582 HG21 H sp3 -9.7026224 26.3096033 -39.496202
4583 HG22 H sp3 -10.73761 25.7539151 -40.8300823 4584 HG23 H sp3
-9.0229228 25.3458962 -40.8262531 4585 N N sp2 -9.2390668 21.3845749
-38.463962 4586 H H sp3 -8.9128453 21.4965997 -39.4186306 4587 CA C sp3
-9.7982319 20.0855593 -38.0785228 4588 HA H sp3 -10.6881615 20.2537649
-37.4745701 4589 C C sp2 -8.8620862 19.2117714 -37.2307215 4590 O O sp2
-9.3368492 18.4766932 -36.3678881 4591 CB C sp3 -10.2113072 19.3356846
-39.3531632 4592 HB2 H sp3 -10.6426858 18.3856411 -39.0450669 4593 HB3 H
sp3 -9.3117322 19.1278417 -39.9357875 4594 CG C sp3 -11.233453
20.0549546 -40.2517069 4595 HG H sp3 -10.88813 21.0585119 -40.4891159
4596 CD1 C sp3 -11.3634305 19.2898388 -41.5660818 4597 HD11 H sp3
-11.6699518 18.2608132 -41.3782225 4598 HD12 H sp3 -10.402952 19.2960309
-42.0778085 4599 HD13 H sp3 -12.1012688 19.7815822 -42.1971719 4600 CD2
C sp3 -12.6053388 20.1651977 -39.5887724 4601 HD21 H sp3 -12.9649387
19.1785138 -39.2969386 4602 HD22 H sp3 -13.3092499 20.6216343
-40.2839562 4603 HD23 H sp3 -12.5390325 20.8012309 -38.7093963 4604 N N
sp2 -7.550973 19.287367 -37.4704119 4605 H H sp3 -7.2318172 19.9276904
-38.1873014 4606 CA C sp3 -6.5298874 18.5322075 -36.7367084 4607 HA H
sp3 -7.0113949 17.7244093 -36.1854725 4608 C C sp2 -5.793687 19.3707124
-35.6955639 4609 O O sp2 -5.3645005 18.7953134 -34.7038155 4610 CB C sp3
-5.5188 17.8971972 -37.7000476 4611 HB2 H sp3 -4.6846901 17.5027655
-37.1184161 4612 HB3 H sp3 -5.1070978 18.6646906 -38.3559117 4613 CG C
sp2 -6.0735511 16.7553261 -38.5239612 4614 CD1 C sp2 -6.3843255
15.5287222 -37.9080514 4615 HD1 H sp3 -6.2332078 15.4131784 -36.8463614
4616 CD2 C sp2 -6.2404472 16.9050117 -39.9099863 4617 HD2 H sp3
-5.9773084 17.835944 -40.3818392 4618 CE1 C sp2 -6.8683731 14.4551667
-38.6789304 4619 HE1 H sp3 -7.1022177 13.5149067 -38.2097685 4620 CE2 C
sp2 -6.710321 15.8331529 -40.6866563 4621 HE2 H sp3 -6.7973793
15.9440842 -41.754576 4622 CZ C sp2 -7.0305632 14.6054354 -40.0742803
4623 OH O sp3 -7.4597928 13.5642741 -40.8373578 4624 HH H sp3 -7.6219793
13.8511445 -41.7562318 4625 N N sp2 -5.6747014 20.6916741 -35.8769805
4626 H H sp3 -5.9912546 21.0915919 -36.7487354 4627 CA C sp3 -5.0707053
21.5726821 -34.8778838 4628 HA H sp3 -4.4544765 20.9617821 -34.2180554
4629 C C sp2 -6.1271351 22.2135068 -33.9641299 4630 O O sp2 -6.3942539
21.686642 -32.889396 4631 CB C sp3 -4.1026963 22.5574267 -35.5400193
4632 HB1 H sp3 -4.6343032 23.3620297 -36.0312362 4633 HB2 H sp3
-3.4891666 22.0412318 -36.2776545 4634 HB3 H sp3 -3.4594506 22.9884901
-34.775965 4635 N N sp2 -6.8165043 23.2773725 -34.3927429 4636 H H sp3
-6.6402246 23.6266189 -35.3297917 4637 CA C sp3 -7.702826 24.0553592
-33.5080283 4638 HA H sp3 -7.1187785 24.3636789 -32.6428457 4639 C C sp2
-8.8879579 23.265154 -32.9134417 4640 O O sp2 -9.3921751 23.6362872
-31.8507403 4641 CB C sp3 -8.1519369 25.3403809 -34.2235641 4642 HB2 H
sp3 -9.0807001 25.6886154 -33.7689886 4643 HB3 H sp3 -8.3702088
25.1249346 -35.2707395 4644 CG C sp2 -7.1361974 26.4693907 -34.124491
4645 CD1 C sp2 -7.1828864 27.3569594 -33.0309119 4646 HD1 H sp3
-7.9512115 27.2480418 -32.2781679 4647 CD2 C sp2 -6.1211501 26.6197891
-35.0898665 4648 HD2 H sp3 -6.0692625 25.9477334 -35.9295295 4649 CE1 C
sp2 -6.2235562 28.3787495 -32.9032298 4650 HE1 H sp3 -6.2631113
29.0518698 -32.0579009 4651 CE2 C sp2 -5.1637911 27.6430572 -34.9657402
4652 HE2 H sp3 -4.3910163 27.7523623 -35.7133762 4653 CZ C sp2
-5.2130164 28.5220116 -33.870206 4654 HZ H sp3 -4.4774144 29.3079028
-33.7726873 4655 N N sp2 -9.287087 22.140716 -33.5212842 4656 H H sp3
-8.8897082 21.9321299 -34.4283106 4657 CA C sp3 -10.332028 21.2509547
-33.0010755 4658 HA H sp3 -10.8745101 21.8004821 -32.2406937 4659 C C
sp2 -9.8277437 19.9990707 -32.2451442 4660 O O sp2 -10.6591028
19.3433087 -31.6151253 4661 CB C sp3 -11.3546541 20.9528035 -34.1154545
4662 HB2 H sp3 -12.0300262 20.1636036 -33.7842889 4663 HB3 H sp3
-10.8173541 20.5831446 -34.9890299 4664 CG C sp3 -12.1983107 22.1902155
-34.5054136 4665 HG H sp3 -11.5459375 23.0414664 -34.6954271 4666 CD1 C
sp3 -13.0068464 21.9268473 -35.7747839 4667 HD11 H sp3 -13.7310637
21.134582 -35.6050284 4668 HD12 H sp3 -12.3271142 21.6390246 -36.5725688
4669 HD13 H sp3 -13.5256411 22.8367849 -36.0753174 4670 CD2 C sp3
-13.1962855 22.579986 -33.4071286 4671 HD21 H sp3 -13.8142793 21.7236186
-33.141094 4672 HD22 H sp3 -13.8338143 23.3885732 -33.7652558 4673 HD23
H sp3 -12.6647288 22.9449377 -32.5305401 4674 N N sp2 -8.5156354
19.7515678 -32.1440209 4675 H H sp3 -7.867578 20.3975506 -32.5850137
4676 CA C sp3 -7.9165513 18.7281241 -31.2610028 4677 HA H sp3 -8.5506822
17.8403992 -31.2587974 4678 C C sp2 -7.8119842 19.2439145 -29.815937
4679 O O sp2 -7.2569783 20.3153092 -29.5713872 4680 CB C sp3 -6.5406375
18.3219953 -31.8189137 4681 HB2 H sp3 -5.9444679 19.2178469 -31.9938643
4682 HB3 H sp3 -6.7039088 17.8259837 -32.776015 4683 CG C sp2 -5.7358194
17.3813861 -30.9149347 4684 OD1 O sp2 -5.787992 16.1488825 -31.1378305
4685 OD2 O sp3 -5.020528 17.866377 -30.0079485 4686 N N sp2 -8.3388963
18.507938 -28.8313064 4687 H H sp3 -8.747977 17.6047378 -29.0418708 4688
CA C sp3 -8.4415233 19.0053879 -27.4478309 4689 HA H sp3 -8.9462032
19.9676287 -27.4822027 4690 C C sp2 -7.0722511 19.2675213 -26.7898631
4691 O O sp2 -6.9322433 20.1981613 -25.9933848 4692 CB C sp3 -9.2971663
18.0452381 -26.5936883 4693 HB2 H sp3 -8.6817979 17.6378593 -25.790264
4694 HB3 H sp3 -9.6410995 17.2024282 -27.1935455 4695 CG C sp3
-10.5154688 18.7368976 -25.9565637 4696 HG2 H sp3 -10.1788607 19.6372385
-25.438294 4697 HG3 H sp3 -10.9442104 18.0688882 -25.2086485 4698 CD C
sp2 -11.6165084 19.1006493 -26.9625918 4699 OE1 O sp2 -11.8070135
18.4436859 -28.0035969 4700 OE2 O sp3 -12.3722148 20.0767673 -26.7694366
4701 N N sp2 -6.029136 18.5367207 -27.1972264 4702 H H sp3 -6.1739635
17.8801243 -27.9580273 4703 CA C sp3 -4.6672881 18.7294668 -26.7022128
4704 HA H sp3 -4.728932 18.990597 -25.6461181 4705 C C sp2 -3.9068494
19.8892269 -27.3832125 4706 O O sp2 -2.8734227 20.3234021 -26.8575907
4707 CB C sp3 -3.9003484 17.4092846 -26.8259549 4708 HB2 H sp3
-2.8459418 17.6473179 -26.8325266 4709 HB3 H sp3 -4.1422302 16.919392
-27.7650605 4710 CG C sp2 -4.0780858 16.4611954 -25.6652003 4711 OD1 O
sp2 -3.9734961 16.8631844 -24.5133047 4712 ND2 N sp2 -4.0723484
15.1754359 -25.9189283 4713 HD22 H sp3 -4.1226338 14.8587751 -26.8789031
4714 HD21 H sp3 -3.9516319 14.5439734 -25.1435167 4715 N N sp2
-4.4122242 20.4381146 -28.4894834 4716 H H sp3 -5.1954107 19.9641406
-28.9343461 4717 CA C sp3 -3.953293 21.7066772 -29.0707116 4718 HA H sp3
-2.9143441 21.8931072 -28.7968389 4719 C C sp2 -4.7891733 22.883565
-28.541958 4720 O O sp2 -4.2400497 23.8964603 -28.1163659 4721 CB C sp3
-4.0162713 21.5886692 -30.5973585 4722 HB2 H sp3 -5.0266529 21.2946792
-30.8724479 4723 HB3 H sp3 -3.3548174 20.7822258 -30.9111167 4724 CG C
sp2 -3.6505559 22.8494021 -31.3632637 4725 CD1 C sp2 -4.603093
23.8725026 -31.5250977 4726 HD1 H sp3 -5.5869605 23.763917 -31.0932373
4727 CD2 C sp2 -2.3745476 22.9962052 -31.9403203 4728 HD2 H sp3
-1.6364853 22.2167502 -31.820176 4729 CE1 C sp2 -4.290396 25.0250749
-32.2637434 4730 HE1 H sp3 -5.0236883 25.8075786 -32.3779611 4731 CE2 C
sp2 -2.0648606 24.1501942 -32.6856175 4732 HE2 H sp3 -1.0917251
24.2649212 -33.137021 4733 CZ C sp2 -3.026375 25.1587588 -32.8566069
4734 HZ H sp3 -2.7902581 26.0450136 -33.4273932 4735 N N sp2 -6.1065858
22.6943456 -28.4168745 4736 H H sp3 -6.4563352 21.810929 -28.7853237
4737 CA C sp3 -7.1346187 23.6599704 -27.9647646 4738 HA H sp3 -7.1166347
24.528518 -28.6254856 4739 C C sp2 -6.9606793 24.1965042 -26.52995 4740
O O sp2 -7.6284427 25.1472198 -26.1409596 4741 CB C sp3 -8.4587622
22.9182974 -28.1610274 4742 HB2 H sp3 -8.5176864 22.1258131 -27.4147865
4743 HB3 H sp3 -8.3919743 22.4725064 -29.1515038 4744 CG C sp3
-9.7710638 23.7125585 -28.1448646 4745 HG2 H sp3 -9.7765675 24.4144943
-28.9799837 4746 HG3 H sp3 -9.8624656 24.2694903 -27.2126895 4747 CD C
sp3 -10.9710617 22.7507082 -28.2679167 4748 HD2 H sp3 -11.8833042
23.3370249 -28.3846165 4749 HD3 H sp3 -11.0435538 22.182324 -27.3403245
4750 CE C sp3 -10.8216706 21.7777576 -29.4518166 4751 HE2 H sp3
-9.8774116 21.2370083 -29.3469418 4752 HE3 H sp3 -10.7648995 22.3629713
-30.3731212 4753 NZ N sp3 -11.9047661 20.7724146 -29.5311323 4754 HZ3 H
sp3 -11.9513996 20.2157288 -28.6735497 4755 HZ1 H sp3 -11.6968171
20.0957698 -30.2653967 4756 HZ2 H sp3 -12.8041264 21.1951854 -29.6726673
4757 N N sp2 -5.984662 23.6582962 -25.7880008 4758 H H sp3 -5.5382456
22.850262 -26.1922259 4759 CA C sp3 -5.3825178 24.2530555 -24.5762113
4760 HA H sp3 -6.1433346 24.3614245 -23.8009727 4761 C C sp2 -4.8085933
25.6601421 -24.8155432 4762 O O sp2 -4.7116197 26.4310792 -23.8656322
4763 CB C sp3 -4.2510943 23.3272858 -24.0866098 4764 HB2 H sp3
-3.6596832 23.8445182 -23.3287306 4765 HB3 H sp3 -3.5918218 23.1171828
-24.9320716 4766 CG C sp3 -4.7584701 22.0070819 -23.4778248 4767 HG2 H
sp3 -5.6910793 21.7141134 -23.9614266 4768 HG3 H sp3 -4.9596387
22.1442516 -22.4145936 4769 CD C sp3 -3.7586598 20.8617107 -23.6830017
4770 HD2 H sp3 -3.5974179 20.7770041 -24.7464706 4771 HD3 H sp3
-4.2244755 19.9323972 -23.3533049 4772 NE N sp2 -2.4661049 21.0490819
-22.9853347 4773 HE H sp3 -2.5139113 21.4049733 -22.045788 4774 CZ C sp2
-1.2664848 20.6692728 -23.4074196 4775 NH1 N sp2 -1.0456634 20.1871881
-24.6007499 4776 HH12 H sp3 -1.7931299 20.170506 -25.285139 4777 HH11 H
sp3 -0.1391865 19.8031542 -24.825821 4778 NH2 N sp2 -0.2368963
20.7700891 -22.6169226 4779 HH21 H sp3 0.7090237 20.691392 -22.9944645
4780 HH22 H sp3 -0.3337452 21.0502318 -21.6583611 4781 N N sp2
-4.3740485 25.9714624 -26.0391941 4782 H H sp3 -4.4794874 25.2845192
-26.7733306 4783 CA C sp3 -3.7827899 27.2603715 -26.4019481 4784 HA H
sp3 -3.0307503 27.5162655 -25.6628709 4785 C C sp2 -4.8669888 28.3563781
-26.470806 4786 O O sp2 -5.8048799 28.23546 -27.24474 4787 CB C sp3
-3.0654493 27.1351948 -27.7523526 4788 HB2 H sp3 -2.5756296 28.0831582
-27.9768522 4789 HB3 H sp3 -3.7953111 26.9262952 -28.5380465 4790 SG S
sp3 -1.8248275 25.8094902 -27.7117053 4791 HG H sp3 -2.6920078
24.8114558 -27.9369195 4792 N N sp2 -4.7898082 29.5028399 -25.8010797
4793 H H sp3 -5.5167372 30.1457992 -26.0781106 4794 CA C sp3 -3.71524
30.0780758 -24.9624328 4795 HA H sp3 -2.8661212 30.3666776 -25.5679257
4796 C C sp2 -3.2678068 29.1451755 -23.8430852 4797 OXT O sp3 -4.1343586
28.6421945 -23.0856988 4798 O O sp2 -2.0980613 28.9359579 -23.6490093
4799 CB C sp3 -4.3158673 31.3100693 -24.2470896 4800 HB2 H sp3
-3.5585875 31.7734837 -23.6134593 4801 HB3 H sp3 -5.1593745 31.0099373
-23.6228509 4802 CG C sp2 -4.778956 32.3090279 -25.2973788 4803 CD1 C
sp2 -3.8622025 33.2121478 -25.8674556 4804 HD1 H sp3 -2.826998
33.2038862 -25.5622877 4805 CD2 C sp2 -6.1336219 32.3556657 -25.6847157
4806 HD2 H sp3 -6.8553793 31.6831569 -25.2411751 4807 CE1 C sp2
-4.2905489 34.1417922 -26.8309963 4808 HE1 H sp3 -3.5850306 34.8377129
-27.2611426 4809 CE2 C sp2 -6.5598977 33.2823733 -26.6521104 4810 HE2 H
sp3 -7.5990004 33.3139186 -26.9492063 4811 CZ C sp2 -5.638601 34.1745673
-27.2270075 4812 HZ H sp3 -5.9697945 34.8919999 -27.9647083 4813 N N sp3
-21.3705741 4.7218489 -2.6444663 4814 H1 H sp3 -20.6357682 5.1872544
-2.1260103 4815 H2 H sp3 -21.1308151 3.7333586 -2.636742 4816 H3 H sp3
-22.2896496 4.8982983 -2.2646428 4817 CA C sp3 -21.2630989 5.188697
-4.0532638 4818 HA H sp3 -21.7787833 4.4809508 -4.7044532 4819 C C sp2
-19.798165 5.2880612 -4.5644383 4820 O O sp2 -18.8880711 5.5660572
-3.782291 4821 CB C sp3 -21.9854225 6.5366513 -4.2148915 4822 HB2 H sp3
-23.0454629 6.3880269 -4.005592 4823 HB3 H sp3 -21.8932077 6.8516521
-5.2557896 4824 CG C sp3 -21.4503828 7.655098 -3.2923456 4825 HG2 H sp3
-20.3674488 7.7275781 -3.3837431 4826 HG3 H sp3 -21.6874952 7.4002108
-2.2595974 4827 CD C sp2 -22.0220212 9.0367747 -3.5978158 4828 OE1 O sp2
-22.4415611 9.3452205 -4.7026683 4829 NE2 N sp2 -21.978088 9.9507572
-2.6499312 4830 HE22 H sp3 -21.6141539 9.7315526 -1.7397594 4831 HE21 H
sp3 -22.3400702 10.861572 -2.8779774 4832 N N sp2 -19.5948682 5.0654315
-5.8670581 4833 H H sp3 -20.3930631 4.7329253 -6.397045 4834 CA C sp3
-18.361997 5.2915241 -6.6434305 4835 HA H sp3 -18.4612392 4.712143
-7.5634574 4836 C C sp2 -17.0957478 4.7384882 -5.9663095 4837 O O sp2
-16.2404368 5.4712806 -5.4672961 4838 CB C sp3 -18.2830223 6.7737665
-7.0779351 4839 HB H sp3 -18.3154377 7.4153845 -6.1967003 4840 CG1 C sp3
-17.0190531 7.1042258 -7.8749784 4841 HG11 H sp3 -16.7953637 6.2967585
-8.5696182 4842 HG12 H sp3 -16.1868837 7.2420763 -7.1917072 4843 HG13 H
sp3 -17.1462437 8.0315494 -8.4296596 4844 CG2 C sp3 -19.4823929
7.1184995 -7.9766755 4845 HG21 H sp3 -19.4849248 6.4747856 -8.8537558
4846 HG22 H sp3 -19.4134655 8.1523689 -8.3081661 4847 HG23 H sp3
-20.4190693 7.0014734 -7.4341725 4848 N N sp2 -16.9376843 3.4121143
-5.9743535 4849 H H sp3 -17.6484752 2.8353912 -6.4282609 4850 CA C sp3
-15.6872535 2.7644809 -5.5669239 4851 HA H sp3 -15.2924846 3.2819786
-4.6910952 4852 C C sp2 -14.6310559 2.9082652 -6.6711155 4853 O O sp2
-14.4851413 2.0335921 -7.5285091 4854 CB C sp3 -15.9411561 1.3011771
-5.1590114 4855 HB2 H sp3 -15.0417902 0.7065472 -5.3258229 4856 HB3 H
sp3 -16.7424276 0.8788744 -5.7649388 4857 CG C sp3 -16.2931175 1.1999157
-3.6690368 4858 HG2 H sp3 -16.9733989 2.0021786 -3.3925551 4859 HG3 H
sp3 -15.3854959 1.3180217 -3.0768853 4860 CD C sp2 -16.9313973
-0.1407026 -3.331072 4861 NE2 N sp2 -18.2413124 -0.2194464 -3.2617166
4862 HE22 H sp3 -18.8090506 0.6103548 -3.415057 4863 HE21 H sp3
-18.6316316 -1.1185597 -3.0589845 4864 OE1 O sp2 -16.2637403 -1.1404152
-3.1305958 4865 N N sp2 -13.8626428 4.0066586 -6.6009633 4866 H H sp3
-14.1269444 4.7121363 -5.9235695 4867 CA C sp3 -12.649277 4.2262601
-7.3969651 4868 HA H sp3 -12.8532336 3.92858 -8.420959 4869 C C sp2
-11.5046647 3.3400929 -6.8816514 4870 O O sp2 -10.7222808 3.7536321
-6.0213425 4871 CB C sp3 -12.2396653 5.7162959 -7.4229887 4872 HB2 H sp3
-11.3110233 5.7839938 -7.989072 4873 HB3 H sp3 -12.0239341 6.0475801
-6.4058495 4874 CG C sp3 -13.2464005 6.7021363 -8.0422658 4875 HG H sp3
-14.0155576 6.908355 -7.302478 4876 CD1 C sp3 -12.5516669 8.0167503
-8.399933 4877 HD11 H sp3 -11.9133153 7.8832004 -9.272436 4878 HD12 H
sp3 -11.9371925 8.3401447 -7.5680727 4879 HD13 H sp3 -13.2988154
8.7810516 -8.6046541 4880 CD2 C sp3 -13.9047355 6.181084 -9.317483 4881
HD21 H sp3 -13.1451176 5.8527278 -10.0247514 4882 HD22 H sp3 -14.5168858
6.9623145 -9.7689692 4883 HD23 H sp3 -14.5559185 5.3442492 -9.0703465
4884 N N sp2 -11.4141309 2.106974 -7.3825034 4885 H H sp3 -12.0919173
1.8369342 -8.094185 4886 CA C sp3 -10.3778816 1.1435421 -6.9815547 4887
HA H sp3 -10.2084208 1.2530179 -5.9100446 4888 C C sp2 -9.0663814
1.4810176 -7.691574 4889 O O sp2 -8.864838 1.1585793 -8.8649731 4890 CB
C sp3 -10.8219316 -0.3155145 -7.2042608 4891 HB H sp3 -11.0230212
-0.4811078 -8.2592798 4892 CG1 C sp3 -9.7410038 -1.304217 -6.7457195
4893 HG11 H sp3 -9.4996561 -1.1408895 -5.6950503 4894 HG12 H sp3
-8.8371373 -1.1831717 -7.3433557 4895 HG13 H sp3 -10.0984771 -2.3256571
-6.8772521 4896 CG2 C sp3 -12.0933008 -0.6278932 -6.4031987 4897 HG21 H
sp3 -11.9210852 -0.4753215 -5.3379145 4898 HG22 H sp3 -12.3946692
-1.6613449 -6.576403 4899 HG23 H sp3 -12.9098189 0.0141478 -6.7282134
4900 N N sp2 -8.1957283 2.1857484 -6.9708381 4901 H H sp3 -8.4758731
2.4534627 -6.0390572 4902 CA C sp3 -6.8428839 2.5658337 -7.3911736 4903
HA H sp3 -6.8622169 2.8149655 -8.448063 4904 C C sp2 -5.8392605
1.4138515 -7.1947174 4905 O O sp2 -6.0507325 0.5205465 -6.3682855 4906
CB C sp3 -6.3874418 3.814798 -6.6182022 4907 HB2 H sp3 -5.3551867
4.0369919 -6.8877955 4908 HB3 H sp3 -6.4276787 3.5943933 -5.5502871 4909
CG C sp3 -7.2278524 5.0645016 -6.9180558 4910 HG2 H sp3 -8.2906068
4.8214816 -6.8782028 4911 HG3 H sp3 -7.0009405 5.4031951 -7.9300203 4912
CD C sp2 -6.9508296 6.1786479 -5.9023632 4913 OE1 O sp2 -7.3576549
6.0129488 -4.7284778 4914 OE2 O sp3 -6.390163 7.2263523 -6.2845349 4915
N N sp2 -4.7490949 1.4037779 -7.9673329 4916 H H sp3 -4.6579116
2.1149904 -8.6882108 4917 CA C sp3 -3.6813001 0.3981535 -7.8777487 4918
HA H sp3 -3.419755 0.2598054 -6.8276833 4919 C C sp2 -2.3909795
0.8126737 -8.5999881 4920 O O sp2 -2.3431888 1.8313525 -9.28873 4921 CB
C sp3 -4.2086776 -0.9327516 -8.4396884 4922 HB2 H sp3 -3.4055206
-1.522045 -8.8833292 4923 HB3 H sp3 -4.9718896 -0.7513661 -9.196212 4924
OG O sp3 -4.7674108 -1.6540013 -7.358473 4925 HG H sp3 -5.3847313
-1.0331138 -6.9179319 4926 N N sp2 -1.3299969 0.0127931 -8.4355228 4927
H H sp3 -1.4420714 -0.7916076 -7.8221983 4928 CA C sp3 -0.1099391
0.0721449 -9.2539696 4929 HA2 H sp3 -0.3750789 0.3924652 -10.2614595
4930 HA3 H sp3 0.3003713 -0.9344328 -9.3290906 4931 C C sp2 1.0152828
0.9864767 -8.7522736 4932 O O sp2 1.9970182 1.1740503 -9.4705866 4933 N
N sp2 0.8996221 1.5720408 -7.5550906 4934 H H sp3 0.0667 1.384632
-7.0209366 4935 CA C sp3 1.9714869 2.3756449 -6.9410337 4936 HA2 H sp3
1.582946 2.9199274 -6.0850413 4937 HA3 H sp3 2.3293625 3.1069709
-7.6644914 4938 C C sp2 3.1742444 1.5505926 -6.4640373 4939 O O sp2
3.195716 0.3269844 -6.596009 4940 N N sp2 4.1781742 2.2129297 -5.8777412
4941 H H sp3 4.0884713 3.2079922 -5.7111318 4942 CA C sp3 5.3604691
1.517381 -5.3579164 4943 HA2 H sp3 5.7038144 0.8029745 -6.1078728 4944
HA3 H sp3 5.0667193 0.9495514 -4.4747378 4945 C C sp2 6.5524112
2.4016602 -4.9800002 4946 O O sp2 6.5301631 3.624623 -5.129916 4947 N N
sp2 7.6129325 1.7390038 -4.5054776 4948 H H sp3 7.5525445 0.7334477
-4.4523183 4949 CA C sp3 8.8927595 2.3393853 -4.1191984 4950 HA H sp3
8.7808626 3.4222926 -4.1198172 4951 C C sp2 9.9584084 1.9487137
-5.1617225 4952 O O sp2 10.3337812 0.7768752 -5.2638111 4953 CB C sp3
9.2264797 1.8980448 -2.675671 4954 HB2 H sp3 9.7408414 0.9363258
-2.6950356 4955 HB3 H sp3 8.2888191 1.754872 -2.135703 4956 CG C sp3
10.051272 2.9089255 -1.8574615 4957 HG H sp3 9.4972213 3.8403918
-1.7920405 4958 CD1 C sp3 10.2510996 2.3778136 -0.4378366 4959 HD11 H
sp3 10.8181856 1.4468627 -0.4586065 4960 HD12 H sp3 9.282764 2.2009078
0.0304969 4961 HD13 H sp3 10.7920977 3.113502 0.158061 4962 CD2 C sp3
11.4272738 3.2091196 -2.4439248 4963 HD21 H sp3 11.9971207 2.2861854
-2.5345478 4964 HD22 H sp3 11.9625485 3.8897598 -1.782485 4965 HD23 H
sp3 11.3295604 3.6910307 -3.4157963 4966 N N sp2 10.385526 2.9086644
-5.9860288 4967 H H sp3 10.0858362 3.8602038 -5.7868709 4968 CA C sp3
11.1672094 2.7000627 -7.2256824 4969 HA H sp3 11.5516868 1.6806813
-7.2298723 4970 C C sp2 12.3978819 3.6133152 -7.3160283 4971 O O sp2
12.6036414 4.4772827 -6.469355 4972 CB C sp3 10.2729294 2.8572409
-8.4734218 4973 HB H sp3 10.9023393 2.7880515 -9.3613411 4974 CG1 C sp3
9.2556434 1.7175513 -8.5655498 4975 HG11 H sp3 8.5505379 1.7686123
-7.7366047 4976 HG12 H sp3 9.767357 0.7562885 -8.5472074 4977 HG13 H sp3
8.7074569 1.7957304 -9.5050196 4978 CG2 C sp3 9.5340804 4.1985229
-8.5242662 4979 HG21 H sp3 8.8626618 4.3058524 -7.6713923 4980 HG22 H
sp3 8.9425425 4.2373825 -9.4363079 4981 HG23 H sp3 10.2490698 5.0211591
-8.5287851 4982 N N sp2 13.2758435 3.3776587 -8.2995506 4983 H H sp3
13.0342727 2.6916439 -8.9965635 4984 CA C sp3 14.5554756 4.0981667
-8.4484135 4985 HA H sp3 14.8422537 4.4582756 -7.468826 4986 C C sp2
14.4418995 5.342116 -9.3410976 4987 O O sp2 13.5907493 5.3500245
-10.2321828 4988 CB C sp3 15.6592334 3.1431196 -8.9356581 4989 HB2 H sp3
16.5610789 3.7139832 -9.1620052 4990 HB3 H sp3 15.3217653 2.6636788
-9.8553037 4991 CG C sp3 16.0113168 2.0849613 -7.8726946 4992 HG2 H sp3
15.1050661 1.5655948 -7.5684414 4993 HG3 H sp3 16.4235719 2.5855316
-6.9973422 4994 CD C sp3 17.0299861 1.0418419 -8.3580147 4995 HD2 H sp3
17.2184184 0.3296584 -7.5513021 4996 HD3 H sp3 17.9714257 1.5493723
-8.5781238 4997 NE N sp2 16.562447 0.3265306 -9.56505 4998 HE H sp3
17.0233271 0.5620507 -10.4266587 4999 CZ C sp2 15.5144106 -0.4759055
-9.643632 5000 NH1 N sp2 14.8795645 -0.9115704 -8.5989448 5001 HH12 H
sp3 15.2161766 -0.7067204 -7.6616526 5002 HH11 H sp3 13.9941334
-1.3948409 -8.6871191 5003 NH2 N sp2 15.0532173 -0.8583416 -10.7992459
5004 HH21 H sp3 14.26466 -1.481208 -10.8209587 5005 HH22 H sp3
15.4985351 -0.5674387 -11.6497021 5006 N N sp2 15.3322588 6.3451119
-9.1889707 5007 CA C sp3 15.5047348 7.4143515 -10.1706306 5008 HA H sp3
14.6187532 8.045283 -10.1418775 5009 C C sp2 15.7122863 6.8594886
-11.5868627 5010 O O sp2 16.373612 5.8364072 -11.7617632 5011 CB C sp3
16.7189222 8.22365 -9.7036956 5012 HB2 H sp3 16.6118881 9.2826562
-9.941286 5013 HB3 H sp3 17.6325172 7.8231617 -10.1475553 5014 CG C sp3
16.7466313 7.9807162 -8.1964387 5015 HG2 H sp3 16.0530989 8.6623268
-7.7026448 5016 HG3 H sp3 17.750639 8.0913504 -7.7855538 5017 CD C sp3
16.2399031 6.545399 -8.0697909 5018 HD2 H sp3 17.0743686 5.8464918
-8.1398828 5019 HD3 H sp3 15.7201215 6.4299392 -7.1206023 5020 N N sp2
15.08999 7.4802058 -12.5896616 5021 H H sp3 14.5301999 8.2990751
-12.3662278 5022 CA C sp3 15.047125 6.9625033 -13.964194 5023 HA2 H sp3
16.0480298 6.6358285 -14.2483393 5024 HA3 H sp3 14.7563057 7.7673386
-14.6354868 5025 C C sp2 14.0932008 5.772374 -14.1747534 5026 O O sp2
13.817154 5.4078722 -15.3167565 5027 N N sp2 13.5440301 5.1961406
-13.1007886 5028 H H sp3 13.8078537 5.5441891 -12.186281 5029 CA C sp3
12.5861291 4.0919454 -13.1304354 5030 HA2 H sp3 12.5383741 3.6492549
-12.136076 5031 HA3 H sp3 12.9382161 3.3292557 -13.8254523 5032 C C sp2
11.1678176 4.4957403 -13.5438868 5033 O O sp2 10.9168949 5.6257468
-13.9720759 5034 N N sp2 10.2412836 3.5441615 -13.3978543 5035 H H sp3
10.5040125 2.6711858 -12.9680985 5036 CA C sp3 8.8803993 3.6172657
-13.9408269 5037 HA H sp3 8.6234322 4.6628176 -14.0881478 5038 C C sp2
7.8225347 2.9914592 -13.0196991 5039 O O sp2 8.1594056 2.1698794
-12.1686541 5040 CB C sp3 8.8320817 2.8865209 -15.2892564 5041 HB2 H sp3
7.8104464 2.896 -15.6629606 5042 HB3 H sp3 9.1370196 1.8484206
-15.1486741 5043 OG O sp3 9.6724027 3.4901363 -16.2525029 5044 HG H sp3
9.087623 3.8021166 -16.9735046 5045 N N sp2 6.543174 3.3112878
-13.2615977 5046 H H sp3 6.3695962 3.9774457 -14.0106869 5047 CA C sp3
5.3492196 2.6862355 -12.660239 5048 HA H sp3 5.5701056 1.6521729
-12.3923335 5049 C C sp2 4.1738428 2.6667244 -13.6573642 5050 O O sp2
4.1037488 3.5307201 -14.5319565 5051 CB C sp3 4.9077213 3.4674917
-11.4042344 5052 HB2 H sp3 3.8922741 3.1612225 -11.145405 5053 HB3 H sp3
4.8690404 4.5276128 -11.6585915 5054 CG C sp3 5.7730427 3.2869221
-10.1452849 5055 HG H sp3 6.8006249 3.5798903 -10.3505952 5056 CD1 C sp3
5.2212814 4.1926492 -9.0498094 5057 HD11 H sp3 4.1781876 3.9445817
-8.8578829 5058 HD12 H sp3 5.2963294 5.2312052 -9.3675082 5059 HD13 H
sp3 5.8013623 4.0577502 -8.1368478 5060 CD2 C sp3 5.7404949 1.8596495
-9.5981666 5061 HD21 H sp3 4.7132589 1.5585664 -9.3963992 5062 HD22 H
sp3 6.3064012 1.8073285 -8.6706649 5063 HD23 H sp3 6.1938115 1.1767269
-10.3153597 5064 N N sp2 3.197036 1.7703217 -13.4482086 5065 H H sp3
3.338193 1.0976108 -12.695398 5066 CA C sp3 1.9046531 1.7154789
-14.1607695 5067 HA H sp3 1.8142642 2.6049408 -14.7856567 5068 C C sp2
0.7363807 1.7487111 -13.1644303 5069 O O sp2 0.2681176 0.7106359
-12.7052526 5070 CB C sp3 1.8859643 0.4837948 -15.0936994 5071 HB2 H sp3
1.8500712 -0.4332264 -14.5028154 5072 HB3 H sp3 2.8242822 0.4736792
-15.6455592 5073 CG C sp3 0.702158 0.5003134 -16.0880824 5074 HG2 H sp3
0.5464757 1.5231954 -16.4320194 5075 HG3 H sp3 -0.2014459 0.1819868
-15.5663129 5076 CD C sp3 0.9138306 -0.4005261 -17.3254701 5077 HD2 H
sp3 0.0062746 -0.395798 -17.9297422 5078 HD3 H sp3 1.1082217 -1.4229359
-16.9962584 5079 NE N sp2 2.0533051 0.0892107 -18.1180223 5080 HE H sp3
2.6954951 0.6922775 -17.6148806 5081 CZ C sp2 2.4022433 -0.0677356
-19.3820982 5082 NH1 N sp2 1.716728 -0.6824707 -20.2989515 5083 HH12 H
sp3 0.7757178 -0.9893174 -20.1581408 5084 HH11 H sp3 2.0994763
-0.6273605 -21.2492429 5085 NH2 N sp2 3.5269255 0.457463 -19.7485777
5086 HH21 H sp3 3.810467 0.4300556 -20.7353677 5087 HH22 H sp3 4.0690234
0.9869218 -19.0896031 5088 N N sp2 0.2754629 2.9562482 -12.8368162 5089
H H sp3 0.6641673 3.7539297 -13.3261217 5090 CA C sp3 -0.9030544
3.1972005 -11.9990187 5091 HA H sp3 -0.8331756 2.5703732 -11.1110429
5092 C C sp2 -2.1988649 2.823456 -12.7375651 5093 O O sp2 -2.2898055
2.9600313 -13.9613646 5094 CB C sp3 -0.9654598 4.6777689 -11.5668058
5095 HB2 H sp3 -1.8733791 4.8216296 -10.9787897 5096 HB3 H sp3
-1.0605176 5.2852184 -12.4636189 5097 CG C sp3 0.2228337 5.2173942
-10.7506283 5098 HG H sp3 1.1404313 5.1293464 -11.3324136 5099 CD1 C sp3
-0.0037851 6.6914797 -10.4199521 5100 HD11 H sp3 -0.9387898 6.8159032
-9.8716666 5101 HD12 H sp3 -0.0474693 7.2635381 -11.3435368 5102 HD13 H
sp3 0.820972 7.0742111 -9.8193463 5103 CD2 C sp3 0.3993895 4.4745646
-9.4310082 5104 HD21 H sp3 -0.5342478 4.4785874 -8.8662632 5105 HD22 H
sp3 1.1875034 4.9422894 -8.8419417 5106 HD23 H sp3 0.6890474 3.4529892
-9.6504589 5107 N N sp2 -3.2377546 2.4620311 -11.9868417 5108 H H sp3
-3.0920816 2.3442618 -10.9872803 5109 CA C sp3 -4.5916882 2.2151276
-12.4964098 5110 HA H sp3 -4.7225898 2.7625753 -13.4277519 5111 C C sp2
-5.6644773 2.718401 -11.5250534 5112 O O sp2 -5.4088007 2.8719857
-10.330509 5113 CB C sp3 -4.7689029 0.7236885 -12.8071171 5114 HB2 H sp3
-3.9490446 0.3936114 -13.4457496 5115 HB3 H sp3 -5.7065312 0.5720856
-13.3415661 5116 OG O sp3 -4.7773726 -0.0578776 -11.6317083 5117 HG H
sp3 -5.7036531 -0.0786651 -11.3039822 5118 N N sp2 -6.8542143 3.0349612
-12.0423821 5119 H H sp3 -6.9677306 3.0015889 -13.0448133 5120 CA C sp3
-8.0253411 3.4240008 -11.2512417 5121 HA H sp3 -8.0241825 2.8929199
-10.3039813 5122 C C sp2 -9.3314857 3.121031 -11.9945233 5123 O O sp2
-9.5015776 3.6101286 -13.1082626 5124 CB C sp3 -7.9564463 4.9239863
-10.9789087 5125 HB2 H sp3 -7.7800657 5.4391758 -11.9249868 5126 HB3 H
sp3 -7.1146861 5.1292543 -10.3180938 5127 SG S sp3 -9.4617458 5.6051395
-10.2448265 5128 N N sp2 -10.2763648 2.4078489 -11.3725712 5129 H H sp3
-10.078412 2.0567487 -10.4418618 5130 CA C sp3 -11.5752415 2.0275748
-11.9698097 5131 HA H sp3 -11.6881128 2.5390281 -12.9220995 5132 C C sp2
-12.763692 2.4475937 -11.1028495 5133 O O sp2 -12.7699119 2.1424399
-9.9167018 5134 CB C sp3 -11.6034138 0.5122432 -12.2765923 5135 HB H sp3
-10.877644 0.3369866 -13.0673049 5136 CG1 C sp3 -11.2370612 -0.395032
-11.0932383 5137 HG11 H sp3 -11.9801621 -0.2982962 -10.3023394 5138 HG12
H sp3 -10.253367 -0.1432259 -10.7070734 5139 HG13 H sp3 -11.2126126
-1.4329107 -11.424912 5140 CG2 C sp3 -12.963955 0.0321093 -12.7805271
5141 HG21 H sp3 -13.6936264 0.0385712 -11.9740031 5142 HG22 H sp3
-12.8717684 -0.9874623 -13.1516387 5143 HG23 H sp3 -13.3066481 0.6740263
-13.5880408 5144 N N sp2 -13.8081401 3.0445445 -11.6942924 5145 H H sp3
-13.7510039 3.2098939 -12.6897281 5146 CA C sp3 -15.1558684 3.0588423
-11.0945249 5147 HA H sp3 -15.0695957 3.1703108 -10.0117995 5148 C C sp2
-15.817144 1.7064769 -11.3798757 5149 O O sp2 -16.0348625 1.3198665
-12.5350175 5150 CB C sp3 -15.9926945 4.2409094 -11.6082656 5151 HB2 H
sp3 -15.8678409 4.3146378 -12.682706 5152 HB3 H sp3 -15.5976619
5.1628164 -11.1890283 5153 CG C sp2 -17.4961477 4.1343016 -11.2917966
5154 OD1 O sp2 -18.2148625 3.426621 -12.0245764 5155 OD2 O sp3
-18.0015582 4.8540289 -10.3997014 5156 N N sp2 -16.0367277 0.9457966
-10.313093 5157 H H sp3 -15.8959101 1.3483757 -9.3937198 5158 CA C sp3
-16.3394452 -0.4840664 -10.3956267 5159 HA H sp3 -15.6852466 -0.9468915
-11.1336007 5160 C C sp2 -17.7854684 -0.7371509 -10.8272697 5161 O O sp2
-18.0558971 -1.598915 -11.6642134 5162 CB C sp3 -16.0533216 -1.1310404
-9.035549 5163 HB2 H sp3 -16.2022386 -2.208674 -9.1137945 5164 HB3 H sp3
-16.73652 -0.7369673 -8.2826922 5165 OG O sp3 -14.717813 -0.8735449
-8.6355442 5166 HG H sp3 -14.6350337 0.0656596 -8.4059998 5167 N N sp2
-18.705822 0.0706784 -10.3039262 5168 H H sp3 -18.3667182 0.7622463
-9.6323632 5169 CA C sp3 -20.1607501 -0.0897046 -10.4071176 5170 HA H
sp3 -20.3831454 -1.156797 -10.4429275 5171 C C sp2 -20.7596563 0.5297021
-11.6853785 5172 O O sp2 -21.9611767 0.4258249 -11.9331321 5173 CB C sp3
-20.8349696 0.4899283 -9.1465353 5174 HB2 H sp3 -21.8582769 0.1131944
-9.1181287 5175 HB3 H sp3 -20.8904321 1.5727064 -9.237157 5176 CG C sp3
-20.1574256 0.141043 -7.8049883 5177 HG2 H sp3 -19.6572347 -0.8276041
-7.8769815 5178 HG3 H sp3 -20.9413033 0.0406451 -7.0507175 5179 CD C sp2
-19.1675544 1.2252984 -7.3403453 5180 OE1 O sp2 -19.4767697 1.9245534
-6.3465472 5181 OE2 O sp3 -18.1030397 1.4048885 -7.9691476 5182 N N sp2
-19.9225121 1.1823803 -12.5019995 5183 H H sp3 -18.9729443 1.3018249
-12.1586796 5184 CA C sp3 -20.2826567 1.9541986 -13.7098966 5185 HA H
sp3 -19.3649904 2.448013 -14.031393 5186 C C sp2 -21.203771 3.1331559
-13.4029562 5187 O O sp2 -22.0031174 3.5628379 -14.236185 5188 CB C sp3
-20.7332996 1.0361999 -14.8628035 5189 HB2 H sp3 -20.7129331 1.6096826
-15.7903634 5190 HB3 H sp3 -21.7599686 0.7112602 -14.6862304 5191 CG C
sp3 -19.849872 -0.2123381 -15.03632 5192 HG2 H sp3 -20.1228193
-0.7070221 -15.9690892 5193 HG3 H sp3 -20.0466847 -0.9068803 -14.2178513
5194 CD C sp3 -18.3512666 0.12241 -15.0566193 5195 HD2 H sp3 -18.0693059
0.6287818 -14.1342447 5196 HD3 H sp3 -18.1462513 0.8036401 -15.8827767
5197 NE N sp2 -17.5271703 -1.0893937 -15.1430816 5198 HE H sp3
-17.2759494 -1.5101252 -14.2589708 5199 CZ C sp2 -17.0417167 -1.6262471
-16.2440955 5200 NH1 N sp2 -17.2937761 -1.1429011 -17.4272138 5201 HH12
H sp3 -17.8841543 -0.3393144 -17.5251766 5202 HH11 H sp3 -16.8402238
-1.5565887 -18.2332296 5203 NH2 N sp2 -16.2751219 -2.6742547 -16.2045066
5204 HH21 H sp3 -15.9450579 -3.0481574 -17.0839833 5205 HH22 H sp3
-16.0122004 -3.0738048 -15.3212696 5206 N N sp2 -21.0483102 3.6749216
-12.2000489 5207 H H sp3 -20.2867944 3.2904075 -11.6475695 5208 CA C sp3
-21.7236119 4.8631272 -11.6716008 5209 HA H sp3 -22.7177927 4.9327135
-12.1113195 5210 C C sp2 -21.0177205 6.1652354 -12.0155951 5211 O O sp2
-21.651759 7.2139326 -11.9660306 5212 CB C sp3 -21.8648539 4.7729034
-10.1454292 5213 HB H sp3 -22.0276846 5.7689115 -9.7315591 5214 OG1 O
sp3 -20.7347051 4.1778201 -9.52228 5215 HG1 H sp3 -19.8991655 4.5433183
-9.8744019 5216 CG2 C sp3 -23.0794123 3.90695 -9.8120283 5217 HG21 H sp3
-22.879114 2.8708721 -10.0860346 5218 HG22 H sp3 -23.9553747 4.263438
-10.3530896 5219 HG23 H sp3 -23.3001466 3.9688482 -8.7483336 5220 N N
sp2 -19.7395806 6.1174262 -12.3871097 5221 H H sp3 -19.2630907 5.2171296
-12.3598755 5222 CA C sp3 -18.9406583 7.2808576 -12.7775336 5223 HA H
sp3 -19.5777921 7.9933755 -13.2937376 5224 C C sp2 -17.8262661 6.8924438
-13.752808 5225 O O sp2 -17.6714164 5.727353 -14.1296557 5226 CB C sp3
-18.3810047 7.9845926 -11.532905 5227 HB2 H sp3 -19.1548313 8.0619212
-10.7683016 5228 HB3 H sp3 -18.0671638 8.9929042 -11.7974565 5229 OG O
sp3 -17.2648215 7.2966845 -11.0228461 5230 HG H sp3 -17.5708921
6.4246069 -10.6768318 5231 N N sp2 -17.076901 7.8886152 -14.2168158 5232
H H sp3 -17.2923314 8.8315555 -13.9054835 5233 CA C sp3 -16.0461947
7.7403946 -15.2334554 5234 HA H sp3 -15.8713637 6.6882783 -15.4430251
5235 C C sp2 -14.7177854 8.3580848 -14.7619301 5236 O O sp2 -14.6201964
9.5852435 -14.6913515 5237 CB C sp3 -16.5708289 8.4013546 -16.5174193
5238 HB2 H sp3 -15.7675969 8.4002884 -17.2543908 5239 HB3 H sp3
-16.7969301 9.4471324 -16.2990884 5240 CG C sp2 -17.7946822 7.759719
-17.1668386 5241 CD1 C sp2 -17.928903 6.3569003 -17.2520066 5242 HD1 H
sp3 -17.2560425 5.7077452 -16.7112699 5243 CD2 C sp2 -18.759707 8.57906
-17.7845824 5244 HD2 H sp3 -18.6891813 9.6564954 -17.6941948 5245 CE1 C
sp2 -18.9314527 5.7762931 -18.047407 5246 HE1 H sp3 -19.005752 4.7008566
-18.1214719 5247 CE2 C sp2 -19.7664839 8.0027386 -18.5854009 5248 HE2 H
sp3 -20.4756672 8.6206453 -19.1161705 5249 CZ C sp2 -19.8262932
6.6056538 -18.749916 5250 OH O sp3 -20.7118565 6.0657308 -19.6205745
5251 HH H sp3 -20.658981 5.1086755 -19.6338939 5252 N N sp2 -13.6758665
7.5504315 -14.4699804 5253 CA C sp3 -12.3230284 8.0402719 -14.1933643
5254 HA H sp3 -12.3468877 8.667774 -13.3054465 5255 C C sp2 -11.770093
8.8493089 -15.3711146 5256 O O sp2 -11.7796834 8.3680937 -16.5045479
5257 CB C sp3 -11.4875037 6.7926649 -13.8838209 5258 HB2 H sp3
-10.6943709 6.9992797 -13.1651499 5259 HB3 H sp3 -11.0795985 6.3690392
-14.8009064 5260 CG C sp3 -12.5248594 5.8246904 -13.3262945 5261 HG2 H
sp3 -12.7503993 6.0788648 -12.291 5262 HG3 H sp3 -12.1957203 4.790871
-13.4103848 5263 CD C sp3 -13.7355947 6.1193094 -14.2093148 5264 HD2 H
sp3 -13.6519775 5.568668 -15.1470609 5265 HD3 H sp3 -14.6529876
5.8477336 -13.6891678 5266 N N sp2 -11.3660968 10.0957567 -15.1078829
5267 H H sp3 -11.3562316 10.3845842 -14.1357482 5268 CA C sp3
-11.0309874 11.1100436 -16.1202365 5269 HA H sp3 -10.7143432 10.5899692
-17.0222751 5270 C C sp2 -9.8525333 12.0321662 -15.7350151 5271 O O sp2
-9.4856787 12.9052273 -16.5223624 5272 CB C sp3 -12.2846091 11.9368988
-16.4734175 5273 HB2 H sp3 -11.977916 12.8480809 -16.9853531 5274 HB3 H
sp3 -12.8120467 12.218732 -15.5609337 5275 CG C sp3 -13.2360491
11.1773753 -17.4092252 5276 HG2 H sp3 -13.570896 10.2706973 -16.9095935
5277 HG3 H sp3 -12.6831917 10.8805523 -18.3014237 5278 SD S sp3
-14.7144252 12.0924803 -17.9342965 5279 CE C sp3 -13.954794 13.4125424
-18.9194818 5280 HE1 H sp3 -14.7317834 13.9723479 -19.4394158 5281 HE2 H
sp3 -13.2712696 12.9793673 -19.6487728 5282 HE3 H sp3 -13.3999176
14.0892779 -18.2703728 5283 N N sp2 -9.2145563 11.8446689 -14.5737825
5284 H H sp3 -9.5506395 11.1465305 -13.9190421 5285 CA C sp3 -7.9707388
12.5410837 -14.2340386 5286 HA2 H sp3 -8.1996573 13.5553722 -13.907126
5287 HA3 H sp3 -7.355493 12.606342 -15.1298156 5288 C C sp2 -7.1174177
11.8633925 -13.1593544 5289 O O sp2 -7.5589088 10.945864 -12.4696295
5290 N N sp2 -5.8898886 12.3614263 -13.02027 5291 H H sp3 -5.627574
13.120167 -13.6426227 5292 CA C sp3 -4.9001042 11.9936245 -12.0106456
5293 HA H sp3 -5.4037323 11.4937047 -11.18178 5294 C C sp2 -4.2076324
13.2484876 -11.4602729 5295 O O sp2 -3.82958 14.1631125 -12.198463 5296
CB C sp3 -3.8623264 11.021951 -12.5932099 5297 HB2 H sp3 -2.9513288
11.1006445 -11.9978475 5298 HB3 H sp3 -3.6038961 11.334117 -13.6071571
5299 CG C sp2 -4.2474073 9.5709211 -12.5855412 5300 CD1 C sp2 -4.7003189
8.8545154 -13.6412936 5301 HD1 H sp3 -4.8534604 9.2519694 -14.6376729
5302 CD2 C sp2 -4.1906687 8.630025 -11.4660451 5303 NE1 N sp2 -4.9274863
7.5452513 -13.2565138 5304 HE1 H sp3 -5.3056919 6.825202 -13.8656767
5305 CE2 C sp2 -4.616334 7.3509439 -11.9309351 5306 CE3 C sp2 -3.8171769
8.7215004 -10.1059868 5307 HE3 H sp3 -3.4934225 9.6735628 -9.7131773
5308 CZ2 C sp2 -4.6604813 6.2247307 -11.1020444 5309 HZ2 H sp3
-4.9741838 5.2775541 -11.5034289 5310 CZ3 C sp2 -3.8830847 7.5975114
-9.2558002 5311 HZ3 H sp3 -3.6248052 7.6886228 -8.209423 5312 CH2 C sp2
-4.2989243 6.349331 -9.7514897 5313 HH2 H sp3 -4.3447815 5.4907433
-9.0936304 5314 N N sp2 -3.9952277 13.250609 -10.1489897 5315 H H sp3
-4.3375647 12.4499708 -9.6238588 5316 CA C sp3 -3.3531669 14.302071
-9.3576965 5317 HA H sp3 -2.847375 15.016619 -10.0071856 5318 C C sp2
-2.3047322 13.6707277 -8.4303952 5319 O O sp2 -2.2675346 12.4471954
-8.2887122 5320 CB C sp3 -4.4335416 15.0415539 -8.5490083 5321 HB2 H sp3
-3.9448687 15.6630243 -7.7996639 5322 HB3 H sp3 -5.0375352 14.3105336
-8.0103434 5323 CG C sp2 -5.3522304 15.9266272 -9.3724926 5324 CD1 C sp2
-6.3665605 15.3584017 -10.1671894 5325 HD1 H sp3 -6.5107988 14.2876589
-10.1793707 5326 CD2 C sp2 -5.206849 17.3264334 -9.3310872 5327 HD2 H
sp3 -4.4431456 17.7740894 -8.7118847 5328 CE1 C sp2 -7.2149612
16.1802745 -10.9279523 5329 HE1 H sp3 -7.9946663 15.7327985 -11.5262299
5330 CE2 C sp2 -6.0605911 18.1493963 -10.0855643 5331 HE2 H sp3
-5.9533445 19.2240589 -10.0484913 5332 CZ C sp2 -7.0708049 17.5780666
-10.8760439 5333 HZ H sp3 -7.7433516 18.2191351 -11.4271767 5334 N N sp2
-1.4868481 14.4754399 -7.7439535 5335 H H sp3 -1.5542155 15.4818901
-7.8952749 5336 CA C sp3 -0.5716972 13.9907143 -6.6972537 5337 HA H sp3
-1.0014022 13.0848407 -6.2767091 5338 C C sp2 -0.4371662 14.9661078
-5.5308576 5339 O O sp2 -0.666624 16.1589151 -5.6974478 5340 CB C sp3
0.7856216 13.6019877 -7.3128025 5341 HB2 H sp3 0.5991262 12.9299355
-8.1492307 5342 HB3 H sp3 1.3549105 13.0405102 -6.5755011 5343 CG C sp3
1.6329784 14.7883918 -7.8027056 5344 HG2 H sp3 1.9208165 15.4091052
-6.95336 5345 HG3 H sp3 1.0476472 15.382878 -8.5035889 5346 CD C sp3
2.8989453 14.2907847 -8.5082953 5347 HD2 H sp3 2.6017539 13.6294259
-9.3218753 5348 HD3 H sp3 3.5045921 13.7261531 -7.7964274 5349 NE N sp2
3.7007027 15.3933061 -9.0653913 5350 HE H sp3 3.4777604 16.3463943
-8.7887516 5351 CZ C sp2 4.7332628 15.2853421 -9.8824426 5352 NH1 N sp2
5.1780187 14.1386782 -10.3133232 5353 HH12 H sp3 4.7635034 13.2840544
-9.9806582 5354 HH11 H sp3 6.0748975 14.0811898 -10.8008482 5355 NH2 N
sp2 5.3277627 16.3638435 -10.2856024 5356 HH21 H sp3 6.0983851 16.308173
-10.9485958 5357 HH22 H sp3 4.9654966 17.2574427 -9.990933 5358 N N sp2
-0.0491613 14.4584556 -4.3601867 5359 H H sp3 0.0382618 13.4480296
-4.3052035 5360 CA C sp3 0.3448636 15.2485709 -3.1896203 5361 HA H sp3
0.5105337 16.2751012 -3.5125223 5362 C C sp2 1.6568571 14.7168665
-2.6090928 5363 O O sp2 1.6777716 13.6470368 -1.9948899 5364 CB C sp3
-0.7870938 15.2745557 -2.1477932 5365 HB2 H sp3 -0.7638228 14.3630487
-1.5495574 5366 HB3 H sp3 -1.754627 15.3454491 -2.6482866 5367 CG C sp3
-0.6254193 16.5003643 -1.2447254 5368 HG2 H sp3 -0.9428086 17.3756588
-1.8022671 5369 HG3 H sp3 0.4256188 16.6229634 -0.9866598 5370 CD C sp3
-1.4533489 16.4283786 0.0418575 5371 HD2 H sp3 -2.4640799 16.0917238
-0.1972005 5372 HD3 H sp3 -1.529351 17.4323584 0.4663226 5373 NE N sp2
-0.8337634 15.5187248 1.0249452 5374 HE H sp3 -1.2044272 14.5855441
1.0723175 5375 CZ C sp2 0.2119353 15.7994245 1.7858355 5376 NH1 N sp2
0.7849938 16.9660084 1.8099727 5377 HH12 H sp3 0.508004 17.6855228
1.1442655 5378 HH11 H sp3 1.6144403 17.0865467 2.3700499 5379 NH2 N sp2
0.7346949 14.8978938 2.5655834 5380 HH21 H sp3 1.557308 15.1657865
3.0924816 5381 HH22 H sp3 0.3686481 13.9668006 2.5939286 5382 N N sp2
2.7540854 15.4457939 -2.8079456 5383 H H sp3 2.6762053 16.2855908
-3.3737434 5384 CA C sp3 4.0227317 15.1653549 -2.1332408 5385 HA H sp3
4.2258634 14.1062807 -2.2473195 5386 C C sp2 3.9133255 15.4638893
-0.6192275 5387 O O sp2 3.0470012 16.2478076 -0.2192802 5388 CB C sp3
5.1617142 15.9126331 -2.8345689 5389 HB1 H sp3 5.1577923 15.6783805
-3.9001798 5390 HB2 H sp3 6.1204924 15.6067202 -2.4172836 5391 HB3 H sp3
5.0528939 16.9818276 -2.7040608 5392 N N sp2 4.7490224 14.8617926
0.2544384 5393 CA C sp3 4.4861638 14.8095291 1.6989925 5394 HA H sp3
3.6181859 14.166891 1.8505173 5395 C C sp2 4.194251 16.1601597 2.3761372
5396 O O sp2 3.211178 16.2630798 3.1125294 5397 CB C sp3 5.7076642
14.1091776 2.3021695 5398 HB2 H sp3 5.4554644 13.5734209 3.2181722 5399
HB3 H sp3 6.5077499 14.8286794 2.4857251 5400 CG C sp3 6.1281026
13.1542643 1.1855069 5401 HG2 H sp3 5.4892657 12.2695249 1.1966897 5402
HG3 H sp3 7.178339 12.8713987 1.2650666 5403 CD C sp3 5.8552332
13.9688356 -0.0779661 5404 HD2 H sp3 6.7362186 14.5609243 -0.3297965
5405 HD3 H sp3 5.6132423 13.2940845 -0.8992143 5406 N N sp2 4.9391464
17.2151216 2.0273349 5407 H H sp3 5.6990843 17.0572119 1.3833499 5408 CA
C sp3 4.7397793 18.5938938 2.5036751 5409 HA2 H sp3 5.7044396 19.0054371
2.80192 5410 HA3 H sp3 4.0970113 18.5908365 3.3844611 5411 C C sp2
4.1182039 19.5531189 1.4766541 5412 O O sp2 4.4376327 20.7370085
1.5046752 5413 N N sp2 3.3486995 19.0458375 0.5035705 5414 H H sp3
3.1352401 18.0545272 0.5327687 5415 CA C sp3 2.9080677 19.7779329
-0.7009991 5416 HA H sp3 3.1425337 20.8366738 -0.5754316 5417 C C sp2
1.3834868 19.6791503 -0.9074462 5418 O O sp2 0.6906026 19.0129226
-0.1368591 5419 CB C sp3 3.7389775 19.2247106 -1.8760157 5420 HB2 H sp3
3.2429078 18.3310161 -2.2526471 5421 HB3 H sp3 4.7126429 18.9237267
-1.4839916 5422 CG C sp3 4.0245647 20.1871937 -3.0435394 5423 HG2 H sp3
4.4884361 21.096943 -2.6601917 5424 HG3 H sp3 3.0946318 20.4424878
-3.5519455 5425 CD C sp3 4.9817853 19.5067683 -4.0409266 5426 HD2 H sp3
4.5130518 18.5904895 -4.3960644 5427 HD3 H sp3 5.9076752 19.2305714
-3.5336715 5428 CE C sp3 5.333514 20.3840456 -5.2483422 5429 HE2 H sp3
6.1982664 21.0021111 -4.9956767 5430 HE3 H sp3 4.4824454 21.0339602
-5.47125 5431 NZ N sp3 5.6113177 19.5446714 -6.4394303 5432 HZ3 H sp3
6.2897628 18.8096025 -6.2433042 5433 HZ1 H sp3 5.8919993 20.0841653
-7.2413423 5434 HZ2 H sp3 4.7380601 19.0739704 -6.6971053 5435 N N sp2
0.8670144 20.3650032 -1.9253108 5436 H H sp3 1.5080351 20.8515701
-2.5270569 5437 CA C sp3 -0.566933 20.4846721 -2.2578304 5438 HA H sp3
-1.1555981 20.2696436 -1.3628071 5439 C C sp2 -1.0037235 19.4784069
-3.3510144 5440 O O sp2 -0.1535513 18.8658613 -4.0021596 5441 CB C sp3
-0.8211267 21.957948 -2.6480974 5442 HB2 H sp3 -0.2616476 22.1809751
-3.5582575 5443 HB3 H sp3 -0.4183978 22.590615 -1.8549077 5444 CG C sp3
-2.2847917 22.3702729 -2.8674622 5445 HG2 H sp3 -2.6448835 21.9306272
-3.8003033 5446 HG3 H sp3 -2.3291979 23.4552566 -2.9856995 5447 CD C sp2
-3.1763213 21.9364213 -1.6993968 5448 OE1 O sp2 -3.1246727 22.5981573
-0.64383 5449 OE2 O sp3 -3.8255701 20.8767294 -1.8607323 5450 N N sp2
-2.3168249 19.2686476 -3.5365505 5451 H H sp3 -2.95412 19.7956016
-2.9336419 5452 CA C sp3 -2.9446876 18.4049348 -4.5556421 5453 HA H sp3
-2.4612747 17.4289658 -4.5273538 5454 C C sp2 -2.7500624 18.9709787
-5.9715997 5455 O O sp2 -3.6612706 19.5614902 -6.5612563 5456 CB C sp3
-4.4348973 18.2307474 -4.1922493 5457 HB2 H sp3 -4.9171124 19.2097815
-4.2259051 5458 HB3 H sp3 -4.5126759 17.8743303 -3.1635116 5459 CG C sp3
-5.1791318 17.2341744 -5.1092461 5460 HG2 H sp3 -5.2958114 16.2909989
-4.5738369 5461 HG3 H sp3 -4.5937206 17.02782 -6.0042716 5462 CD C sp3
-6.5674208 17.7303704 -5.5463284 5463 HD2 H sp3 -7.1544968 17.979691
-4.6598381 5464 HD3 H sp3 -7.0660073 16.917283 -6.0749732 5465 NE N sp2
-6.4738015 18.9104023 -6.4304071 5466 HE H sp3 -5.5736976 19.3791669
-6.4574546 5467 CZ C sp2 -7.4220208 19.4048974 -7.2118295 5468 NH1 N sp2
-8.5921029 18.8576136 -7.3432388 5469 HH12 H sp3 -8.8092911 17.9883244
-6.8959393 5470 HH11 H sp3 -9.2364144 19.2230003 -8.0571086 5471 NH2 N
sp2 -7.2219038 20.4840086 -7.9038684 5472 HH21 H sp3 -8.0120599
20.8149385 -8.4788952 5473 HH22 H sp3 -6.3807201 21.0140173 -7.8152475
5474 N N sp2 -1.5567272 18.7871998 -6.5218777 5475 H H sp3 -0.8893728
18.2375955 -5.9887799 5476 CA C sp3 -1.1696586 19.2574047 -7.8525633
5477 HA H sp3 -1.6571385 20.220545 -8.0102714 5478 C C sp2 -1.6548088
18.3247468 -8.9720148 5479 O O sp2 -1.8862634 17.1302223 -8.7739425 5480
CB C sp3 0.344202 19.5213899 -7.9107688 5481 HB2 H sp3 0.6252463
20.0888443 -7.0222858 5482 HB3 H sp3 0.5674797 20.1378454 -8.7801106
5483 CG C sp3 1.1860811 18.2430895 -8.0026551 5484 HG2 H sp3 1.060831
17.7963962 -8.9912346 5485 HG3 H sp3 0.8360066 17.5338797 -7.2563425
5486 CD C sp2 2.6644256 18.5215641 -7.7413417 5487 OE1 O sp2 2.9890496
19.0269978 -6.6471125 5488 OE2 O sp3 3.5269245 18.1926335 -8.5897061
5489 N N sp2 -1.8075487 18.8849083 -10.1686278 5490 H H sp3 -1.5031229
19.8435024 -10.2893718 5491 CA C sp3 -2.2823909 18.175071 -11.3542391
5492 HA H sp3 -3.1376339 17.5580738 -11.0786766 5493 C C sp2 -1.1953266
17.2522527 -11.9265057 5494 O O sp2 -0.0143856 17.604802 -11.9086524
5495 CB C sp3 -2.7436973 19.2399057 -12.3589545 5496 HB2 H sp3
-1.8893299 19.8734765 -12.6009665 5497 HB3 H sp3 -3.4888721 19.871336
-11.8723531 5498 CG C sp2 -3.3550841 18.7358343 -13.649632 5499 CD1 C
sp2 -4.4875349 17.9015201 -13.6206312 5500 HD1 H sp3 -4.9024667
17.5716297 -12.679313 5501 CD2 C sp2 -2.8381338 19.1679912 -14.8863218
5502 HD2 H sp3 -1.9865303 19.8296798 -14.9178715 5503 CE1 C sp2
-5.104666 17.516314 -14.8216873 5504 HE1 H sp3 -5.9767901 16.8800889
-14.7928398 5505 CE2 C sp2 -3.4419377 18.7631936 -16.0878729 5506 HE2 H
sp3 -3.0429797 19.0897557 -17.0383173 5507 CZ C sp2 -4.5841339
17.9491788 -16.0545179 5508 HZ H sp3 -5.0587954 17.6596355 -16.981862
5509 N N sp2 -1.5892744 16.1055555 -12.4914268 5510 H H sp3 -2.5705465
15.8530613 -12.4469105 5511 CA C sp3 -0.6825007 15.1935851 -13.2154567
5512 HA H sp3 0.2879579 15.6762388 -13.3362859 5513 C C sp2 -1.2013692
14.933372 -14.6309249 5514 O O sp2 -0.4557115 15.15623 -15.5850832 5515
CB C sp3 -0.4389561 13.8885595 -12.4261946 5516 HB H sp3 -1.3803751
13.3589862 -12.2942276 5517 CG1 C sp3 0.5395796 12.9504332 -13.1400035
5518 HG11 H sp3 1.5073652 13.4388222 -13.2452022 5519 HG12 H sp3
0.1569488 12.6762197 -14.1230802 5520 HG13 H sp3 0.6648451 12.0400155
-12.5553702 5521 CG2 C sp3 0.1624656 14.1731408 -11.0436167 5522 HG21 H
sp3 1.1205637 14.6836712 -11.1501131 5523 HG22 H sp3 0.30105 13.2379256
-10.5034634 5524 HG23 H sp3 -0.5041889 14.8062818 -10.4624457 5525 N N
sp2 -2.4822287 14.5816578 -14.7930063 5526 H H sp3 -3.0652423 14.4399929
-13.9736219 5527 CA C sp3 -3.1406901 14.5371965 -16.1003841 5528 HA H
sp3 -2.812082 15.4049025 -16.6702431 5529 C C sp2 -4.6780678 14.5948649
-16.0135498 5530 O O sp2 -5.2741946 14.2239525 -15.0044251 5531 CB C sp3
-2.7088368 13.2620626 -16.8414687 5532 HB1 H sp3 -3.0787943 12.3818089
-16.3137613 5533 HB2 H sp3 -1.622936 13.2095573 -16.9104697 5534 HB3 H
sp3 -3.1153341 13.279931 -17.8535298 5535 N N sp2 -5.3257218 14.9545663
-17.1183184 5536 H H sp3 -4.7626628 15.2896586 -17.8941172 5537 CA C sp3
-6.7393282 14.7044451 -17.4181399 5538 HA H sp3 -7.1794784 14.0993281
-16.6303103 5539 C C sp2 -6.8646313 13.925756 -18.7215588 5540 O O sp2
-5.8905104 13.7919705 -19.4631511 5541 CB C sp3 -7.5371048 16.0092025
-17.5034706 5542 HB2 H sp3 -7.4320395 16.5415899 -16.5594721 5543 HB3 H
sp3 -8.5911689 15.7736573 -17.6545108 5544 OG O sp3 -7.1057816
16.8570068 -18.5486555 5545 HG H sp3 -7.3453322 16.4664033 -19.4111313
5546 N N sp2 -8.0670868 13.457502 -19.0465947 5547 H H sp3 -8.8273418
13.5301324 -18.3774221 5548 CA C sp3 -8.3675159 12.8836537 -20.3590452
5549 HA H sp3 -7.6690403 13.3150453 -21.0706571 5550 C C sp2 -9.7735399
13.2885238 -20.8226517 5551 O O sp2 -10.6897315 13.4199872 -20.0053356
5552 CB C sp3 -8.102294 11.3604294 -20.3133063 5553 HB H sp3 -7.1853983
11.2217669 -19.736274 5554 CG1 C sp3 -7.8246828 10.7712803 -21.7079862
5555 HG12 H sp3 -7.224442 11.4724033 -22.2786825 5556 HG13 H sp3
-8.7603074 10.6274246 -22.2447362 5557 CG2 C sp3 -9.2139432 10.5970926
-19.5793997 5558 HG21 H sp3 -10.161464 10.6854479 -20.1097894 5559 HG22
H sp3 -9.3194535 11.0098738 -18.5800509 5560 HG23 H sp3 -8.9557216
9.5465021 -19.4992966 5561 CD1 C sp3 -7.0418092 9.4504663 -21.6331106
5562 HD11 H sp3 -6.1439988 9.5784342 -21.0300613 5563 HD12 H sp3
-6.7430333 9.1462156 -22.6349386 5564 HD13 H sp3 -7.6531485 8.6671828
-21.1896674 5565 N N sp2 -9.9733772 13.4589782 -22.1343894 5566 H H sp3
-9.1941293 13.3800167 -22.7737627 5567 CA C sp3 -11.3320412 13.4877452
-22.7035448 5568 HA H sp3 -11.9052484 14.2453629 -22.1710815 5569 C C
sp2 -12.0160413 12.1467411 -22.4601047 5570 O O sp2 -11.3573929
11.1071668 -22.4222473 5571 CB C sp3 -11.3644004 13.8353061 -24.2032767
5572 HB H sp3 -12.3519626 13.5993207 -24.6016049 5573 OG1 O sp3
-10.4079516 13.1045452 -24.9366651 5574 HG1 H sp3 -10.2610407 13.573195
-25.7938375 5575 CG2 C sp3 -11.1289988 15.3292694 -24.4099736 5576 HG21
H sp3 -10.2041674 15.640165 -23.9250216 5577 HG22 H sp3 -11.953414
15.8928483 -23.9772818 5578 HG23 H sp3 -11.0777619 15.5517019
-25.4759638 5579 N N sp2 -13.3406338 12.1457972 -22.2833682 5580 H H sp3
-13.8259592 13.0363149 -22.3354072 5581 CA C sp3 -14.0912786 10.9667834
-21.826603 5582 HA H sp3 -13.8460442 10.7666214 -20.7826592 5583 C C sp2
-13.7832885 9.6876107 -22.6219915 5584 O O sp2 -13.7250379 8.59666
-22.0602252 5585 CB C sp3 -15.5891876 11.265741 -21.9326954 5586 HB2 H
sp3 -15.804417 11.5799916 -22.9522951 5587 HB3 H sp3 -15.848175
12.0835189 -21.2578504 5588 CG C sp2 -16.4433671 10.0758932 -21.6391004
5589 CD1 C sp2 -16.874372 9.7045322 -20.4163444 5590 HD1 H sp3
-16.6994201 10.2617971 -19.5017444 5591 CD2 C sp2 -16.8654012 9.0165025
-22.5554406 5592 NE1 N sp2 -17.5157214 8.4883723 -20.5119289 5593 HE1 H
sp3 -17.9840909 8.0621725 -19.7200126 5594 CE2 C sp2 -17.4922208
7.9892637 -21.7926687 5595 CE3 C sp2 -16.7447704 8.7984385 -23.9458236
5596 HE3 H sp3 -16.2977365 9.5622571 -24.5617511 5597 CZ2 C sp2
-17.9266286 6.7844368 -22.3601451 5598 HZ2 H sp3 -18.4051468 6.0361381
-21.7483087 5599 CZ3 C sp2 -17.1875479 7.5986253 -24.5323668 5600 HZ3 H
sp3 -17.0986771 7.4534406 -25.5995836 5601 CH2 C sp2 -17.7525459
6.5846441 -23.7408644 5602 HH2 H sp3 -18.0853657 5.6699006 -24.2112249
5603 N N sp2 -13.5447099 9.8239022 -23.9232571 5604 H H sp3 -13.473551
10.7590901 -24.2961032 5605 CA C sp3 -13.2494552 8.7291497 -24.8472204
5606 HA H sp3 -14.0168767 7.962203 -24.750242 5607 C C sp2 -11.8960455
8.0514361 -24.6340986 5608 O O sp2 -11.6712249 6.9836626 -25.1922088
5609 CB C sp3 -13.2785813 9.302129 -26.2631954 5610 HB2 H sp3
-14.3069063 9.564366 -26.5117202 5611 HB3 H sp3 -12.9162188 8.5653654
-26.979291 5612 OG O sp3 -12.4633891 10.4623674 -26.3197753 5613 HG H
sp3 -12.483053 10.825379 -27.2122527 5614 N N sp2 -10.9643164 8.6795527
-23.9153058 5615 H H sp3 -11.2202286 9.5433745 -23.4462514 5616 CA C sp3
-9.5633581 8.264294 -23.8776241 5617 HA2 H sp3 -9.5048165 7.1770434
-23.9491398 5618 HA3 H sp3 -9.1506348 8.5522586 -22.917782 5619 C C sp2
-8.688559 8.8588152 -24.9925331 5620 O O sp2 -7.5204646 8.4853745
-25.0898046 5621 N N sp2 -9.2118394 9.7467735 -25.8469079 5622 H H sp3
-10.1743429 10.0330684 -25.7182993 5623 CA C sp3 -8.4765853 10.2511103
-27.0205832 5624 HA H sp3 -7.9196871 9.4195449 -27.4555223 5625 C C sp2
-7.4264497 11.3048577 -26.6494984 5626 O O sp2 -6.2969149 11.2115553
-27.1309429 5627 CB C sp3 -9.4583001 10.7543493 -28.1034369 5628 HB H
sp3 -10.1692027 11.4426736 -27.6430993 5629 CG1 C sp3 -10.2221819
9.5431048 -28.6887187 5630 HG12 H sp3 -10.7287664 9.0147383 -27.8824548
5631 HG13 H sp3 -9.5138656 8.8488573 -29.1434406 5632 CG2 C sp3
-8.7280592 11.5071637 -29.2277178 5633 HG21 H sp3 -7.9709366 10.8651142
-29.6655122 5634 HG22 H sp3 -8.2460613 12.4043331 -28.8420919 5635 HG23
H sp3 -9.4288004 11.8440619 -29.9885405 5636 CD1 C sp3 -11.2760936
9.917732 -29.735185 5637 HD11 H sp3 -11.840082 10.7849584 -29.3970387
5638 HD12 H sp3 -11.952716 9.0768317 -29.880907 5639 HD13 H sp3
-10.7982922 10.1491872 -30.6871054 5640 N N sp2 -7.7457055 12.2533134
-25.7656358 5641 H H sp3 -8.6990795 12.2682515 -25.4194799 5642 CA C sp3
-6.936014 13.4564482 -25.5215348 5643 HA H sp3 -6.0817531 13.4474209
-26.1966441 5644 C C sp2 -6.4046072 13.5062909 -24.0783563 5645 O O sp2
-6.9770895 14.1927897 -23.223657 5646 CB C sp3 -7.7234935 14.7321438
-25.8634578 5647 HB2 H sp3 -7.0375567 15.5811066 -25.8626965 5648 HB3 H
sp3 -8.4707221 14.9191367 -25.0990532 5649 CG C sp2 -8.4190437
14.6487583 -27.2131496 5650 OD1 O sp2 -7.7440952 14.9716968 -28.2155225
5651 OD2 O sp3 -9.6032888 14.2344312 -27.2204302 5652 N N sp2 -5.3323924
12.7596511 -23.7561788 5653 CA C sp3 -4.6898166 12.8288851 -22.4519211
5654 HA H sp3 -5.4260141 12.76363 -21.6537387 5655 C C sp2 -3.9190988
14.146338 -22.3335151 5656 O O sp2 -2.9256463 14.3495558 -23.0325 5657
CB C sp3 -3.7845482 11.5992218 -22.3974078 5658 HB2 H sp3 -4.3581979
10.7435835 -22.0471381 5659 HB3 H sp3 -2.9162278 11.7681928 -21.7667065
5660 CG C sp3 -3.3983664 11.3619169 -23.8522946 5661 HG2 H sp3
-3.1346738 10.3207209 -24.0381925 5662 HG3 H sp3 -2.5781714 12.0218417
-24.1310935 5663 CD C sp3 -4.6668359 11.7725546 -24.5933661 5664 HD2 H
sp3 -4.4077145 12.17504 -25.5728542 5665 HD3 H sp3 -5.3201722 10.9057268
-24.6919434 5666 N N sp2 -4.3856846 15.0629684 -21.4870442 5667 H H sp3
-5.1852379 14.811818 -20.9110543 5668 CA C sp3 -3.7398653 16.355794
-21.2314397 5669 HA H sp3 -3.0525521 16.5858553 -22.0430213 5670 C C sp2
-2.9409629 16.2865257 -19.940861 5671 O O sp2 -3.4968142 16.2331166
-18.8483646 5672 CB C sp3 -4.7520401 17.5025478 -21.1619113 5673 HB H
sp3 -5.4620851 17.3041019 -20.3645882 5674 OG1 O sp3 -5.4662958
17.6246247 -22.3754721 5675 HG1 H sp3 -4.9242215 17.2646684 -23.1025463
5676 CG2 C sp3 -4.0829734 18.8436876 -20.867052 5677 HG21 H sp3
-3.2021218 18.960485 -21.4934403 5678 HG22 H sp3 -3.7813876 18.8796867
-19.8197436 5679 HG23 H sp3 -4.7914231 19.6530284 -21.0438352 5680 N N
sp2 -1.6215074 16.3293157 -20.0683831 5681 H H sp3 -1.2244613 16.341833
-20.993932 5682 CA C sp3 -0.6988738 16.2659401 -18.9391739 5683 HA H sp3
-1.109002 15.5931314 -18.1854192 5684 C C sp2 -0.4992535 17.6395205
-18.2922191 5685 O O sp2 -0.5690367 18.6750838 -18.9626472 5686 CB C sp3
0.6280551 15.6692052 -19.421681 5687 HB2 H sp3 1.2884998 15.5234786
-18.5665378 5688 HB3 H sp3 1.1046943 16.3786397 -20.098218 5689 CG C sp2
0.4415455 14.3494759 -20.1435408 5690 CD1 C sp2 0.3309357 13.1546897
-19.4084813 5691 HD1 H sp3 0.4572445 13.1682184 -18.3347337 5692 CD2 C
sp2 0.2556365 14.3372974 -21.5397241 5693 HD2 H sp3 0.3322493 15.2511839
-22.110921 5694 CE1 C sp2 0.0340736 11.9477085 -20.0696073 5695 HE1 H
sp3 -0.0478797 11.0350386 -19.5058681 5696 CE2 C sp2 -0.0723338
13.1379417 -22.1945336 5697 HE2 H sp3 -0.2652057 13.1373673 -23.2540191
5698 CZ C sp2 -0.1658647 11.9352021 -21.4680421 5699 OH O sp3 -0.4658614
10.7781833 -22.1182245 5700 HH H sp3 -0.4162586 10.9148655 -23.0838153
5701 N N sp2 -0.1150955 17.6445524 -17.0163609 5702 H H sp3 -0.0804034
16.762066 -16.5168681 5703 CA C sp3 0.5750423 18.7875888 -16.440116 5704
HA H sp3 -0.0392011 19.6772545 -16.5841956 5705 C C sp2 1.9108299
18.9807069 -17.1744151 5706 O O sp2 2.6555322 18.023865 -17.3869911 5707
CB C sp3 0.7728221 18.5650957 -14.9378628 5708 HB1 H sp3 1.4198277
17.7069099 -14.7594471 5709 HB2 H sp3 -0.1880578 18.3798159 -14.46208
5710 HB3 H sp3 1.2267887 19.4500408 -14.4924132 5711 N N sp2 2.2547117
20.2185532 -17.5285943 5712 H H sp3 1.602191 20.9705332 -17.3734916 5713
CA C sp3 3.4419798 20.504428 -18.3509894 5714 HA H sp3 3.3836215
19.8790972 -19.2426809 5715 C C sp2 4.7706363 20.153931 -17.6374014 5716
O O sp2 5.7620834 19.8084076 -18.2783103 5717 CB C sp3 3.3684573
21.9686994 -18.8026766 5718 HB2 H sp3 3.8397875 22.6107909 -18.0560544
5719 HB3 H sp3 2.3236355 22.2729381 -18.8974121 5720 CG C sp2 4.0270693
22.1476428 -20.166155 5721 OD1 O sp2 5.1156528 22.7566035 -20.2093802
5722 OD2 O sp3 3.4407127 21.6449086 -21.157315 5723 N N sp2 4.7025489
20.0504358 -16.3045289 5724 H H sp3 3.8256081 20.3392316 -15.9016951
5725 CA C sp3 5.6889237 19.4700537 -15.3800967 5726 HA H sp3 6.6118782
20.0480636 -15.4232894 5727 C C sp2 6.0368357 17.9928362 -15.6481082
5728 O O sp2 7.1572709 17.5706148 -15.3607522 5729 CB C sp3 5.0848456
19.6037423 -13.9749749 5730 HB2 H sp3 4.1147211 19.1032979 -13.9584277
5731 HB3 H sp3 4.9293396 20.6604085 -13.751965 5732 OG O sp3 5.8863003
19.0419605 -12.9615727 5733 HG H sp3 5.3536412 19.0785421 -12.1381594
5734 N N sp2 5.1197492 17.2007563 -16.2228339 5735 H H sp3 4.2267053
17.6150342 -16.4676163 5736 CA C sp3 5.2856721 15.7467589 -16.46604 5737
HA H sp3 6.3171958 15.4745748 -16.2496991 5738 C C sp2 5.0484982
15.3205739 -17.9221563 5739 O O sp2 5.2704577 14.1578096 -18.2642531
5740 CB C sp3 4.4072912 14.9001471 -15.519079 5741 HB H sp3 4.7106337
13.8629492 -15.6417854 5742 CG1 C sp3 4.6156826 15.2606672 -14.0430425
5743 HG11 H sp3 4.2786548 16.276253 -13.8369705 5744 HG12 H sp3
5.6709452 15.1720195 -13.7925087 5745 HG13 H sp3 4.0557612 14.5721329
-13.4117079 5746 CG2 C sp3 2.9097438 14.9918573 -15.8394804 5747 HG21 H
sp3 2.5676686 16.0194028 -15.7583202 5748 HG22 H sp3 2.3451316
14.3775582 -15.1427506 5749 HG23 H sp3 2.7128848 14.6224027 -16.8447663
5750 N N sp2 4.6126749 16.2455502 -18.7831971 5751 H H sp3 4.4315472
17.1685177 -18.4141234 5752 CA C sp3 4.1914653 15.9944202 -20.1628325
5753 HA H sp3 3.2930687 15.3777527 -20.1506311 5754 C C sp2 5.2305937
15.2537449 -21.0230289 5755 O O sp2 4.8614621 14.4319021 -21.8588805
5756 CB C sp3 3.8552879 17.3571573 -20.7804494 5757 HB1 H sp3 4.7223496
18.0169785 -20.7258998 5758 HB2 H sp3 3.0200865 17.8137819 -20.2494648
5759 HB3 H sp3 3.5840687 17.2262524 -21.8254034 5760 N N sp2 6.5197094
15.4803425 -20.7696011 5761 H H sp3 6.7525063 16.166856 -20.0578322 5762
CA C sp3 7.6355639 14.8574481 -21.4927534 5763 HA H sp3 7.4597079
14.9662856 -22.5636522 5764 C C sp2 7.7786643 13.3591169 -21.1722987
5765 O O sp2 8.3503656 12.5988218 -21.9567664 5766 CB C sp3 8.9575363
15.5722667 -21.1343403 5767 HB2 H sp3 9.6142779 15.5530122 -22.0056036
5768 HB3 H sp3 9.463155 15.0265594 -20.3383717 5769 CG C sp2 8.7702772
17.0123123 -20.6586466 5770 OD1 O sp2 8.885001 17.9408939 -21.482119
5771 OD2 O sp3 8.4136746 17.2083862 -19.47109 5772 N N sp2 7.3170654
12.9510669 -19.9811386 5773 H H sp3 6.7911974 13.632569 -19.4417511 5774
CA C sp3 7.6960672 11.6971352 -19.315695 5775 HA H sp3 8.4365035
11.1718546 -19.9224032 5776 C C sp2 6.5406364 10.7245938 -19.1142539
5777 O O sp2 6.7799871 9.5177537 -19.1185453 5778 CB C sp3 8.3226501
12.0211802 -17.948936 5779 HB2 H sp3 8.5588219 11.0814872 -17.4544065
5780 HB3 H sp3 7.5923773 12.5521605 -17.3350193 5781 CG C sp3 9.6102975
12.8529961 -18.0411629 5782 HG2 H sp3 9.3811427 13.8475772 -18.4197947
5783 HG3 H sp3 10.3016822 12.3642099 -18.7288308 5784 CD C sp3
10.2911795 12.9880951 -16.674392 5785 HD2 H sp3 11.2476189 13.4937741
-16.8147897 5786 HD3 H sp3 10.4885114 11.9871952 -16.2908181 5787 NE N
sp2 9.4737305 13.7674365 -15.7223631 5788 HE H sp3 9.0992305 14.6489307
-16.0678129 5789 CZ C sp2 9.1523911 13.4220352 -14.4856253 5790 NH1 N
sp2 9.597926 12.3361565 -13.931849 5791 HH12 H sp3 10.2467627 11.7188119
-14.4015604 5792 HH11 H sp3 9.4067452 12.1804987 -12.9400032 5793 NH2 N
sp2 8.3981109 14.1742342 -13.7406137 5794 HH21 H sp3 8.1528699 13.85012
-12.7985845 5795 HH22 H sp3 8.0402567 15.0671134 -14.0384979 5796 N N
sp2 5.3269745 11.202502 -18.8499871 5797 H H sp3 5.1964168 12.2072256
-18.8466013 5798 CA C sp3 4.2022305 10.3503864 -18.4387794 5799 HA H sp3
4.5773971 9.377269 -18.1187767 5800 C C sp2 3.2328412 10.0667548
-19.5991188 5801 O O sp2 3.1865895 10.8067167 -20.5843133 5802 CB C sp3
3.4914334 10.9732429 -17.2239754 5803 HB2 H sp3 2.5908763 10.389573
-17.0345117 5804 HB3 H sp3 3.1669424 11.9786679 -17.4978304 5805 CG C
sp2 4.247088 11.0637409 -15.8975882 5806 CD1 C sp2 5.6067444 10.7056153
-15.74761 5807 HD1 H sp3 6.1727424 10.305631 -16.5679773 5808 CD2 C sp2
3.546621 11.5392277 -14.7725561 5809 HD2 H sp3 2.5037931 11.8019626
-14.8643989 5810 CE1 C sp2 6.2598742 10.8650808 -14.5132108 5811 HE1 H
sp3 7.3036861 10.5985458 -14.4126526 5812 CE2 C sp2 4.1953973 11.6880136
-13.5339645 5813 HE2 H sp3 3.6505972 12.0479485 -12.673813 5814 CZ C sp2
5.5537538 11.3581615 -13.4047345 5815 HZ H sp3 6.0477434 11.4717204
-12.4497945 5816 N N sp2 2.424723 9.0149842 -19.448725 5817 H H sp3
2.5420183 8.4352219 -18.6224599 5818 CA C sp3 1.4178009 8.5796737
-20.4283433 5819 HA H sp3 1.1743718 9.4235441 -21.0624425 5820 C C sp2
0.1524394 8.1104863 -19.7117971 5821 O O sp2 0.2438732 7.2888896
-18.8075328 5822 CB C sp3 1.9090004 7.4267115 -21.3273594 5823 HB H sp3
1.3726781 6.5214635 -21.0512253 5824 OG1 O sp3 3.2817226 7.1313199
-21.2085376 5825 HG1 H sp3 3.3852266 6.2471476 -21.5963095 5826 CG2 C
sp3 1.6319956 7.7189652 -22.8015392 5827 HG21 H sp3 2.1519542 8.6306513
-23.0986721 5828 HG22 H sp3 0.5609385 7.8495193 -22.9577801 5829 HG23 H
sp3 1.978395 6.8898583 -23.4182727 5830 N N sp2 -1.0429754 8.5389898
-20.1234526 5831 H H sp3 -1.0947497 9.1936297 -20.8992398 5832 CA C sp3
-2.3095167 8.0960817 -19.4989745 5833 HA H sp3 -2.0993022 7.2127942
-18.9008823 5834 C C sp2 -3.3315757 7.641129 -20.5386728 5835 O O sp2
-3.3351796 8.130676 -21.6719194 5836 CB C sp3 -2.8540273 9.1539165
-18.5180018 5837 HB H sp3 -2.0613014 9.4025387 -17.8139255 5838 OG1 O
sp3 -3.9566051 8.6909758 -17.7807027 5839 HG1 H sp3 -3.7955502 7.766903
-17.5150166 5840 CG2 C sp3 -3.337588 10.4406887 -19.1722181 5841 HG21 H
sp3 -4.1364894 10.21793 -19.8746577 5842 HG22 H sp3 -2.5134322
10.9324053 -19.6812918 5843 HG23 H sp3 -3.734869 11.1076551 -18.4097247
5844 N N sp2 -4.1505669 6.6437276 -20.1947876 5845 H H sp3 -4.1037123
6.2623079 -19.2551147 5846 CA C sp3 -5.1005796 6.0261312 -21.1244362
5847 HA H sp3 -5.4211205 6.7932056 -21.8254294 5848 C C sp2 -6.3569991
5.4976513 -20.4339343 5849 O O sp2 -6.303646 5.0093964 -19.3018697 5850
CB C sp3 -4.4221974 4.9048627 -21.9191697 5851 HB2 H sp3 -3.5472633
5.3033739 -22.4343404 5852 HB3 H sp3 -5.1170628 4.5155525 -22.6632623
5853 OG O sp3 -4.0235138 3.8516066 -21.0692307 5854 HG H sp3 -3.6325086
3.1526517 -21.6247728 5855 N N sp2 -7.5021296 5.6019117 -21.1206883 5856
H H sp3 -7.4546983 5.9413778 -22.0769998 5857 CA C sp3 -8.8067544
5.2069846 -20.5749159 5858 HA H sp3 -8.645228 4.8756983 -19.5510549 5859
C C sp2 -9.404646 4.0228907 -21.3243556 5860 O O sp2 -9.5885785 4.063811
-22.5405208 5861 CB C sp3 -9.7696204 6.4022471 -20.502767 5862 HB2 H sp3
-10.1296055 6.6494911 -21.5023706 5863 HB3 H sp3 -9.2481893 7.2637285
-20.0888501 5864 CG C sp3 -10.9546897 6.0593206 -19.5894744 5865 HG2 H
sp3 -10.5833369 5.8370966 -18.5881784 5866 HG3 H sp3 -11.4682978
5.1784792 -19.9770538 5867 CD C sp3 -11.9709194 7.1939979 -19.4881356
5868 HD2 H sp3 -12.2793657 7.4714965 -20.4933578 5869 HD3 H sp3
-11.5005547 8.0619397 -19.0220187 5870 NE N sp2 -13.117838 6.7465601
-18.6749423 5871 HE H sp3 -12.9264649 6.6118062 -17.6932515 5872 CZ C
sp2 -14.3334577 6.4643124 -19.1049598 5873 NH1 N sp2 -14.767444 6.810253
-20.2786722 5874 HH12 H sp3 -14.1720879 7.3760127 -20.8795945 5875 HH11
H sp3 -15.7203299 6.6877676 -20.5561592 5876 NH2 N sp2 -15.1702129
5.8055387 -18.3670641 5877 HH21 H sp3 -16.0879097 5.6040186 -18.7077786
5878 HH22 H sp3 -14.8836836 5.3469035 -17.5055201 5879 N N sp2
-9.7974397 3.0088532 -20.5651616 5880 H H sp3 -9.6533932 3.0872839
-19.5636638 5881 CA C sp3 -10.5090281 1.8357944 -21.0502796 5882 HA H
sp3 -10.4334484 1.79284 -22.1295904 5883 C C sp2 -11.9935695 1.9047455
-20.6655612 5884 O O sp2 -12.3355108 1.8469214 -19.4848991 5885 CB C sp3
-9.816485 0.5781993 -20.5254983 5886 HB2 H sp3 -10.0245882 0.4642295
-19.4623316 5887 HB3 H sp3 -8.7386313 0.6905589 -20.6523998 5888 CG C
sp2 -10.2723553 -0.6638726 -21.2873153 5889 OD1 O sp2 -11.4925651
-0.7937717 -21.5455402 5890 OD2 O sp3 -9.4055452 -1.5048236 -21.6047343
5891 N N sp2 -12.8927377 2.0201887 -21.6477961 5892 H H sp3 -12.5584355
2.1297737 -22.6000584 5893 CA C sp3 -14.3453752 2.0626078 -21.3984545
5894 HA H sp3 -14.5112183 2.7063955 -20.534551 5895 C C sp2 -14.9418874
0.6974136 -21.0210089 5896 O O sp2 -15.935405 0.6451444 -20.2969255 5897
CB C sp3 -15.1117958 2.6988561 -22.5781542 5898 HB H sp3 -16.1532418
2.7939468 -22.2778701 5899 CG1 C sp3 -14.6001318 4.1130288 -22.8820551
5900 HG11 H sp3 -13.5913917 4.0779542 -23.2954411 5901 HG12 H sp3
-14.5858383 4.7032008 -21.9691022 5902 HG13 H sp3 -15.2577766 4.5967988
-23.6045723 5903 CG2 C sp3 -15.0735421 1.8800092 -23.8738845 5904 HG21 H
sp3 -14.0484947 1.7823969 -24.2277758 5905 HG22 H sp3 -15.6644556
2.381625 -24.6407859 5906 HG23 H sp3 -15.4946081 0.8881724 -23.7123863
5907 N N sp2 -14.3198451 -0.4149543 -21.4231068 5908 H H sp3 -13.4203751
-0.3292882 -21.8868025 5909 CA C sp3 -14.8227301 -1.7637802 -21.1647475
5910 HA H sp3 -15.9032319 -1.765732 -21.317304 5911 C C sp2 -14.5626318
-2.1985206 -19.7127096 5912 O O sp2 -15.4932165 -2.6258703 -19.020063
5913 CB C sp3 -14.2070168 -2.7274359 -22.187048 5914 HB1 H sp3
-13.1241683 -2.7734115 -22.0641657 5915 HB2 H sp3 -14.4362232 -2.3889487
-23.1984941 5916 HB3 H sp3 -14.6228492 -3.7257432 -22.0468384 5917 N N
sp2 -13.3543048 -1.9536155 -19.1883635 5918 H H sp3 -12.6387206
-1.5752694 -19.807648 5919 CA C sp3 -13.059724 -2.1131106 -17.7538006
5920 HA H sp3 -13.8238922 -2.7672236 -17.3397815 5921 C C sp2
-13.2393015 -0.8292838 -16.912122 5922 O O sp2 -13.1209273 -0.9143151
-15.6996293 5923 CB C sp3 -11.7549268 -2.9035968 -17.5051129 5924 HB2 H
sp3 -11.9234973 -3.9433738 -17.7830654 5925 HB3 H sp3 -11.5238796
-2.8921826 -16.4393223 5926 CG C sp2 -10.5366516 -2.4061234 -18.2544205
5927 OD1 O sp2 -9.8346998 -1.5084176 -17.8135653 5928 ND2 N sp2
-10.254139 -2.9913926 -19.3933125 5929 HD22 H sp3 -10.8476758 -3.7063667
-19.7648955 5930 HD21 H sp3 -9.5975218 -2.5369945 -20.0317432 5931 N N
sp2 -13.6667318 0.293644 -17.5056028 5932 H H sp3 -13.7048882 0.2959801
-18.5150204 5933 CA C sp3 -13.8960775 1.5983321 -16.8535552 5934 HA H
sp3 -14.0470302 2.3042232 -17.6706726 5935 C C sp2 -12.6795096 2.1570488
-16.0844339 5936 O O sp2 -12.8330955 2.8427368 -15.0718396 5937 CB C sp3
-15.2062247 1.5811059 -16.0425879 5938 HB2 H sp3 -15.0567022 1.0200054
-15.1204164 5939 HB3 H sp3 -15.9720347 1.0883306 -16.6310132 5940 CG C
sp2 -15.7330582 2.9695066 -15.7058435 5941 OD1 O sp2 -15.4550234
3.9490537 -16.3878921 5942 ND2 N sp2 -16.6162989 3.0679665 -14.7433513
5943 HD22 H sp3 -16.654078 2.345704 -14.0267321 5944 HD21 H sp3
-16.9816936 3.9878627 -14.5094587 5945 N N sp2 -11.4696318 1.8670601
-16.5694397 5946 H H sp3 -11.4280507 1.39254 -17.4613033 5947 CA C sp3
-10.2055867 2.2265678 -15.9087096 5948 HA H sp3 -10.4248488 2.439603
-14.869467 5949 C C sp2 -9.5648528 3.4597197 -16.5488335 5950 O O sp2
-9.4912186 3.5373809 -17.7735208 5951 CB C sp3 -9.1986787 1.0635877
-15.9324206 5952 HB H sp3 -8.8659189 0.9134452 -16.9573667 5953 OG1 O
sp3 -9.7718533 -0.1376317 -15.4756571 5954 HG1 H sp3 -9.9101301
-0.6772552 -16.2747083 5955 CG2 C sp3 -7.982503 1.2931477 -15.0361091
5956 HG21 H sp3 -8.3064576 1.4949007 -14.0186678 5957 HG22 H sp3
-7.3795043 2.1157089 -15.4138775 5958 HG23 H sp3 -7.3666501 0.3965519
-15.0258779 5959 N N sp2 -8.9653159 4.3440375 -15.745217 5960 H H sp3
-9.0949165 4.2205591 -14.7456594 5961 CA C sp3 -7.9487663 5.3107912
-16.173107 5962 HA H sp3 -7.92073 5.3333158 -17.2630462 5963 C C sp2
-6.5615604 4.8739955 -15.6766776 5964 O O sp2 -6.2333788 4.9976283
-14.492962 5965 CB C sp3 -8.3284457 6.7194544 -15.6884954 5966 HB2 H sp3
-8.3949586 6.7096061 -14.599199 5967 HB3 H sp3 -9.3084353 6.9727922
-16.0919993 5968 CG C sp3 -7.3288032 7.8108423 -16.1164048 5969 HG H sp3
-6.3330641 7.571563 -15.7485085 5970 CD1 C sp3 -7.2703615 7.9680643
-17.6329963 5971 HD11 H sp3 -8.2791386 8.0063353 -18.0363185 5972 HD12 H
sp3 -6.7332129 7.1285109 -18.062413 5973 HD13 H sp3 -6.730697 8.8778204
-17.8981107 5974 CD2 C sp3 -7.7560866 9.1465874 -15.5242747 5975 HD21 H
sp3 -8.7311693 9.4154538 -15.9209996 5976 HD22 H sp3 -7.0314887
9.9169989 -15.7883561 5977 HD23 H sp3 -7.8085752 9.0692881 -14.4372678
5978 N N sp2 -5.7397752 4.3880671 -16.6020946 5979 H H sp3 -6.0539856
4.3882608 -17.5684206 5980 CA C sp3 -4.3509495 4.007265 -16.362233 5981
HA H sp3 -4.2622508 3.6120381 -15.3529387 5982 C C sp2 -3.4140762
5.2167419 -16.4884709 5983 O O sp2 -3.64599 6.110136 -17.3057295 5984 CB
C sp3 -3.9337409 2.9047238 -17.3430984 5985 HB2 H sp3 -2.896399
2.6498062 -17.1267724 5986 HB3 H sp3 -3.9722939 3.3069687 -18.3556991
5987 CG C sp2 -4.7548222 1.6273039 -17.3030611 5988 CD1 C sp2 -4.385988
0.5815322 -16.4341326 5989 HD1 H sp3 -3.5284743 0.6965854 -15.784205
5990 CD2 C sp2 -5.8644973 1.4700062 -18.1591764 5991 HD2 H sp3
-6.1418229 2.2696972 -18.8349208 5992 CE1 C sp2 -5.1350127 -0.6119908
-16.407357 5993 HE1 H sp3 -4.8738187 -1.4118309 -15.7304215 5994 CE2 C
sp2 -6.619076 0.2795612 -18.1291936 5995 HE2 H sp3 -7.4776895 0.1604091
-18.7722945 5996 CZ C sp2 -6.2632752 -0.7599428 -17.2428579 5997 OH O
sp3 -7.0308491 -1.8781445 -17.1519701 5998 HH H sp3 -7.8554346
-1.7977274 -17.6493748 5999 N N sp2 -2.3044931 5.2144641 -15.7491517
6000 H H sp3 -2.1686175 4.4389027 -15.1047785 6001 CA C sp3 -1.2359234
6.214795 -15.8339551 6002 HA H sp3 -1.2709486 6.692125 -16.8129908 6003
C C sp2 0.1346236 5.5281119 -15.716321 6004 O O sp2 0.5356715 5.0663249
-14.6512992 6005 CB C sp3 -1.4953297 7.3144791 -14.7794534 6006 HB2 H
sp3 -1.8007592 6.8416561 -13.8471575 6007 HB3 H sp3 -2.3361868 7.9162052
-15.1249118 6008 CG C sp3 -0.315643 8.2558566 -14.4642102 6009 HG H sp3
0.5059037 7.6770038 -14.0452222 6010 CD1 C sp3 0.1906571 9.0253412
-15.6850855 6011 HD11 H sp3 -0.6082502 9.633918 -16.1047825 6012 HD12 H
sp3 0.5582127 8.335626 -16.4401782 6013 HD13 H sp3 1.0161185 9.669352
-15.3852029 6014 CD2 C sp3 -0.7378935 9.2968744 -13.4267213 6015 HD21 H
sp3 -1.4375895 10.0049792 -13.8688242 6016 HD22 H sp3 0.1452257
9.8245217 -13.0694094 6017 HD23 H sp3 -1.219223 8.8086379 -12.5796146
6018 N N sp2 0.8698795 5.4913014 -16.823983 6019 H H sp3 0.4986983
5.9665598 -17.6390229 6020 CA C sp3 2.2798638 5.1282239 -16.8811889 6021
HA H sp3 2.4689798 4.3416285 -16.1530041 6022 C C sp2 3.1358349
6.3452933 -16.5358744 6023 O O sp2 2.9627654 7.4317654 -17.090075 6024
CB C sp3 2.6229985 4.5843555 -18.2757487 6025 HB2 H sp3 2.3540779
5.3325644 -19.0226159 6026 HB3 H sp3 2.0156123 3.6977353 -18.4460343
6027 CG C sp3 4.106516 4.2162681 -18.4764915 6028 HG2 H sp3 4.7449623
5.0727485 -18.2613629 6029 HG3 H sp3 4.2477116 3.9624866 -19.5239588
6030 CD C sp2 4.5559609 3.0136279 -17.6528799 6031 OE1 O sp2 3.8037869
2.0909439 -17.3930652 6032 NE2 N sp2 5.8124461 2.8743153 -17.3193434
6033 HE22 H sp3 6.5012348 3.5839248 -17.5567665 6034 HE21 H sp3
6.0460196 2.0768452 -16.7603281 6035 N N sp2 4.1408186 6.1265092
-15.7008114 6036 H H sp3 4.2358351 5.1989179 -15.2947289 6037 CA C sp3
5.1534252 7.1140871 -15.3595221 6038 HA H sp3 5.0135993 8.0106603
-15.9633172 6039 C C sp2 6.5250628 6.5291024 -15.6875018 6040 O O sp2
6.7883923 5.3745007 -15.3593728 6041 CB C sp3 5.0078116 7.5130665
-13.8849717 6042 HB2 H sp3 5.71076 8.3158587 -13.6760844 6043 HB3 H sp3
5.2453748 6.6596314 -13.248854 6044 CG C sp3 3.583766 8.0011877
-13.5741844 6045 HG2 H sp3 2.8974589 7.1556655 -13.6300692 6046 HG3 H
sp3 3.2921218 8.7172446 -14.3426723 6047 SD S sp3 3.3508548 8.8031708
-11.9684809 6048 CE C sp3 3.7643231 7.4606944 -10.8298919 6049 HE1 H sp3
3.6059427 7.8118894 -9.8114809 6050 HE2 H sp3 4.8091081 7.1771804
-10.9530347 6051 HE3 H sp3 3.1224223 6.6013984 -11.022607 6052 N N sp2
7.3731367 7.3066783 -16.3597535 6053 H H sp3 7.0882526 8.2495021
-16.5804964 6054 CA C sp3 8.742132 6.9423353 -16.7372275 6055 HA H sp3
9.0419051 6.0274643 -16.2233266 6056 C C sp2 9.7135178 8.0454292
-16.29546 6057 O O sp2 9.2947171 9.1707924 -16.0192191 6058 CB C sp3
8.8191881 6.7171241 -18.2633237 6059 HB2 H sp3 9.8587082 6.5802037
-18.5582161 6060 HB3 H sp3 8.4497513 7.6035468 -18.772873 6061 CG C sp2
8.06472 5.4969481 -18.7600866 6062 OD1 O sp2 7.977872 4.4779279
-18.0906586 6063 ND2 N sp2 7.5354513 5.5450457 -19.9604995 6064 HD22 H
sp3 7.6174668 6.3879556 -20.5184867 6065 HD21 H sp3 7.0704887 4.7210744
-20.3287053 6066 N N sp2 11.0151847 7.7491279 -16.2891767 6067 H H sp3
11.2842722 6.7925835 -16.5047836 6068 CA C sp3 12.0812027 8.6887988
-15.9151981 6069 HA H sp3 12.9891316 8.1050988 -15.7843956 6070 C C sp2
11.8102317 9.3830838 -14.5693149 6071 O O sp2 11.8076626 10.6140348
-14.4840408 6072 CB C sp3 12.3479405 9.6757091 -17.0592488 6073 HB2 H
sp3 13.1372241 10.3709084 -16.7697838 6074 HB3 H sp3 11.4402999
10.2381613 -17.2772952 6075 OG O sp3 12.7522545 8.9772763 -18.2192141
6076 HG H sp3 12.2080896 8.1881205 -18.305525 6077 N N sp2 11.4532041
8.5932139 -13.5498022 6078 H H sp3 11.3969271 7.5942771 -13.7233827 6079
CA C sp3 11.0140011 9.0769904 -12.2356421 6080 HA H sp3 10.2627975
9.8471548 -12.4022638 6081 C C sp2 12.1353008 9.7513471 -11.4222985 6082
O O sp2 13.3210974 9.4743654 -11.6100607 6083 CB C sp3 10.3612149
7.9138979 -11.4627502 6084 HB2 H sp3 10.3044242 8.1731479 -10.4063751
6085 HB3 H sp3 11.0028648 7.0348416 -11.5449473 6086 CG C sp3 8.9392157
7.5647918 -11.947624 6087 HG H sp3 8.9338533 7.415744 -13.0276511 6088
CD1 C sp3 8.4570083 6.2808336 -11.2743557 6089 HD11 H sp3 8.3925918
6.4295327 -10.1961886 6090 HD12 H sp3 9.1552473 5.4741425 -11.4907351
6091 HD13 H sp3 7.4752298 6.0074484 -11.659853 6092 CD2 C sp3 7.9387284
8.6636265 -11.5809783 6093 HD21 H sp3 8.0191848 8.8982833 -10.5204076
6094 HD22 H sp3 6.9226645 8.3328214 -11.7809406 6095 HD23 H sp3
8.1287267 9.5608775 -12.1673761 6096 N N sp2 11.7489347 10.6546383
-10.5164531 6097 H H sp3 10.7535947 10.8776917 -10.5039887 6098 CA C sp3
12.6174267 11.5935492 -9.7881044 6099 HA H sp3 13.6461731 11.2326
-9.7804493 6100 C C sp2 12.1333024 11.8153486 -8.3421437 6101 O O sp2
10.9831146 11.5421553 -8.0195336 6102 CB C sp3 12.5302425 12.9514096
-10.4962543 6103 HB2 H sp3 13.2118278 13.6427327 -9.9978267 6104 HB3 H
sp3 11.5122929 13.2974814 -10.3119386 6105 CG C sp3 12.782946 13.0533629
-12.0172945 6106 HG2 H sp3 12.1934037 12.3211583 -12.5635316 6107 HG3 H
sp3 13.8437359 12.9321499 -12.2386309 6108 CD C sp3 12.3002428
14.4606704 -12.385414 6109 HD2 H sp3 12.8369726 15.156807 -11.7402897
6110 HD3 H sp3 11.234614 14.494087 -12.1539074 6111 CE C sp3 12.4383863
14.9878821 -13.809921 6112 HE2 H sp3 11.8934376 14.3323917 -14.4946123
6113 HE3 H sp3 13.4954935 14.9980604 -14.0868703 6114 NZ N sp3
11.8779012 16.367121 -13.8411276 6115 HZ3 H sp3 10.9090152 16.3868715
-13.5107703 6116 HZ1 H sp3 11.9344675 16.8162002 -14.7398209 6117 HZ2 H
sp3 12.3035409 16.952709 -13.1154856 6118 N N sp2 12.924437 12.5153069
-7.5215214 6119 H H sp3 13.849769 12.7502626 -7.8414055 6120 CA C sp3
12.5073844 12.9786708 -6.1794988 6121 HA H sp3 12.2173541 12.1121017
-5.5809739 6122 C C sp2 11.2873094 13.9273116 -6.1962254 6123 O O sp2
10.4307628 13.8603165 -5.3149484 6124 CB C sp3 13.7168882 13.6491305
-5.5090501 6125 HB2 H sp3 13.9762533 14.5578985 -6.054686 6126 HB3 H sp3
14.5698866 12.9715298 -5.5687 6127 CG C sp2 13.5130694 13.9894432
-4.0529257 6128 ND1 N sp2 13.8452252 13.1525625 -2.9868627 6129 CD2 C
sp2 13.0134788 15.1594616 -3.5576026 6130 HD2 H sp3 12.6696469
16.0046397 -4.1373265 6131 CE1 C sp2 13.5393396 13.8362501 -1.8734709
6132 HE1 H sp3 13.683985 13.4649779 -0.8665108 6133 NE2 N sp2 13.0349127
15.0424407 -2.1856919 6134 HE2 H sp3 12.7346052 15.740694 -1.5199314
6135 N N sp2 11.137236 14.7420066 -7.2485762 6136 H H sp3 11.8587234
14.7544613 -7.950456 6137 CA C sp3 9.9395221 15.5748637 -7.4915661 6138
HA H sp3 9.7165815 16.1188704 -6.5727721 6139 C C sp2 8.6691239
14.7607752 -7.8188045 6140 O O sp2 7.5780291 15.3291235 -7.8205398 6141
CB C sp3 10.2093466 16.6303805 -8.5908082 6142 HB2 H sp3 11.0310015
17.27461 -8.2750235 6143 HB3 H sp3 9.3207877 17.2483627 -8.7248072 6144
CG C sp3 10.5728627 15.9704095 -9.9239448 6145 HG2 H sp3 9.8136968
15.2303945 -10.1829129 6146 HG3 H sp3 11.5137738 15.443972 -9.7702476
6147 CD C sp2 10.7571802 16.923519 -11.1128893 6148 OE1 O sp2 11.8831397
17.4352263 -11.2967644 6149 OE2 O sp3 9.8979383 16.926356 -12.0261431
6150 N N sp2 8.7781022 13.4447565 -8.040847 6151 H H sp3 9.6967639
13.0168434 -8.033232 6152 CA C sp3 7.635776 12.5568147 -8.2767135 6153
HA H sp3 6.7803747 13.1641769 -8.5632764 6154 C C sp2 7.2034754
11.7642554 -7.0341102 6155 O O sp2 6.1508926 11.1285691 -7.0793312 6156
CB C sp3 7.9226187 11.5968531 -9.4370363 6157 HB2 H sp3 7.0240775
11.0171561 -9.648411 6158 HB3 H sp3 8.6999415 10.8944075 -9.1339802 6159
CG C sp2 8.3452991 12.2971555 -10.7230456 6160 OD1 O sp2 7.6088232
13.1694742 -11.2392442 6161 OD2 O sp3 9.4043103 11.9203851 -11.2658721
6162 N N sp2 7.9594091 11.8112247 -5.9292734 6163 H H sp3 8.8273806
12.3289805 -5.9689361 6164 CA C sp3 7.5986124 11.1727749 -4.6502043 6165
HA H sp3 7.3511501 10.1283013 -4.8369011 6166 C C sp2 6.3748007
11.8518108 -4.0418302 6167 O O sp2 6.4516613 13.0009083 -3.5938821 6168
CB C sp3 8.7851856 11.2079756 -3.6771839 6169 HB H sp3 9.2099403
12.2116578 -3.6525163 6170 OG1 O sp3 9.7522602 10.3062154 -4.1494855
6171 HG1 H sp3 10.6175133 10.60723 -3.7921574 6172 CG2 C sp3 8.4492498
10.7806321 -2.2469145 6173 HG21 H sp3 7.8836367 9.8504329 -2.250126 6174
HG22 H sp3 7.8586304 11.554025 -1.7571165 6175 HG23 H sp3 9.3703568
10.6451759 -1.6795402 6176 N N sp2 5.2415021 11.1507675 -4.0661977 6177
H H sp3 5.2751879 10.1904165 -4.3932705 6178 CA C sp3 3.9306805
11.6530732 -3.6822349 6179 HA H sp3 4.0019467 12.146512 -2.7165006 6180
C C sp2 2.9042703 10.5191345 -3.5524616 6181 O O sp2 3.0153636 9.4890466
-4.2146603 6182 CB C sp3 3.4658048 12.6448529 -4.7612563 6183 HB1 H sp3
3.4811565 12.1611768 -5.7370518 6184 HB2 H sp3 4.1226151 13.5138242
-4.7896587 6185 HB3 H sp3 2.4515116 12.9728199 -4.5494908 6186 N N sp2
1.8009017 10.7940662 -2.8545002 6187 H H sp3 1.7375689 11.6949511
-2.3917458 6188 CA C sp3 0.5659158 10.0152332 -3.0145624 6189 HA H sp3
0.8190677 8.9635337 -3.13666 6190 C C sp2 -0.1312454 10.4963053
-4.2872986 6191 O O sp2 -0.3643562 11.693969 -4.4359138 6192 CB C sp3
-0.350532 10.1458151 -1.7845132 6193 HB H sp3 -0.6444688 11.1883067
-1.6633229 6194 CG1 C sp3 -1.6067502 9.2853266 -1.9474856 6195 HG11 H
sp3 -1.330094 8.2388357 -2.0684875 6196 HG12 H sp3 -2.1794037 9.6125274
-2.8152189 6197 HG13 H sp3 -2.2417762 9.385027 -1.0669156 6198 CG2 C sp3
0.3507895 9.6910273 -0.4973851 6199 HG21 H sp3 0.6640248 8.6517463
-0.5940955 6200 HG22 H sp3 -0.3320612 9.7836239 0.3468366 6201 HG23 H
sp3 1.2257407 10.3117274 -0.3076268 6202 N N sp2 -0.4460514 9.5941171
-5.2146922 6203 H H sp3 -0.2372048 8.6192503 -5.0246346 6204 CA C sp3
-1.1634303 9.8922557 -6.4587716 6205 HA H sp3 -1.0675006 10.9520613
-6.6824748 6206 C C sp2 -2.6465812 9.584522 -6.2770529 6207 O O sp2
-2.990313 8.5144471 -5.7846313 6208 CB C sp3 -0.5613017 9.1255307
-7.6475902 6209 HB2 H sp3 -1.264381 9.168596 -8.4798462 6210 HB3 H sp3
-0.4348278 8.0754328 -7.3784045 6211 CG C sp2 0.7673652 9.6907326
-8.1124833 6212 CD1 C sp2 1.8958961 9.5602522 -7.2870397 6213 HD1 H sp3
1.826084 9.0098854 -6.3600463 6214 CD2 C sp2 0.8711507 10.3908268
-9.3322203 6215 HD2 H sp3 0.0077209 10.4799921 -9.977498 6216 CE1 C sp2
3.1087993 10.167715 -7.6417268 6217 HE1 H sp3 3.9531912 10.1006891
-6.9758502 6218 CE2 C sp2 2.0971437 10.9828811 -9.7027776 6219 HE2 H sp3
2.1899902 11.5136182 -10.6366613 6220 CZ C sp2 3.2157634 10.8819576
-8.8476579 6221 OH O sp3 4.3877449 11.5000555 -9.1484515 6222 HH H sp3
5.0459743 11.2865251 -8.4608682 6223 N N sp2 -3.5130145 10.5104921
-6.6840876 6224 H H sp3 -3.1426496 11.3176665 -7.1709628 6225 CA C sp3
-4.9609116 10.4569817 -6.4856202 6226 HA H sp3 -5.2265006 9.5538928
-5.9327307 6227 C C sp2 -5.6822795 10.4270513 -7.8297165 6228 O O sp2
-5.5016732 11.3203321 -8.6636344 6229 CB C sp3 -5.4417202 11.669897
-5.6735271 6230 HB2 H sp3 -6.5278358 11.6116709 -5.583127 6231 HB3 H sp3
-5.2153994 12.5804872 -6.2297339 6232 CG C sp2 -4.8492239 11.8008328
-4.285047 6233 CD1 C sp2 -3.5790577 12.3839193 -4.1186751 6234 HD1 H sp3
-3.0184856 12.7154053 -4.9797156 6235 CD2 C sp2 -5.5702957 11.3569434
-3.1595882 6236 HD2 H sp3 -6.5459362 10.9001889 -3.2807458 6237 CE1 C
sp2 -3.0245512 12.5096729 -2.8334605 6238 HE1 H sp3 -2.0353589
12.9111219 -2.7083641 6239 CE2 C sp2 -5.0220493 11.4953612 -1.86988 6240
HE2 H sp3 -5.5769852 11.1392969 -1.0139261 6241 CZ C sp2 -3.7445706
12.0714868 -1.7046975 6242 OH O sp3 -3.2020062 12.1879836 -0.4631872
6243 HH H sp3 -3.7834576 11.7840032 0.1851021 6244 N N sp2 -6.553111
9.4430279 -8.0030403 6245 H H sp3 -6.5809343 8.6993228 -7.3038731 6246
CA C sp3 -7.475639 9.3580342 -9.1219605 6247 HA H sp3 -6.9372008
9.5799994 -10.0457359 6248 C C sp2 -8.640017 10.3493999 -8.9799218 6249
O O sp2 -9.1377269 10.5956027 -7.8774479 6250 CB C sp3 -7.9756758
7.9212284 -9.1903964 6251 HB2 H sp3 -8.4407001 7.6661941 -8.2366306 6252
HB3 H sp3 -7.1092284 7.2731598 -9.326232 6253 SG S sp3 -9.1600258
7.5813447 -10.5089731 6254 N N sp2 -9.1255246 10.8430979 -10.117419 6255
H H sp3 -8.653075 10.5990063 -10.9826305 6256 CA C sp3 -10.2622968
11.7428541 -10.2278858 6257 HA H sp3 -10.8010409 11.7610509 -9.2786973
6258 C C sp2 -11.2391119 11.2746257 -11.3239085 6259 O O sp2 -10.833729
10.7906396 -12.3854648 6260 CB C sp3 -9.7150538 13.1464521 -10.4887865
6261 HB1 H sp3 -9.2781144 13.2051711 -11.4853786 6262 HB2 H sp3
-8.9590062 13.3939365 -9.7440088 6263 HB3 H sp3 -10.5234828 13.8605677
-10.4018888 6264 N N sp2 -12.5384157 11.431673 -11.0819888 6265 H H sp3
-12.8125824 11.8450417 -10.1939726 6266 CA C sp3 -13.6170499 10.9528223
-11.9430493 6267 HA H sp3 -13.2245158 10.7615749 -12.9405237 6268 C C
sp2 -14.7377495 11.9924526 -12.0978989 6269 O O sp2 -14.8580781
12.921693 -11.296467 6270 CB C sp3 -14.1402617 9.6285738 -11.3660135
6271 HB1 H sp3 -14.5150664 9.7866887 -10.3580605 6272 HB2 H sp3
-13.3375693 8.8928552 -11.3233173 6273 HB3 H sp3 -14.9510238 9.2362871
-11.9802256 6274 N N sp2 -15.570849 11.8121782 -13.1294471 6275 H H sp3
-15.3976037 11.0177096 -13.7407996 6276 CA C sp3 -16.7845256 12.6040185
-13.3783535 6277 HA H sp3 -16.9298808 13.2797221 -12.5405282 6278 C C
sp2 -18.0436772 11.7441895 -13.4410698 6279 O O sp2 -17.9742517
10.5530266 -13.7502953 6280 CB C sp3 -16.6455824 13.471812 -14.6375778
6281 HB2 H sp3 -17.5737 14.0343465 -14.7577661 6282 HB3 H sp3
-16.5164174 12.8382601 -15.516422 6283 CG C sp3 -15.4748087 14.4606625
-14.5374228 6284 HG2 H sp3 -14.5551176 13.9658892 -14.8504681 6285 HG3 H
sp3 -15.3581242 14.7904584 -13.5060523 6286 CD C sp3 -15.7314412
15.6858533 -15.4196198 6287 HD2 H sp3 -16.6798089 16.1428691 -15.1256898
6288 HD3 H sp3 -15.8180529 15.360997 -16.4579334 6289 NE N sp2
-14.6484171 16.6790086 -15.3076622 6290 HE H sp3 -13.9203088 16.6659657
-16.0114246 6291 CZ C sp2 -14.5428867 17.6434448 -14.4100487 6292 NH1 N
sp2 -15.3827896 17.8048279 -13.4305094 6293 HH12 H sp3 -16.1036785
17.1064562 -13.2164383 6294 HH11 H sp3 -15.2097843 18.5038232 -12.719202
6295 NH2 N sp2 -13.5454804 18.4768954 -14.5120309 6296 HH21 H sp3
-13.4072438 19.2217138 -13.832302 6297 HH22 H sp3 -12.9047767 18.3513828
-15.2819536 6298 N N sp2 -19.1933608 12.3443145 -13.1517101 6299 H H sp3
-19.1788855 13.3428436 -12.9412079 6300 CA C sp3 -20.4894313 11.6922655
-13.2602058 6301 HA H sp3 -20.4087943 10.7472088 -12.7294029 6302 C C
sp2 -20.8670832 11.4365931 -14.7413253 6303 O O sp2 -20.4899921
12.2238128 -15.6123186 6304 CB C sp3 -21.529519 12.5501759 -12.5317699
6305 HB1 H sp3 -21.2061452 12.7309604 -11.5054351 6306 HB2 H sp3
-22.4877743 12.0321024 -12.5117792 6307 HB3 H sp3 -21.6409453 13.5104219
-13.0384212 6308 N N sp2 -21.6561875 10.3900555 -15.0638175 6309 CA C
sp3 -22.0153588 10.0727252 -16.4498284 6310 HA H sp3 -21.1131845
10.1391885 -17.0531623 6311 C C sp2 -23.0788873 11.0024992 -17.0571516
6312 O O sp2 -23.3154229 10.9573929 -18.2599753 6313 CB C sp3
-22.4850828 8.6109763 -16.4326881 6314 HB2 H sp3 -22.1229822 8.0643959
-17.2994485 6315 HB3 H sp3 -23.5698482 8.5591437 -16.3873493 6316 CG C
sp3 -21.9144734 8.0517903 -15.1343642 6317 HG2 H sp3 -20.8666628 7.78126
-15.2753868 6318 HG3 H sp3 -22.4885398 7.2027085 -14.7632833 6319 CD C
sp3 -22.0256616 9.2680396 -14.219998 6320 HD2 H sp3 -23.0541649
9.3886745 -13.875863 6321 HD3 H sp3 -21.3639513 9.1483717 -13.3704012
6322 N N sp2 -23.7286284 11.8221715 -16.2307141 6323 H H sp3 -23.4610804
11.765564 -15.264045 6324 CA C sp3 -24.9888186 12.546543 -16.5042587
6325 HA H sp3 -25.8328802 11.8758184 -16.4198299 6326 C C sp2
-25.0137382 13.1620043 -17.8969719 6327 O O sp2 -25.8984406 12.9047564
-18.6742483 6328 CB C sp3 -25.1474216 13.6842091 -15.4491909 6329 HB H
sp3 -26.0297938 14.2829558 -15.688133 6330 CG1 C sp3 -25.3769153
13.0610837 -14.0591081 6331 HG11 H sp3 -24.5018401 12.5042034
-13.7272275 6332 HG12 H sp3 -26.2352182 12.3869805 -14.0859059 6333 HG13
H sp3 -25.5808857 13.8485616 -13.3319628 6334 CG2 C sp3 -23.9253494
14.6282541 -15.3986888 6335 HG21 H sp3 -23.0135473 14.0886079
-15.1379251 6336 HG22 H sp3 -24.0906219 15.3973529 -14.6425969 6337 HG23
H sp3 -23.779328 15.1271099 -16.3563171 6338 N N sp2 -24.0201034
13.9759172 -18.1796971 6339 H H sp3 -23.3087195 14.1508378 -17.4844017
6340 CH3 C sp3 -23.9262284 14.6404051 -19.4999261 6341 HH31 H sp3
-23.0566068 14.2691806 -20.046721 6342 HH32 H sp3 -24.8243874 14.4378956
-20.0875027 6343 HH33 H sp3 -23.8261914 15.7202446 -19.3711035 6344 CH3
C sp3 -12.2540502 22.2342617 -14.6160238 6345 HH32 H sp3 -12.6854145
23.184824 -14.3105303 6346 HH33 H sp3 -11.4246453 22.4043533 -15.2991053
6347 HH31 H sp3 -13.0121551 21.6195439 -15.0987339 6348 C C sp2
-11.7438613 21.515053 -13.3853041 6349 O O sp2 -10.5619466 21.741602
-13.0522077 6350 N N sp2 -12.5347845 20.721332 -12.7539392 6351 H H sp3
-13.4776499 20.5962877 -13.0937463 6352 CA C sp3 -12.0995535 19.9785127
-11.5320483 6353 HA H sp3 -11.2876788 19.3033844 -11.8096099 6354 C C
sp2 -13.2368308 19.0822345 -10.9501777 6355 O O sp2 -14.3984382
19.2616571 -11.3266099 6356 CB C sp3 -11.5233253 20.9734975 -10.5214587
6357 HB2 H sp3 -12.3075077 21.3458894 -9.8660379 6358 HB3 H sp3
-11.067228 21.8135727 -11.0410812 6359 CG C sp2 -10.4381273 20.3429439
-9.6771983 6360 OD1 O sp2 -10.5202889 19.1376517 -9.3780022 6361 OD2 O
sp3 -9.4644764 21.033156 -9.3280446 6362 N N sp2 -12.8928388 18.0062814
-10.2424849 6363 H H sp3 -11.9599699 18.01592 -9.8334538 6364 CA C sp3
-13.5604737 16.7094855 -10.4167513 6365 HA H sp3 -14.0911485 16.7438684
-11.3678314 6366 C C sp2 -14.6243579 16.3458474 -9.3773451 6367 O O sp2
-14.5061355 16.6320823 -8.1870745 6368 CB C sp3 -12.5091764 15.6099066
-10.5746121 6369 HB2 H sp3 -13.0009049 14.6373975 -10.5776294 6370 HB3 H
sp3 -11.8387543 15.6316841 -9.7190332 6371 CG C sp2 -11.7142155
15.7621629 -11.8563643 6372 CD1 C sp2 -10.6135754 16.6389612 -11.9012378
6373 HD1 H sp3 -10.2859765 17.1422068 -10.9983347 6374 CD2 C sp2
-12.1300994 15.088995 -13.020405 6375 HD2 H sp3 -12.9697861 14.4099765
-12.9713129 6376 CE1 C sp2 -9.9728506 16.9005424 -13.1248407 6377 HE1 H
sp3 -9.1605711 17.6087478 -13.1669585 6378 CE2 C sp2 -11.4748237
15.3270016 -14.2433638 6379 HE2 H sp3 -11.795594 14.8285631 -15.1457911
6380 CZ C sp2 -10.4128537 16.253931 -14.2966785 6381 OH O sp3 -9.8479905
16.5715892 -15.4887511 6382 HH H sp3 -9.1328505 17.2045644 -15.3784202
6383 N N sp2 -15.6356009 15.6352069 -9.8727754 6384 H H sp3 -15.6566608
15.5206324 -10.8803051 6385 CA C sp3 -16.8840255 15.2761178 -9.2044243
6386 HA H sp3 -17.2933341 16.1623815 -8.7179631 6387 C C sp2 -16.6866301
14.1800082 -8.1382431 6388 O O sp2 -17.338641 14.1953173 -7.096578 6389
CB C sp3 -17.9057773 14.7560995 -10.249007 6390 HB2 H sp3 -18.8965385
14.8092036 -9.7948755 6391 HB3 H sp3 -17.6993686 13.6980091 -10.4154105
6392 CG C sp2 -17.9793035 15.399466 -11.6527934 6393 OD1 O sp2
-18.933663 15.02598 -12.3662927 6394 OD2 O sp3 -17.035732 16.0861034
-12.1152857 6395 N N sp2 -15.7932057 13.2211626 -8.4086751 6396 H H sp3
-15.2898926 13.2931386 -9.2863232 6397 CA C sp3 -15.5209391 12.0464533
-7.5730514 6398 HA H sp3 -15.8791173 12.2364961 -6.5606329 6399 C C sp2
-14.0130988 11.7635533 -7.4869466 6400 O O sp2 -13.2641097 12.0637204
-8.4183183 6401 CB C sp3 -16.2708387 10.827493 -8.1295737 6402 HB2 H sp3
-15.8334925 9.926322 -7.6982243 6403 HB3 H sp3 -16.1153032 10.7793997
-9.2063291 6404 CG C sp2 -17.762614 10.7914206 -7.849796 6405 CD1 C sp2
-18.2263121 10.3768824 -6.5854477 6406 HD1 H sp3 -17.5207281 10.1232651
-5.8073296 6407 CD2 C sp2 -18.6869749 11.1053504 -8.866347 6408 HD2 H
sp3 -18.3357516 11.425333 -9.8364722 6409 CE1 C sp2 -19.608379
10.2611661 -6.3393577 6410 HE1 H sp3 -19.9596181 9.9302002 -5.3760522
6411 CE2 C sp2 -20.0703015 10.9905533 -8.6227768 6412 HE2 H sp3
-20.7868618 11.2172683 -9.3963052 6413 CZ C sp2 -20.5354237 10.5580797
-7.362091 6414 OH O sp3 -21.8698608 10.3974567 -7.1531141 6415 HH H sp3
-22.0737882 10.0446955 -6.2689893 6416 N N sp2 -13.5674899 11.1683396
-6.3734573 6417 H H sp3 -14.2366902 10.8557695 -5.6867024 6418 CA C sp3
-12.1515898 11.114744 -5.983635 6419 HA H sp3 -11.5272107 11.2800215
-6.8640325 6420 C C sp2 -11.7210354 9.7780843 -5.3772938 6421 O O sp2
-12.4951048 9.1115841 -4.6917867 6422 CB C sp3 -11.8668956 12.2510525
-4.9933494 6423 HB2 H sp3 -10.901684 12.0715931 -4.5168037 6424 HB3 H
sp3 -12.6233618 12.2563536 -4.2063264 6425 CG C sp2 -11.7984396
13.5895421 -5.6514564 6426 CD1 C sp2 -12.8288387 14.4434166 -5.853047
6427 HD1 H sp3 -13.8523841 14.2758095 -5.5395069 6428 CD2 C sp2
-10.6457133 14.1847132 -6.3154848 6429 NE1 N sp2 -12.4011803 15.5102672
-6.6142521 6430 HE1 H sp3 -13.0511978 16.1892511 -7.0135869 6431 CE2 C
sp2 -11.0625163 15.4028572 -6.9243782 6432 CE3 C sp2 -9.3009229
13.7923539 -6.5001237 6433 HE3 H sp3 -8.9631832 12.8566052 -6.0768925
6434 CZ2 C sp2 -10.1882215 16.1893329 -7.6810398 6435 HZ2 H sp3
-10.5568778 17.0842984 -8.1546559 6436 CZ3 C sp2 -8.4114407 14.5834287
-7.2507187 6437 HZ3 H sp3 -7.3930324 14.2518586 -7.3965412 6438 CH2 C
sp2 -8.8558874 15.7769932 -7.8453688 6439 HH2 H sp3 -8.1790664
16.3714903 -8.4412095 6440 N N sp2 -10.457656 9.4223894 -5.6188481 6441
H H sp3 -9.9052294 10.0193678 -6.2264884 6442 CA C sp3 -9.7629399
8.3094933 -4.9779748 6443 HA2 H sp3 -8.9259628 8.0085968 -5.605594 6444
HA3 H sp3 -10.4404558 7.4601698 -4.8839093 6445 C C sp2 -9.2136792
8.6601064 -3.5903758 6446 O O sp2 -9.0595775 9.8295729 -3.2341252 6447 N
N sp2 -8.8847592 7.6221043 -2.8218309 6448 H H sp3 -8.9643609 6.6995743
-3.2337678 6449 CA C sp3 -8.2416602 7.7141682 -1.5045365 6450 HA H sp3
-8.7245358 8.4952305 -0.9158331 6451 C C sp2 -6.7464574 8.0607
-1.6084339 6452 O O sp2 -6.1932372 8.665959 -0.6897195 6453 CB C sp3
-8.4028818 6.3656965 -0.7857185 6454 HB2 H sp3 -7.8610633 6.3951507
0.1609872 6455 HB3 H sp3 -7.9481792 5.5913086 -1.4063854 6456 CG C sp3
-9.8683134 5.9979558 -0.4956172 6457 HG2 H sp3 -10.4921733 6.1983931
-1.3661782 6458 HG3 H sp3 -10.2361344 6.5993835 0.335755 6459 CD C sp2
-10.0091095 4.5205619 -0.156813 6460 OE1 O sp2 -10.1990401 4.124469
0.9808392 6461 NE2 N sp2 -9.9172628 3.650828 -1.1386732 6462 HE22 H sp3
-9.7331798 3.9777149 -2.0872442 6463 HE21 H sp3 -9.9884326 2.6826496
-0.8961883 6464 N N sp2 -6.1160369 7.7167926 -2.7360223 6465 H H sp3
-6.6451027 7.2032666 -3.4402087 6466 CA C sp3 -4.7143108 7.9809762
-3.0352784 6467 HA2 H sp3 -4.3449218 8.7905589 -2.4088775 6468 HA3 H sp3
-4.6605645 8.3071318 -4.0703587 6469 C C sp2 -3.8047083 6.7632357
-2.8411288 6470 O O sp2 -3.8487844 6.0766304 -1.8226815 6471 N N sp2
-2.9263932 6.5192723 -3.8145057 6472 H H sp3 -2.9296857 7.1608398
-4.6037862 6473 CA C sp3 -1.9453126 5.4216219 -3.8328225 6474 HA H sp3
-2.1086158 4.7780347 -2.9679277 6475 C C sp2 -0.5153816 5.9690609
-3.7587731 6476 O O sp2 -0.1512027 6.8748393 -4.5043656 6477 CB C sp3
-2.1599345 4.5643246 -5.0877189 6478 HB H sp3 -2.0666878 5.1870847
-5.9786366 6479 OG1 O sp3 -3.4474656 4.0025092 -5.0384302 6480 HG1 H sp3
-4.0653445 4.7192565 -4.8597193 6481 CG2 C sp3 -1.2002055 3.3827762
-5.1913184 6482 HG21 H sp3 -1.3075404 2.7346583 -4.321501 6483 HG22 H
sp3 -0.1785296 3.7503431 -5.2503779 6484 HG23 H sp3 -1.4290034 2.8180505
-6.0957114 6485 N N sp2 0.3075841 5.4362096 -2.8500827 6486 H H sp3
-0.0332963 4.6762257 -2.284063 6487 CA C sp3 1.6579211 5.9460224
-2.5687934 6488 HA H sp3 1.5842406 7.0281415 -2.4663168 6489 C C sp2
2.6636233 5.6570921 -3.6992632 6490 O O sp2 2.7059045 4.5470603
-4.2367577 6491 CB C sp3 2.1398485 5.3682865 -1.2222874 6492 HB2 H sp3
2.2427596 4.2868796 -1.3258341 6493 HB3 H sp3 1.3787008 5.5602153
-0.464029 6494 CG C sp3 3.4791142 5.9341126 -0.7127156 6495 HG2 H sp3
4.2655273 5.7808917 -1.45113 6496 HG3 H sp3 3.7668333 5.3833599
0.1830074 6497 CD C sp2 3.3954688 7.4181443 -0.3709832 6498 OE1 O sp2
3.3926711 8.2793932 -1.2319119 6499 NE2 N sp2 3.2223555 7.7741544
0.8831391 6500 HE22 H sp3 3.2175367 7.0910198 1.6183289 6501 HE21 H sp3
3.1546584 8.7616525 1.0485352 6502 N N sp2 3.5457585 6.6223258
-3.9731273 6503 H H sp3 3.4319293 7.5250265 -3.5149043 6504 CA C sp3
4.6981831 6.4987777 -4.8790341 6505 HA H sp3 4.9324048 5.4461829
-5.017207 6506 C C sp2 5.9146997 7.1798222 -4.2532348 6507 O O sp2
5.8232868 8.279893 -3.7082697 6508 CB C sp3 4.3816472 7.1042089
-6.2581759 6509 HB H sp3 4.0349249 8.11791 -6.1099641 6510 CG1 C sp3
5.6109357 7.1716469 -7.1747164 6511 HG11 H sp3 6.0989793 6.199837
-7.224618 6512 HG12 H sp3 6.3197775 7.9085664 -6.7956463 6513 HG13 H sp3
5.316209 7.4893633 -8.1739883 6514 CG2 C sp3 3.2689143 6.3104256
-6.9568086 6515 HG21 H sp3 3.5409047 5.2588185 -7.0130891 6516 HG22 H
sp3 3.0976627 6.703214 -7.9562935 6517 HG23 H sp3 2.337551 6.4077782
-6.3989592 6518 N N sp2 7.0820696 6.5392143 -4.299618 6519 H H sp3
7.1199256 5.620339 -4.7328461 6520 CA C sp3 8.3048314 7.0676027
-3.6701552 6521 HA H sp3 8.276982 8.1553162 -3.688318 6522 C C sp2
9.5548462 6.6455646 -4.4384627 6523 O O sp2 9.6369053 5.5170965
-4.9238738 6524 CB C sp3 8.3605209 6.6185616 -2.201337 6525 HB H sp3
8.2821067 5.5342299 -2.1672451 6526 OG1 O sp3 7.2637904 7.1554945
-1.4929767 6527 HG1 H sp3 6.7054268 7.6401043 -2.1213803 6528 CG2 C sp3
9.6228835 7.0499827 -1.4548655 6529 HG21 H sp3 9.7702826 8.1249048
-1.5562543 6530 HG22 H sp3 10.491315 6.5228069 -1.8487976 6531 HG23 H
sp3 9.5200538 6.8015868 -0.3982313 6532 N N sp2 10.5229768 7.5579284
-4.5601967 6533 H H sp3 10.3512092 8.4813741 -4.1749145 6534 CA C sp3
11.704345 7.4127694 -5.4196162 6535 HA H sp3 11.6495971 6.4407755
-5.8882436 6536 C C sp2 13.0014816 7.475744 -4.6010024 6537 O O sp2
13.2949261 8.4906865 -3.9696964 6538 CB C sp3 11.6767181 8.4411833
-6.569305 6539 HB H sp3 11.8079258 9.4465619 -6.1679953 6540 CG1 C sp3
12.8014474 8.1559606 -7.571198 6541 HG11 H sp3 12.6916195 7.1474252
-7.9699399 6542 HG12 H sp3 13.7690629 8.2523057 -7.0826673 6543 HG13 H
sp3 12.7564483 8.8683748 -8.393329 6544 CG2 C sp3 10.3488297 8.3829538
-7.3422338 6545 HG21 H sp3 10.1449301 7.3634592 -7.6683314 6546 HG22 H
sp3 10.3932145 9.0353279 -8.2117698 6547 HG23 H sp3 9.5320137 8.7331644
-6.710965 6548 N N sp2 13.7907133 6.3978853 -4.6123968 6549 H H sp3
13.4995288 5.6050868 -5.1804871 6550 CA C sp3 15.0202664 6.2318517
-3.8135665 6551 HA H sp3 15.4348399 7.2100548 -3.5696628 6552 C C sp2
16.0832277 5.4444395 -4.5886038 6553 O O sp2 15.7503755 4.576466
-5.3874083 6554 CB C sp3 14.6691524 5.5208136 -2.4981075 6555 HB2 H sp3
13.9989623 4.68977 -2.7081466 6556 HB3 H sp3 14.1474711 6.2189452
-1.8418559 6557 OG O sp3 15.8131792 5.0149981 -1.8364342 6558 HG H sp3
15.6446184 4.0694245 -1.6578099 6559 N N sp2 17.373403 5.7019287
-4.3550474 6560 H H sp3 17.6165049 6.3484106 -3.6174028 6561 CA C sp3
18.4658269 4.9144557 -4.9553623 6562 HA H sp3 18.3487813 4.9153994
-6.0390992 6563 C C sp2 18.4435778 3.4484216 -4.4985721 6564 O O sp2
18.5851629 2.5443109 -5.3217281 6565 CB C sp3 19.8166902 5.5557206
-4.6197062 6566 HB2 H sp3 19.9078024 6.4983806 -5.1613284 6567 HB3 H sp3
20.624407 4.8910228 -4.9309037 6568 OG O sp3 19.908026 5.8122094
-3.2291391 6569 HG H sp3 20.7886348 6.146411 -3.028033 6570 N N sp2
18.1354643 3.21277 -3.2205084 6571 H H sp3 18.0084845 4.0170613
-2.6212064 6572 CA C sp3 17.7620773 1.9074379 -2.6885034 6573 HA H sp3
18.2315905 1.1218705 -3.2832577 6574 C C sp2 16.2351622 1.7424329
-2.7833839 6575 O O sp2 15.4966118 2.2841265 -1.9559597 6576 CB C sp3
18.2964942 1.7930406 -1.25453 6577 HB1 H sp3 17.8714986 2.5800915
-0.6293973 6578 HB2 H sp3 19.3832209 1.8844269 -1.2572505 6579 HB3 H sp3
18.0225813 0.8227251 -0.8390652 6580 N N sp2 15.7641318 1.0790043
-3.8426322 6581 H H sp3 16.4224702 0.7212153 -4.5189358 6582 CA C sp3
14.3430298 0.8773572 -4.1246583 6583 HA H sp3 13.820937 0.6589525
-3.1918283 6584 C C sp2 14.0926406 -0.2876934 -5.0984123 6585 O O sp2
14.9923766 -0.7141755 -5.8222551 6586 CB C sp3 13.7860037 2.1702871
-4.7119995 6587 HB1 H sp3 14.2995006 2.4097983 -5.63771 6588 HB2 H sp3
13.9265208 2.991298 -4.0153682 6589 HB3 H sp3 12.7249505 2.0561463
-4.9020402 6590 N N sp2 12.8448625 -0.7479206 -5.192507 6591 H H sp3
12.1014132 -0.2369371 -4.7274062 6592 CA C sp3 12.4642548 -1.9165958
-5.9911319 6593 HA H sp3 13.3228107 -2.5203294 -6.259994 6594 C C sp2
11.7262915 -1.4688484 -7.2504926 6595 OXT O sp3 10.5992777 -0.9280082
-7.1285588 6596 O O sp2 12.2170809 -1.6033562 -8.3467041 6597 CB C sp3
11.4982936 -2.7251694 -5.1133425 6598 HB1 H sp3 12.0321453 -3.0341984
-4.2136568 6599 HB3 H sp3 11.1756184 -3.6034207 -5.6734459 6600 HB2 H
sp3 10.6399552 -2.1046843 -4.8501748 6601 CAP C sp3 2.3836036 15.3638626
-56.6468415 6602 HAP1 H sp3 2.8562659 14.3805949 -56.6504437 6603 HAP2 H
sp3 3.1721156 16.1012989 -56.6993789 6604 CAO C sp3 1.6742742 15.5313207
-55.3032423 6605 HAO1 H sp3 2.4231261 15.5408428 -54.5198244 6606 HAO2 H
sp3 0.9683999 14.724651 -55.1764758 6607 NBB N sp3 0.9860492 16.8238027
-55.3578295 6608 HBB H sp3 1.6794838 17.5549652 -55.598662 6609 CAB C
sp3 0.522586 17.1158468 -53.9927495 6610 HAB1 H sp3 -0.0622192
16.2837316 -53.6222603 6611 HAB2 H sp3 -0.0689114 18.0211232 -54.0210081
6612 HAB3 H sp3 1.3991663 17.2629519 -53.3705897 6613 CAZ C sp3
-0.175542 16.8287156 -56.3225393 6614 HAZ H sp3 -0.7318127 17.7543765
-56.2306317 6615 CAQ C sp3 -1.1441704 15.6326146 -56.0856301 6616 HAQ1 H
sp3 -2.1260571 15.9216634 -56.4613343 6617 HAQ2 H sp3 -1.2525141
15.4303068 -55.0238074 6618 CAW C sp2 -0.7317651 14.3443383 -56.8017297
6619 CAM C sp2 -1.5909067 13.2561851 -56.6361508 6620 HAM H sp3
-2.461302 13.3515574 -56.0359248 6621 CAL C sp2 -1.3298929 12.0444663
-57.2557045 6622 HAL H sp3 -1.9977926 11.2298177 -57.1396543 6623 CAU C
sp2 -0.1867566 11.921042 -58.0297171 6624 OAD O sp3 0.0588994 10.74196
-58.6648041 6625 HAD H sp3 -0.6922254 10.0873537 -58.4918455 6626 CAN C
sp2 0.6987746 12.9822944 -58.1927266 6627 HAN H sp3 1.5677825 12.8200859
-58.7715657 6628 CAX C sp2 0.4215706 14.2251112 -57.609472 6629 CBF C
sp3 1.3509816 15.4532901 -57.8112055 6630 CBA C sp3 2.0917325 15.4408156
-59.2192935 6631 HBA H sp3 2.0854097 14.4309019 -59.6231288 6632 NAS N
sp3 3.4939276 15.9812787 -59.233138 6633 HAS2 H sp3 4.1173193 15.5556904
-58.5665321 6634 HAS1 H sp3 3.8842165 15.8596898 -60.1718359 6635 CBE C
sp3 1.3906509 16.4417479 -60.1719 6636 OAT O sp3 1.8805812 16.2806901
-61.5293846 6637 CAA C sp3 1.5161648 15.0541743 -62.2214039 6638 HAA1 H
sp3 2.1198127 14.9804336 -63.1165638 6639 HAA2 H sp3 0.4606106 15.094329
-62.4881618 6640 HAA3 H sp3 1.7351269 14.1971572 -61.5890555 6641 CAF C
sp2 -0.1236391 16.3571599 -60.0816599 6642 HAF H sp3 -0.7155969
16.2220383 -60.9498371 6643 CAE C sp2 -0.6369403 16.505482 -58.8573235
6644 HAE H sp3 -1.6807758 16.4963126 -58.6625917 6645 CBD C sp3
0.3986661 16.7235218 -57.7556824 6646 CAR C sp3 1.0383987 18.067608
-58.2405443 6647 HAR1 H sp3 1.6114668 18.5878727 -57.4862431 6648 HAR2 H
sp3 0.2277663 18.7585703 -58.4871617 6649 CBC C sp3 1.8853567 17.7677969
-59.5230674 6650 CAC C sp3 1.8018605 18.9670438 -60.5032527 6651 HAC1 H
sp3 0.7618427 19.1584607 -60.7687096 6652 HAC2 H sp3 2.3421386
18.7625272 -61.427588 6653 HAC3 H sp3 2.2248476 19.860351 -60.046402
6654 CAY C sp3 3.3111504 17.4197756 -58.9983211 6655 HAY H sp3 3.3348154
17.6219881 -57.9372195 6656 CAV C sp2 4.4334476 18.2396808 -59.6119326
6657 CAJ C sp2 4.9009097 18.0538459 -60.9135923 6658 HAJ H sp3 4.4625685
17.3221181 -61.5383837 6659 CAH C sp2 5.9402632 18.8405127 -61.4048862
6660 HAH H sp3 6.3321266 18.6699821 -62.3743506 6661 CAG C sp2 6.4907448
19.8448311 -60.6197569 6662 HAG H sp3 7.2794631 20.4429867 -61.0023067
6663 CAI C sp2 6.0192867 20.0479066 -59.3299886 6664 HAI H sp3 6.4406201
20.8107221 -58.7302985 6665 CAK C sp2 5.002146 19.2447471 -58.8253849
6666 HAK H sp3 4.6583105 19.4088442 -57.8331419 6667 P P sp3 9.9732224
7.9314869 -72.5148892 6668 O1 O sp3 11.0584502 8.7086991 -73.1076435
6669 O2 O sp3 8.9234032 8.8421098 -72.0638681 6670 O3 O sp3 9.44278
6.9603193 -73.4553216 6671 O4 O sp3 10.5189521 7.2666803 -71.342383 6672
O O sp3 0.8044029 9.5299067 -29.5817387 6673 H1 H sp3 0.020439 9.0558877
-29.8591164 6674 H2 H sp3 1.5316494 9.0232818 -29.9432293 6675 O O sp3
-3.6699287 11.5427699 -51.6771898 6676 H1 H sp3 -3.9469565 12.2197926
-51.0598343 6677 H2 H sp3 -3.5953713 10.7498209 -51.1462426 6678 O O sp3
-9.6772947 -3.2983632 -31.855672 6679 H1 H sp3 -9.1804201 -3.6119655
-31.1000259 6680 H2 H sp3 -10.5925459 -3.3542318 -31.5810345 6681 O O
sp3 2.4190813 21.1539908 -23.5190574 6682 H1 H sp3 2.7980275 21.3224881
-22.6563638 6683 H2 H sp3 3.1052623 21.4077416 -24.1363076 6684 O O sp3
2.4498831 9.3611403 -59.0716331 6685 H1 H sp3 2.3194764 8.4302884
-58.8906892 6686 H2 H sp3 1.5820324 9.7503919 -58.9641617 6687 O O sp3
1.0438026 23.5567748 -63.1306493 6688 H1 H sp3 0.9888875 24.4414945
-62.7694193 6689 H2 H sp3 0.7311452 22.9898538 -62.4256119 6690 O O sp3
1.4243114 10.8585292 -68.2138102 6691 H1 H sp3 1.9498073 10.8868772
-67.4142588 6692 H2 H sp3 1.9536246 10.3535372 -68.8310965 6693 O O sp3
16.8122565 24.647357 -62.5667882 6694 H1 H sp3 16.0227942 25.1700666
-62.7073435 6695 H2 H sp3 17.5179281 25.2909063 -62.5027276 6696 O O sp3
12.5138247 24.9336519 -67.5873567 6697 H1 H sp3 11.5954527 24.945649
-67.8569505 6698 H2 H sp3 12.9395133 25.5744941 -68.1568673 6699 O O sp3
8.7796928 6.4722301 -24.6465339 6700 H1 H sp3 9.459583 6.1175014
-25.2193765 6701 H2 H sp3 8.279429 5.7062767 -24.364961 6702 O O sp3
-8.7486525 17.1634358 -43.1071009 6703 H1 H sp3 -7.8631325 17.5248861
-43.069156 6704 H2 H sp3 -9.3136123 17.9254407 -43.2351666 6705 O O sp3
-1.4043186 17.5211713 -48.7246982 6706 H1 H sp3 -1.668835 18.3502969
-48.3261839 6707 H2 H sp3 -1.8626378 16.8529663 -48.2151127 6708 O O sp3
-11.347778 2.5147406 -24.1831686 6709 H1 H sp3 -10.9382517 2.3401399
-25.0305379 6710 H2 H sp3 -10.8014076 3.1941213 -23.7880063 6711 O O sp3
-8.4330997 -4.0204041 -29.5168933 6712 H1 H sp3 -8.1366867 -4.8531153
-29.1495201 6713 H2 H sp3 -7.976351 -3.354942 -29.0023326 6714 O O sp3
-1.9071833 20.9077639 -41.0114057 6715 H1 H sp3 -1.6331455 21.7759483
-41.3070255 6716 H2 H sp3 -1.884398 20.3671265 -41.8009776 6717 O O sp3
-1.7689844 24.6891886 -67.6201503 6718 H1 H sp3 -1.2891605 25.4910235
-67.8276633 6719 H2 H sp3 -2.1674289 24.426406 -68.4498605 6720 O O sp3
17.8772048 15.1126095 -64.7677803 6721 H1 H sp3 17.9140756 14.1680536
-64.6171595 6722 H2 H sp3 17.2229452 15.2201831 -65.4581455 6723 O O sp3
2.5542048 7.7159934 -30.6488577 6724 H1 H sp3 3.1141445 7.3904843
-29.9440576 6725 H2 H sp3 2.2113469 6.9262365 -31.0671452 6726 O O sp3
4.1747195 11.8553185 -38.8679468 6727 H1 H sp3 3.7725827 12.5114854
-39.4371241 6728 H2 H sp3 4.5026845 12.3548508 -38.1201913 6729 O O sp3
-8.2897008 14.4884508 -43.3155038 6730 H1 H sp3 -9.1386982 14.0859694
-43.498381 6731 H2 H sp3 -8.4790136 15.4235844 -43.2385778 6732 O O sp3
-2.6606987 12.0569537 -65.3843321 6733 H1 H sp3 -3.1929124 11.3478002
-65.0236637 6734 H2 H sp3 -2.1395479 12.3665311 -64.6435247 6735 O O sp3
-9.0853295 17.062094 -56.023053 6736 H1 H sp3 -9.065673 16.9842134
-55.0692291 6737 H2 H sp3 -8.4820379 17.7792822 -56.2177634 6738 O O sp3
4.4208539 22.4168576 -68.101101 6739 H1 H sp3 5.1872487 22.0439407
-68.5367657 6740 H2 H sp3 4.743068 22.6924962 -67.2429441 6741 O O sp3
0.0888185 21.9469168 -61.1686216 6742 H1 H sp3 0.3614891 21.5753638
-60.3296753 6743 H2 H sp3 -0.6471404 22.5186011 -60.9500502 6744 O O sp3
-5.2506563 14.8805543 -28.8794992 6745 H1 H sp3 -6.1467426 14.8756797
-28.5429915 6746 H2 H sp3 -5.2896178 15.436334 -29.6578453 6747 O O sp3
-1.7697825 8.8852892 -58.3757475 6748 H1 H sp3 -2.7050763 9.0223589
-58.5263107 6749 H2 H sp3 -1.6351152 7.9513927 -58.5367873 6750 O O sp3
-13.8384468 -1.68086 -31.6031142 6751 H1 H sp3 -13.6940002 -0.7425711
-31.7255106 6752 H2 H sp3 -14.5627685 -1.8910635 -32.1925244 6753 O O
sp3 -5.4056954 12.3703317 -30.1017626 6754 H1 H sp3 -5.4661938
13.1438218 -29.5411514 6755 H2 H sp3 -4.4694997 12.2725344 -30.2755589
6756 O O sp3 -0.5884886 14.9263556 -65.5418958 6757 H1 H sp3 -0.0058375
15.6241789 -65.2422424 6758 H2 H sp3 -0.0923808 14.4766666 -66.2259197
6759 O O sp3 -27.4758116 11.7031268 -25.0988934 6760 H1 H sp3
-28.3736531 11.5245221 -24.8192281 6761 H2 H sp3 -26.9542571 11.0153858
-24.6850999 6762 O O sp3 7.0849446 17.1905626 -34.4892765 6763 H1 H sp3
7.436075 17.2732014 -35.375905 6764 H2 H sp3 6.1471776 17.0456513
-34.6150768 6765 O O sp3 -7.2059165 11.2589535 -39.3276566 6766 H1 H sp3
-7.3801671 11.9618051 -39.9536505 6767 H2 H sp3 -6.2722013 11.073869
-39.428411 6768 O O sp3 2.8347728 18.223635 -51.2554707 6769 H1 H sp3
1.9002323 18.0304249 -51.1810681 6770 H2 H sp3 2.9521524 18.4941449
-52.1661178 6771 O O sp3 -2.7754972 15.7092712 -47.0178176 6772 H1 H sp3
-3.6019753 16.0601754 -46.6861069 6773 H2 H sp3 -2.1447053 15.8789124
-46.3181353 6774 O O sp3 17.0854439 12.5248498 -64.0406331 6775 H1 H sp3
16.6109579 12.2224123 -64.8149886 6776 H2 H sp3 16.8831716 11.875992
-63.3666143 6777 O O sp3 8.0263031 17.2505006 -37.0523523 6778 H1 H sp3
7.7502628 16.5895744 -37.6873406 6779 H2 H sp3 8.7277959 17.7292624
-37.4938577 6780 O O sp3 0.3141561 22.3533036 -65.5723627 6781 H1 H sp3
0.6944678 23.0260136 -65.0075123 6782 H2 H sp3 1.0687725 21.8849775
-65.9293733 6783 O O sp3 -4.4197383 9.0995194 -58.7362887 6784 H1 H sp3
-5.2687979 9.1208652 -59.177734 6785 H2 H sp3 -4.6276703 9.222315
-57.8100504 6786 O O sp3 -2.4220783 18.2753719 -29.4626559 6787 H1 H sp3
-2.2225512 19.1170554 -29.8725213 6788 H2 H sp3 -3.3360714 18.1073984
-29.6920757 6789 O O sp3 -4.0725297 7.5356346 -24.2526506 6790 H1 H sp3
-3.748919 7.8153311 -23.3963341 6791 H2 H sp3 -4.8896289 7.0750756
-24.0616896 6792 O O sp3 12.0378915 7.8462672 -69.4059425 6793 H1 H sp3
11.4291305 7.693792 -70.1287102 6794 H2 H sp3 12.7472945 7.2208449
-69.5536797 6795 O O sp3 -1.0813828 11.4483519 -29.3599884 6796 H1 H sp3
-0.2856839 10.916313 -29.3654507 6797 H2 H sp3 -1.6737879 11.0003354
-29.963784 6798 O O sp3 10.8716229 5.5342619 -26.4754305 6799 H1 H sp3
10.545535 4.7035712 -26.1292348 6800 H2 H sp3 10.3197398 5.7098185
-27.237557 6801 O O sp3 5.7996349 3.7241002 -21.6057912 6802 H1 H sp3
4.9259399 4.1144173 -21.6290579 6803 H2 H sp3 5.6431059 2.7816501
-21.6651055 6804 O O sp3 7.5887903 13.4402283 -40.6752358 6805 H1 H sp3
8.0297644 12.675699 -40.3047381 6806 H2 H sp3 7.7115459 14.1283897
-40.021327 6807 O O sp3 -5.5572392 27.1900468 -42.8023506 6808 H1 H sp3
-5.1492447 27.587492 -43.5716423 6809 H2 H sp3 -6.1477758 26.5268121
-43.1595875 6810 O O sp3 7.1232439 4.2764225 -24.0274358 6811 H1 H sp3
6.3664498 4.2552626 -24.6131377 6812 H2 H sp3 6.7639458 4.0738772
-23.163658 6813 O O sp3 -2.8947801 18.3880382 -55.5114233 6814 H1 H sp3
-2.6114012 18.389489 -54.5971333 6815 H2 H sp3 -3.4575502 19.1583826
-55.5894687 6816 O O sp3 -12.1104421 -0.1906814 -24.0380709 6817 H1 H
sp3 -11.8551379 0.7317434 -24.0516353 6818 H2 H sp3 -11.8496676
-0.4991307 -23.1702647 6819 O O sp3 12.2482462 10.9229621 -29.558611
6820 H1 H sp3 12.7957597 10.6812685 -30.3056351 6821 H2 H sp3 11.4330767
10.4393134 -29.6920817 6822 O O sp3 9.2514391 3.4978904 -25.532953 6823
H1 H sp3 9.4092222 2.5564014 -25.4627045 6824 H2 H sp3 8.5537068
3.6720848 -24.9012428 6825 O O sp3 11.066947 7.3619379 -75.4416466 6826
H1 H sp3 10.3666172 6.9647428 -74.9239537 6827 H2 H sp3 11.437352
8.0335744 -74.8689893 6828 O O sp3 0.1044361 12.4015786 -61.1818834 6829
H1 H sp3 -0.2114837 12.1133985 -60.325508 6830 H2 H sp3 0.8996227
11.8894881 -61.3291026 6831 O O sp3 1.6733712 13.2441428 -24.9142464
6832 H1 H sp3 2.2238692 13.1528299 -24.1365281 6833 H2 H sp3 1.1751586
12.4277311 -24.9528204 6834 O O sp3 1.6999424 22.9725062 -68.2924978
6835 H1 H sp3 2.6502361 22.8624802 -68.2598162 6836 H2 H sp3 1.522351
23.7026189 -67.699515 6837 O O sp3 -1.758923 20.1616657 -38.3818967 6838
H1 H sp3 -1.8215211 20.4196114 -39.3015582 6839 H2 H sp3 -0.8242142
20.2115594 -38.1817419 6840 O O sp3 8.2919426 10.8432886 -24.0304085
6841 H1 H sp3 8.3028657 11.4812371 -23.3168721 6842 H2 H sp3 8.8043142
10.1052215 -23.7003113 6843 O O sp3 -0.5254459 14.3712003 -26.2082401
6844 H1 H sp3 0.2308456 13.9518716 -25.7978518 6845 H2 H sp3 -0.8190422
15.0177182 -25.5663306 6846 O O sp3 -0.4219993 20.5585181 -63.5840433
6847 H1 H sp3 -0.114058 21.1627331 -64.259564 6848 H2 H sp3 -0.1395555
20.9555306 -62.7601267 6849 O O sp3 -1.8193732 11.9801012 -26.8091128
6850 H1 H sp3 -1.5681884 12.8972808 -26.6999356 6851 H2 H sp3 -1.656657
11.7951838 -27.7340781 6852 O O sp3 -2.1118367 18.3983664 -52.8129264
6853 H1 H sp3 -2.8406924 18.164562 -52.2381772 6854 H2 H sp3 -1.9789123
19.3344033 -52.6632673 6855 O O sp3 -12.2127503 -3.5090574 -30.5443435
6856 H1 H sp3 -12.7519594 -2.8208729 -30.934071 6857 H2 H sp3
-12.5938449 -4.3250687 -30.8685726 6858 O O sp3 -1.1206046 12.9834659
-63.4966724 6859 H1 H sp3 -0.6468344 13.6929298 -63.9307629 6860 H2 H
sp3 -0.6501994 12.8489286 -62.6739631 6861 O O sp3 13.4943957 0.463626
-70.6617712 6862 H1 H sp3 12.6700066 0.9497744 -70.6452169 6863 H2 H sp3
13.3284255 -0.2701898 -71.2535482 6864 O O sp3 2.3357143 10.9693337
-61.4684446 6865 H1 H sp3 2.6487424 10.1947599 -61.0012394 6866 H2 H sp3
2.6002123 10.8248052 -62.3769512 6867 O O sp3 0.0406926 17.6866407
-51.0656609 6868 H1 H sp3 -0.7215039 17.9521269 -51.5802533 6869 H2 H
sp3 -0.2966507 17.5758543 -50.1767528 6870 O O sp3 9.4872244 8.5964711
-23.0847345 6871 H1 H sp3 8.9162649 8.4576489 -22.3291119 6872 H2 H sp3
9.3372917 7.833008 -23.6422971 6873 O O sp3 8.6846097 17.3800433
-32.3484028 6874 H1 H sp3 8.8410038 18.324179 -32.3679081 6875 H2 H sp3
8.1337468 17.2121885 -33.1129985 6876 O O sp3 -21.5732964 3.3644868
-6.988402 6877 H1 H sp3 -20.8813799 2.7740569 -6.6902812 6878 H2 H sp3
-21.3708302 3.5254917 -7.9099858 6879 O O sp3 3.0406854 12.5798042
-22.6495466 6880 H1 H sp3 2.9791095 11.9316314 -21.9478969 6881 H2 H sp3
3.6951002 13.2063706 -22.3406976 6882 O O sp3 -7.3873149 -0.0198012
-11.0115296 6883 H1 H sp3 -7.9583093 0.2212589 -10.2820864 6884 H2 H sp3
-7.9609398 -0.48199 -11.6227315 6885 O O sp3 3.6131785 -0.0506339
-11.2379965 6886 H1 H sp3 2.989365 0.3648663 -10.642641 6887 H2 H sp3
4.0976621 -0.6654714 -10.6871041 6888 O O sp3 -12.224258 17.187828
-16.8605616 6889 H1 H sp3 -11.3982338 16.8670109 -16.498633 6890 H2 H
sp3 -12.066084 17.2482905 -17.8026641 6891 O O sp3 -7.5582012 16.0578384
-21.2494462 6892 H1 H sp3 -7.4854137 15.3714682 -21.9126428 6893 H2 H
sp3 -7.0759629 16.7986045 -21.6167931 6894 O O sp3 7.3183333 16.6724376
-12.3029725 6895 H1 H sp3 7.0578108 17.46746 -12.7680524 6896 H2 H sp3
8.2623457 16.7670953 -12.1760386 6897 O O sp3 -0.1181952 11.0493669
-24.8545634 6898 H1 H sp3 -0.7582639 11.2109923 -25.5476876 6899 H2 H
sp3 0.5312727 10.472977 -25.2573015 6900 O O sp3 8.1137704 15.1443315
-4.3509864 6901 H1 H sp3 7.5163949 14.4399006 -4.0996867 6902 H2 H sp3
8.9347466 14.6992674 -4.5611005 6903 O O sp3 -9.4167437 4.6942409
-3.8036627 6904 H1 H sp3 -8.6067386 5.0845758 -4.1319345 6905 H2 H sp3
-9.8786892 4.4031489 -4.5898584 6906 O O sp3 -14.4131481 14.8127152
-22.8849739 6907 H1 H sp3 -14.188674 15.7416605 -22.8310856 6908 H2 H
sp3 -14.9365076 14.7381863 -23.6829539 6909 O O sp3 -6.5636954 6.2864434
-23.946489 6910 H1 H sp3 -6.9279981 7.0576056 -24.3810282 6911 H2 H sp3
-6.8644702 5.5480308 -24.4761239 6912 O O sp3 12.1817305 10.8598673
-3.2409853 6913 H1 H sp3 12.7241069 10.0846148 -3.3860478 6914 H2 H sp3
12.80898 11.5654988 -3.0832699 6915 O O sp3 2.1613843 17.6800972
-4.5690889 6916 H1 H sp3 1.2997825 18.0652399 -4.4092789 6917 H2 H sp3
2.5023558 18.1596983 -5.3240413 6918 O O sp3 11.78408 5.1127785
-17.1259865 6919 H1 H sp3 11.2260328 4.4116992 -16.7893813 6920 H2 H sp3
12.5700517 5.0765491 -16.5808557 6921 O O sp3 -8.7066783 -1.2441398
-13.1209889 6922 H1 H sp3 -8.3172197 -2.0034018 -13.554665 6923 H2 H sp3
-9.2064588 -0.8049015 -13.8091175 6924 O O sp3 -1.3306165 16.1121533
-24.1463138 6925 H1 H sp3 -2.0840065 16.672483 -24.3325017 6926 H2 H sp3
-1.7007419 15.3557508 -23.6912376 6927 O O sp3 8.8222876 16.2666752
-16.9829826 6928 H1 H sp3 8.7359548 16.6077772 -17.8731668 6929 H2 H sp3
8.2950085 16.8589331 -16.4468491 6930 O O sp3 1.471819 19.8332308
-11.7717251 6931 H1 H sp3 1.0426209 18.9801895 -11.8376143 6932 H2 H sp3
0.7915556 20.4191502 -11.4398034 6933 O O sp3 4.0170207 19.1530988
-10.9689472 6934 H1 H sp3 3.8219097 18.8900655 -10.0695157 6935 H2 H sp3
3.1772383 19.4495485 -11.3198247 6936 O O sp3 -2.0793482 -2.1568784
-6.5676788 6937 H1 H sp3 -1.9383619 -2.8862132 -5.9640021 6938 H2 H sp3
-3.0197399 -2.1710536 -6.7457077 6939 O O sp3 -0.5092957 21.5661644
-10.7674186 6940 H1 H sp3 -0.0307388 22.2271413 -10.267094 6941 H2 H sp3
-1.1196352 22.0688601 -11.3068761 6942 O O sp3 -0.7327656 16.9595577
-27.7765629 6943 H1 H sp3 -1.3360795 17.4328396 -28.3494925 6944 H2 H
sp3 -1.0930033 16.0740764 -27.7277436 6945 O O sp3 7.3806985 8.1304747
-21.2994396 6946 H1 H sp3 7.2315215 8.6230396 -20.4923721 6947 H2 H sp3
6.5230394 8.0988441 -21.7232935 6948 O O sp3 7.0395566 17.156799
-5.9327109 6949 H1 H sp3 7.0765623 16.5872048 -6.701102 6950 H2 H sp3
7.3688083 16.614537 -5.2159284 6951 O O sp3 -19.4701579 2.3682903
-3.7838955 6952 H1 H sp3 -19.5244063 2.179284 -4.7206802 6953 H2 H sp3
-18.9154947 3.1463857 -3.7277874
#attr 30 ID i aIon i=-1

985 1497 1768 1979 2605 2822 3515 3549 4217 4685 4700 4797 4914 5155
5181 5449 5488 5651 5722 5771 5890 6149 6161 6361 6394 6595 6668 6669
6670 6671
#attr 41 ID i aIon i=1

1 68 672 728 767 1398 1790 1935 2021 2073 2118 2491 2537 2893 3319 3359
3411 3497 3534 3571 3628 3652 3709 4104 4753 4778 4813 5003 5085 5203
5355 5379 5431 5471 5793 5876 6114 6295 6607 6632 6667
#attr 6937 ID i aCharge r
1 -0.99 2 0.36 3 0.36 5 0.171 6 0.08 7 0.08 8 0.569 9 -0.57 10 -0.4157
11 0.2719 12 -0.0249 13 0.0843 14 0.5973 15 -0.5679 16 0.2117 17 0.0352
18 0.0352 19 -0.6546 20 0.4275 21 -0.4157 22 0.2719 23 0.0188 24 0.0881
25 0.5973 26 -0.5679 27 -0.0462 28 0.0402 29 0.0402 30 -0.0266 31
-0.3811 32 0.3649 33 0.1292 34 0.1147 35 0.2057 36 0.1392 37 -0.5727 38
-0.4157 39 0.2719 40 -0.0249 41 0.0843 42 0.5973 43 -0.5679 44 0.2117 45
0.0352 46 0.0352 47 -0.6546 48 0.4275 49 -0.7301 50 0.37 51 0.2201 52
0.08 53 0.703 54 -0.68 55 -0.16 56 0.08 57 0.08 58 -0.08 59 0.08 60
-0.24 61 0.08 62 0.08 63 0.08 64 -0.24 65 0.08 66 0.08 67 0.08 68 -0.906
69 0.45 70 0.45 71 0.484 72 0.08 73 0.07 74 0.08 75 0.08 76 -0.46 77
0.131 78 0.08 79 0.08 80 0.569 81 -0.57 82 -0.8 83 0.37 84 0.37 85 0.569
86 -0.57 87 -0.2548 88 -0.0266 89 0.0641 90 0.5896 91 -0.5748 92 -0.007
93 0.0253 94 0.0253 95 0.0189 96 0.0213 97 0.0213 98 0.0192 99 0.0391
100 0.0391 101 -0.4157 102 0.2719 103 -0.0031 104 0.085 105 0.5973 106
-0.5679 107 -0.0036 108 0.0171 109 0.0171 110 -0.0645 111 0.0352 112
0.0352 113 0.6951 114 -0.9407 115 0.4251 116 0.4251 117 -0.6086 118
-0.4157 119 0.2719 120 -0.0389 121 0.1007 122 0.5973 123 -0.5679 124
0.3654 125 0.0043 126 -0.6761 127 0.4102 128 -0.2438 129 0.0642 130
0.0642 131 0.0642 132 -0.4157 133 0.2719 134 -0.0252 135 0.0698 136
0.0698 137 0.5973 138 -0.5679 139 -0.4157 140 0.2719 141 -0.0249 142
0.0843 143 0.5973 144 -0.5679 145 0.2117 146 0.0352 147 0.0352 148
-0.6546 149 0.4275 150 -0.2548 151 -0.0266 152 0.0641 153 0.5896 154
-0.5748 155 -0.007 156 0.0253 157 0.0253 158 0.0189 159 0.0213 160
0.0213 161 0.0192 162 0.0391 163 0.0391 164 -0.4157 165 0.2719 166
-0.0249 167 0.0843 168 0.5973 169 -0.5679 170 0.2117 171 0.0352 172
0.0352 173 -0.6546 174 0.4275 175 -0.4157 176 0.2719 177 -0.0237 178
0.088 179 0.5973 180 -0.5679 181 0.0342 182 0.0241 183 0.0241 184 0.0018
185 0.044 186 0.044 187 -0.2737 188 -0.0536 189 0.0684 190 0.0684 191
0.0684 192 -0.4157 193 0.2719 194 -0.0875 195 0.0969 196 0.5973 197
-0.5679 198 0.2985 199 -0.0297 200 -0.3192 201 0.0791 202 0.0791 203
0.0791 204 -0.3192 205 0.0791 206 0.0791 207 0.0791 208 -0.4157 209
0.2719 210 -0.0389 211 0.1007 212 0.5973 213 -0.5679 214 0.3654 215
0.0043 216 -0.6761 217 0.4102 218 -0.2438 219 0.0642 220 0.0642 221
0.0642 222 -0.4157 223 0.2719 224 0.0337 225 0.0823 226 0.5973 227
-0.5679 228 -0.1825 229 0.0603 230 0.0603 231 0.0603 232 -0.4157 233
0.2719 234 -0.0597 235 0.0869 236 0.5973 237 -0.5679 238 0.1303 239
0.0187 240 -0.043 241 0.0236 242 0.0236 243 -0.3204 244 0.0882 245
0.0882 246 0.0882 247 -0.066 248 0.0186 249 0.0186 250 0.0186 251
-0.4157 252 0.2719 253 -0.0389 254 0.1007 255 0.5973 256 -0.5679 257
0.3654 258 0.0043 259 -0.6761 260 0.4102 261 -0.2438 262 0.0642 263
0.0642 264 0.0642 265 -0.4157 266 0.2719 267 -0.0597 268 0.0869 269
0.5973 270 -0.5679 271 0.1303 272 0.0187 273 -0.043 274 0.0236 275
[truncated: 757,676 more chars]
