# Supplementary material for: Predicting opioid receptor binding affinity of pharmacologically unclassified designer substances using molecular docking
Source: PLoS One. 2018 May 24;13(5):e0197734. doi: 10.1371/journal.pone.0197734 (PMC5967713; doi:10.1371/journal.pone.0197734)
Supplement: S1 Fig — The docking procedure (ten independent simulations and averaging the best pose) was repeated three times for the 24 opioids. This plot shows the average docking score for run 1 (black), run 2 (red), and run 3 (blue). (ZIP) [file pone.0197734.s001.zip › SI/Fig5_data.txt]

351.26999	0.32
346.67599	0.38
329.258	0.4
356.30798	0.36
346.24799	0.39
318.85199	0.37
355.276	0.29
323.39099	0.39
350.88998	0.38
321.85199	0.43
342.30099	0.4
326.44	0.32
337.57599	0.47
349.37598	0.43
322.521	0.45
342.45898	0.29
343.87399	0.33
323.888	0.49
320.33798	0.38
328.33798	0.28
349.24799	0.24
321.242	0.42
321.242	0.42
329.258	0.38
342.30099	0.43
346.67599	0.38
344.95499	0.4
329.306	0.38
328.815	0.31
319.29999	0.46
343.31299	0.35
343.39301	0.44
318.24799	0.42
336.25299	0.41
338.26898	0.33
318.259	0.29
336.25299	0.38
323.20999	0.29
323.39099	0.35
324.53699	0.31
342.483	0.34
326.439	0.54
318.461	0.45
328.565	0.51
331.504	0.38
326.38599	0.4
319.42798	0.46
333.258	0.39
347.44498	0.61
320.33798	0.43
