# Supplementary material for: Predicting opioid receptor binding affinity of pharmacologically unclassified designer substances using molecular docking
Source: PLoS One. 2018 May 24;13(5):e0197734. doi: 10.1371/journal.pone.0197734 (PMC5967713; doi:10.1371/journal.pone.0197734)
Supplement: S1 Fig — The docking procedure (ten independent simulations and averaging the best pose) was repeated three times for the 24 opioids. This plot shows the average docking score for run 1 (black), run 2 (red), and run 3 (blue). (ZIP) [file pone.0197734.s001.zip › SI/MOE_and_PDB_complexes/nmethylfentanyl-muor.pdb]

HEADER    SIGNALING PROTEIN/ANTAGONIST                                
REMARK  99                                                                      
REMARK  99 MOE v2015.10 (Chemical Computing Group Inc.) Fri Mar 30 08:16:45 2018
HELIX    1   1 MET A   65  ARG A   95  1               Generated by MOE   31
HELIX    2   2 ALA A  102  THR A  118  1               Generated by MOE   17
HELIX    3   3 LEU A  121  LEU A  129  1               Generated by MOE    9
HELIX    4   4 GLY A  136  CYS A  170  1               Generated by MOE   35
HELIX    5   5 PRO A  172  PHE A  178  1               Generated by MOE    7
HELIX    6   6 PRO A  181  GLY A  199  1               Generated by MOE   19
HELIX    7   7 PRO A  201  MET A  205  1               Generated by MOE    5
HELIX    8   8 THR A  225  ALA A  240  1               Generated by MOE   16
HELIX    9   9 ILE A  242  SER A  261  1               Generated by MOE   20
HELIX   10  10 LYS A  269  ILE A  302  1               Generated by MOE   34
HELIX   11  11 THR A  312  LEU A  335  1               Generated by MOE   24
HELIX   12  12 HIS B   88  ASP B   90  5               Generated by MOE    3
SHEET    1       ALA A 206  ARG A 211                  Generated by MOE
SHEET    2       SER A 214  LEU A 219                  Generated by MOE
SHEET    3       LEU B   6  SER B   9                  Generated by MOE
SHEET    4       GLY B  12  VAL B  14                  Generated by MOE
SHEET    5       LEU B  20  ASP B  26                  Generated by MOE
SHEET    6       TYR B  32  ARG B  39                  Generated by MOE
SHEET    7       GLU B  46  ILE B  51                  Generated by MOE
SHEET    8       PRO B  58  TYR B  60                  Generated by MOE
SHEET    9       PHE B  68  ASP B  73                  Generated by MOE
SHEET   10       THR B  78  MET B  83                  Generated by MOE
SHEET   11       ALA B  92  ARG B  99                  Generated by MOE
SHEET   12       TYR B 113  TRP B 114                  Generated by MOE
SHEET   13       THR B 118  GLN B 119                  Generated by MOE
SHEET   14       VAL B 120  VAL B 122                  Generated by MOE
SSBOND   1 CYS A  140    CYS A  217			     1555   1555  2.03
SSBOND   2 CYS B   24    CYS B   96			     1555   1555  2.02
ATOM      1  N   GLY A  52       3.904  10.027 -68.990  1.00  0.00           N1+
ATOM      2  CA  GLY A  52       4.884  11.037 -69.505  1.00  0.00           C  
ATOM      3  C   GLY A  52       4.452  12.515 -69.394  1.00  0.00           C  
ATOM      4  O   GLY A  52       5.275  13.370 -69.063  1.00  0.00           O  
ATOM      5  H1  GLY A  52       3.755  10.205 -67.987  1.00  0.00           H  
ATOM      6  H2  GLY A  52       4.340   9.110 -69.032  1.00  0.00           H  
ATOM      7  H3  GLY A  52       3.050  10.077 -69.526  1.00  0.00           H  
ATOM      8  HA2 GLY A  52       5.092  10.829 -70.555  1.00  0.00           H  
ATOM      9  HA3 GLY A  52       5.819  10.941 -68.952  1.00  0.00           H  
ATOM     10  N   SER A  53       3.160  12.796 -69.618  1.00  0.00           N  
ATOM     11  CA  SER A  53       2.533  14.103 -69.361  1.00  0.00           C  
ATOM     12  C   SER A  53       2.207  14.246 -67.870  1.00  0.00           C  
ATOM     13  O   SER A  53       1.114  13.918 -67.396  1.00  0.00           O  
ATOM     14  CB  SER A  53       1.292  14.271 -70.248  1.00  0.00           C  
ATOM     15  OG  SER A  53       0.713  15.546 -70.065  1.00  0.00           O  
ATOM     16  H   SER A  53       2.543  12.003 -69.730  1.00  0.00           H  
ATOM     17  HA  SER A  53       3.242  14.883 -69.634  1.00  0.00           H  
ATOM     18  HB2 SER A  53       0.558  13.502 -70.001  1.00  0.00           H  
ATOM     19  HB3 SER A  53       1.583  14.160 -71.293  1.00  0.00           H  
ATOM     20  HG  SER A  53      -0.032  15.643 -70.662  1.00  0.00           H  
ATOM     21  N   HIS A  54       3.201  14.700 -67.117  1.00  0.00           N  
ATOM     22  CA  HIS A  54       3.166  14.839 -65.671  1.00  0.00           C  
ATOM     23  C   HIS A  54       2.713  16.259 -65.300  1.00  0.00           C  
ATOM     24  O   HIS A  54       1.548  16.468 -64.951  1.00  0.00           O  
ATOM     25  CB  HIS A  54       4.546  14.444 -65.128  1.00  0.00           C  
ATOM     26  CG  HIS A  54       4.652  14.351 -63.631  1.00  0.00           C  
ATOM     27  ND1 HIS A  54       4.310  13.259 -62.874  1.00  0.00           N  
ATOM     28  CD2 HIS A  54       5.144  15.299 -62.773  1.00  0.00           C  
ATOM     29  CE1 HIS A  54       4.581  13.551 -61.592  1.00  0.00           C  
ATOM     30  NE2 HIS A  54       5.095  14.785 -61.474  1.00  0.00           N  
ATOM     31  H   HIS A  54       4.016  15.060 -67.610  1.00  0.00           H  
ATOM     32  HA  HIS A  54       2.435  14.137 -65.268  1.00  0.00           H  
ATOM     33  HB2 HIS A  54       5.288  15.151 -65.493  1.00  0.00           H  
ATOM     34  HB3 HIS A  54       4.793  13.460 -65.525  1.00  0.00           H  
ATOM     35  HD1 HIS A  54       3.905  12.396 -63.218  1.00  0.00           H  
ATOM     36  HD2 HIS A  54       5.505  16.277 -63.047  1.00  0.00           H  
ATOM     37  HE1 HIS A  54       4.407  12.878 -60.770  1.00  0.00           H  
ATOM     38  N   SER A  55       3.580  17.250 -65.491  1.00  0.00           N  
ATOM     39  CA  SER A  55       3.311  18.664 -65.218  1.00  0.00           C  
ATOM     40  C   SER A  55       2.789  19.436 -66.431  1.00  0.00           C  
ATOM     41  O   SER A  55       2.162  20.483 -66.268  1.00  0.00           O  
ATOM     42  CB  SER A  55       4.560  19.316 -64.613  1.00  0.00           C  
ATOM     43  OG  SER A  55       5.517  19.596 -65.604  1.00  0.00           O  
ATOM     44  H   SER A  55       4.481  17.019 -65.909  1.00  0.00           H  
ATOM     45  HA  SER A  55       2.552  18.732 -64.437  1.00  0.00           H  
ATOM     46  HB2 SER A  55       4.993  18.654 -63.861  1.00  0.00           H  
ATOM     47  HB3 SER A  55       4.278  20.247 -64.125  1.00  0.00           H  
ATOM     48  HG  SER A  55       5.771  18.757 -66.010  1.00  0.00           H  
ATOM     49  N   LEU A  56       2.972  18.946 -67.660  1.00  0.00           N  
ATOM     50  CA  LEU A  56       2.598  19.707 -68.844  1.00  0.00           C  
ATOM     51  C   LEU A  56       1.054  19.595 -68.993  1.00  0.00           C  
ATOM     52  O   LEU A  56       0.678  18.537 -69.861  1.00  0.00           O  
ATOM     53  CB  LEU A  56       3.410  19.177 -70.054  1.00  0.00           C  
ATOM     54  CG  LEU A  56       3.156  19.974 -71.353  1.00  0.00           C  
ATOM     55  CD1 LEU A  56       3.524  21.464 -71.248  1.00  0.00           C  
ATOM     56  CD2 LEU A  56       3.996  19.350 -72.476  1.00  0.00           C  
ATOM     57  H   LEU A  56       3.513  18.082 -67.780  1.00  0.00           H  
ATOM     58  HA  LEU A  56       2.855  20.740 -68.647  1.00  0.00           H  
ATOM     59  HB2 LEU A  56       3.183  18.124 -70.224  1.00  0.00           H  
ATOM     60  HB3 LEU A  56       4.461  19.282 -69.804  1.00  0.00           H  
ATOM     61  HG  LEU A  56       2.111  19.889 -71.645  1.00  0.00           H  
ATOM     62 HD11 LEU A  56       4.573  21.573 -70.970  1.00  0.00           H  
ATOM     63 HD12 LEU A  56       2.906  21.967 -70.507  1.00  0.00           H  
ATOM     64 HD13 LEU A  56       3.358  21.950 -72.211  1.00  0.00           H  
ATOM     65 HD21 LEU A  56       5.059  19.437 -72.244  1.00  0.00           H  
ATOM     66 HD22 LEU A  56       3.793  19.859 -73.419  1.00  0.00           H  
ATOM     67 HD23 LEU A  56       3.741  18.296 -72.587  1.00  0.00           H  
ATOM     68  N   YCM A  57       0.552  20.745 -69.668  1.00  0.00           N1+
ATOM     69  CA  YCM A  57      -0.931  20.673 -69.616  1.00  0.00           C  
ATOM     70  CB  YCM A  57      -1.462  21.516 -68.454  1.00  0.00           C  
ATOM     71  SG  YCM A  57      -3.045  20.716 -68.033  1.00  0.00           S  
ATOM     72  CD  YCM A  57      -2.426  19.144 -67.305  1.00  0.00           C  
ATOM     73  CE  YCM A  57      -3.377  18.066 -67.782  1.00  0.00           C  
ATOM     74  OZ1 YCM A  57      -2.979  17.084 -68.401  1.00  0.00           O  
ATOM     75  NZ2 YCM A  57      -4.673  18.218 -67.510  1.00  0.00           N  
ATOM     76  C   YCM A  57      -1.570  21.097 -70.962  1.00  0.00           C  
ATOM     77  O   YCM A  57      -0.924  21.863 -71.680  1.00  0.00           O  
ATOM     78  H2  YCM A  57       0.851  20.707 -70.633  1.00  0.00           H  
ATOM     79  H3  YCM A  57       0.897  21.606 -69.232  1.00  0.00           H  
ATOM     80  HA  YCM A  57      -1.211  19.633 -69.481  1.00  0.00           H  
ATOM     81  HB2 YCM A  57      -1.621  22.561 -68.723  1.00  0.00           H  
ATOM     82  HB3 YCM A  57      -0.821  21.429 -67.582  1.00  0.00           H  
ATOM     83  HD2 YCM A  57      -2.474  19.245 -66.237  1.00  0.00           H  
ATOM     84  HD3 YCM A  57      -1.429  18.938 -67.665  1.00  0.00           H  
ATOM     85 HZ21 YCM A  57      -5.337  17.551 -67.871  1.00  0.00           H  
ATOM     86 HZ22 YCM A  57      -4.985  19.027 -66.993  1.00  0.00           H  
ATOM     87  N   PRO A  58      -2.663  20.452 -71.419  1.00  0.00           N  
ATOM     88  CA  PRO A  58      -3.207  20.643 -72.771  1.00  0.00           C  
ATOM     89  C   PRO A  58      -3.757  22.062 -73.051  1.00  0.00           C  
ATOM     90  O   PRO A  58      -4.938  22.330 -72.823  1.00  0.00           O  
ATOM     91  CB  PRO A  58      -4.255  19.524 -72.910  1.00  0.00           C  
ATOM     92  CG  PRO A  58      -3.669  18.406 -72.066  1.00  0.00           C  
ATOM     93  CD  PRO A  58      -3.209  19.214 -70.865  1.00  0.00           C  
ATOM     94  HA  PRO A  58      -2.407  20.443 -73.486  1.00  0.00           H  
ATOM     95  HB2 PRO A  58      -4.391  19.192 -73.933  1.00  0.00           H  
ATOM     96  HB3 PRO A  58      -5.207  19.831 -72.475  1.00  0.00           H  
ATOM     97  HG2 PRO A  58      -2.813  17.958 -72.574  1.00  0.00           H  
ATOM     98  HG3 PRO A  58      -4.403  17.649 -71.798  1.00  0.00           H  
ATOM     99  HD2 PRO A  58      -4.067  19.440 -70.230  1.00  0.00           H  
ATOM    100  HD3 PRO A  58      -2.475  18.623 -70.320  1.00  0.00           H  
ATOM    101  N   GLN A  59      -2.893  22.969 -73.537  1.00  0.00           N  
ATOM    102  CA  GLN A  59      -3.177  24.399 -73.766  1.00  0.00           C  
ATOM    103  C   GLN A  59      -3.450  24.808 -75.228  1.00  0.00           C  
ATOM    104  O   GLN A  59      -3.482  26.003 -75.521  1.00  0.00           O  
ATOM    105  CB  GLN A  59      -2.049  25.295 -73.196  1.00  0.00           C  
ATOM    106  CG  GLN A  59      -1.643  25.109 -71.726  1.00  0.00           C  
ATOM    107  CD  GLN A  59      -2.806  24.792 -70.801  1.00  0.00           C  
ATOM    108  NE2 GLN A  59      -3.868  25.561 -70.826  1.00  0.00           N  
ATOM    109  OE1 GLN A  59      -2.748  23.895 -69.978  1.00  0.00           O  
ATOM    110  H   GLN A  59      -1.954  22.640 -73.718  1.00  0.00           H  
ATOM    111  HA  GLN A  59      -4.101  24.636 -73.240  1.00  0.00           H  
ATOM    112  HB2 GLN A  59      -2.365  26.334 -73.297  1.00  0.00           H  
ATOM    113  HB3 GLN A  59      -1.156  25.169 -73.811  1.00  0.00           H  
ATOM    114  HG2 GLN A  59      -1.164  26.025 -71.382  1.00  0.00           H  
ATOM    115  HG3 GLN A  59      -0.905  24.314 -71.659  1.00  0.00           H  
ATOM    116 HE21 GLN A  59      -4.687  25.171 -70.361  1.00  0.00           H  
ATOM    117 HE22 GLN A  59      -3.952  26.267 -71.530  1.00  0.00           H  
ATOM    118  N   THR A  60      -3.617  23.870 -76.158  1.00  0.00           N  
ATOM    119  CA  THR A  60      -3.827  24.142 -77.595  1.00  0.00           C  
ATOM    120  C   THR A  60      -5.150  23.543 -78.101  1.00  0.00           C  
ATOM    121  O   THR A  60      -5.150  22.597 -78.878  1.00  0.00           O  
ATOM    122  CB  THR A  60      -2.598  23.710 -78.431  1.00  0.00           C  
ATOM    123  OG1 THR A  60      -2.077  22.424 -78.148  1.00  0.00           O  
ATOM    124  CG2 THR A  60      -1.433  24.677 -78.212  1.00  0.00           C  
ATOM    125  H   THR A  60      -3.528  22.896 -75.871  1.00  0.00           H  
ATOM    126  HA  THR A  60      -3.925  25.216 -77.740  1.00  0.00           H  
ATOM    127  HB  THR A  60      -2.864  23.752 -79.488  1.00  0.00           H  
ATOM    128 HG21 THR A  60      -1.104  24.640 -77.173  1.00  0.00           H  
ATOM    129 HG22 THR A  60      -1.741  25.692 -78.458  1.00  0.00           H  
ATOM    130 HG23 THR A  60      -0.603  24.393 -78.859  1.00  0.00           H  
ATOM    131  HG1 THR A  60      -2.465  22.078 -77.314  1.00  0.00           H  
ATOM    132  N   GLY A  61      -6.323  24.006 -77.649  1.00  0.00           N  
ATOM    133  CA  GLY A  61      -6.667  25.401 -77.332  1.00  0.00           C  
ATOM    134  C   GLY A  61      -6.511  25.884 -75.882  1.00  0.00           C  
ATOM    135  O   GLY A  61      -6.637  25.132 -74.915  1.00  0.00           O  
ATOM    136  H   GLY A  61      -7.098  23.361 -77.746  1.00  0.00           H  
ATOM    137  HA2 GLY A  61      -7.708  25.564 -77.610  1.00  0.00           H  
ATOM    138  HA3 GLY A  61      -6.068  26.052 -77.969  1.00  0.00           H  
ATOM    139  N   SER A  62      -6.275  27.192 -75.753  1.00  0.00           N  
ATOM    140  CA  SER A  62      -5.909  27.888 -74.515  1.00  0.00           C  
ATOM    141  C   SER A  62      -7.111  28.474 -73.754  1.00  0.00           C  
ATOM    142  O   SER A  62      -8.091  28.869 -74.389  1.00  0.00           O  
ATOM    143  CB  SER A  62      -4.924  29.012 -74.865  1.00  0.00           C  
ATOM    144  OG  SER A  62      -5.476  29.864 -75.854  1.00  0.00           O  
ATOM    145  H   SER A  62      -6.226  27.754 -76.590  1.00  0.00           H  
ATOM    146  HA  SER A  62      -5.396  27.175 -73.871  1.00  0.00           H  
ATOM    147  HB2 SER A  62      -4.002  28.576 -75.251  1.00  0.00           H  
ATOM    148  HB3 SER A  62      -4.686  29.595 -73.974  1.00  0.00           H  
ATOM    149  HG  SER A  62      -6.287  30.258 -75.506  1.00  0.00           H  
ATOM    150  N   PRO A  63      -7.011  28.660 -72.420  1.00  0.00           N  
ATOM    151  CA  PRO A  63      -8.029  29.342 -71.620  1.00  0.00           C  
ATOM    152  C   PRO A  63      -8.209  30.825 -71.986  1.00  0.00           C  
ATOM    153  O   PRO A  63      -7.284  31.487 -72.452  1.00  0.00           O  
ATOM    154  CB  PRO A  63      -7.585  29.173 -70.161  1.00  0.00           C  
ATOM    155  CG  PRO A  63      -6.067  29.091 -70.283  1.00  0.00           C  
ATOM    156  CD  PRO A  63      -5.895  28.280 -71.565  1.00  0.00           C  
ATOM    157  HA  PRO A  63      -8.982  28.847 -71.762  1.00  0.00           H  
ATOM    158  HB2 PRO A  63      -7.971  28.232 -69.765  1.00  0.00           H  
ATOM    159  HB3 PRO A  63      -7.891  30.007 -69.528  1.00  0.00           H  
ATOM    160  HG2 PRO A  63      -5.613  28.601 -69.423  1.00  0.00           H  
ATOM    161  HG3 PRO A  63      -5.651  30.091 -70.419  1.00  0.00           H  
ATOM    162  HD2 PRO A  63      -4.931  28.508 -72.019  1.00  0.00           H  
ATOM    163  HD3 PRO A  63      -5.969  27.215 -71.340  1.00  0.00           H  
ATOM    164  N   SER A  64      -9.375  31.379 -71.638  1.00  0.00           N  
ATOM    165  CA  SER A  64      -9.621  32.829 -71.641  1.00  0.00           C  
ATOM    166  C   SER A  64      -8.922  33.522 -70.462  1.00  0.00           C  
ATOM    167  O   SER A  64      -8.676  32.890 -69.431  1.00  0.00           O  
ATOM    168  CB  SER A  64     -11.129  33.124 -71.611  1.00  0.00           C  
ATOM    169  OG  SER A  64     -11.659  33.001 -70.301  1.00  0.00           O  
ATOM    170  H   SER A  64     -10.059  30.786 -71.192  1.00  0.00           H  
ATOM    171  HA  SER A  64      -9.216  33.240 -72.567  1.00  0.00           H  
ATOM    172  HB2 SER A  64     -11.651  32.449 -72.291  1.00  0.00           H  
ATOM    173  HB3 SER A  64     -11.294  34.147 -71.952  1.00  0.00           H  
ATOM    174  HG  SER A  64     -11.513  32.091 -69.990  1.00  0.00           H  
ATOM    175  N   MET A  65      -8.740  34.845 -70.535  1.00  0.00           N  
ATOM    176  CA  MET A  65      -8.157  35.629 -69.436  1.00  0.00           C  
ATOM    177  C   MET A  65      -8.999  35.592 -68.145  1.00  0.00           C  
ATOM    178  O   MET A  65      -8.440  35.498 -67.058  1.00  0.00           O  
ATOM    179  CB  MET A  65      -7.917  37.072 -69.911  1.00  0.00           C  
ATOM    180  CG  MET A  65      -7.189  37.935 -68.869  1.00  0.00           C  
ATOM    181  SD  MET A  65      -5.608  37.288 -68.251  1.00  0.00           S  
ATOM    182  CE  MET A  65      -4.587  37.367 -69.747  1.00  0.00           C  
ATOM    183  H   MET A  65      -8.951  35.316 -71.401  1.00  0.00           H  
ATOM    184  HA  MET A  65      -7.188  35.190 -69.199  1.00  0.00           H  
ATOM    185  HB2 MET A  65      -8.874  37.540 -70.144  1.00  0.00           H  
ATOM    186  HB3 MET A  65      -7.319  37.051 -70.822  1.00  0.00           H  
ATOM    187  HG2 MET A  65      -7.850  38.072 -68.013  1.00  0.00           H  
ATOM    188  HG3 MET A  65      -7.011  38.921 -69.301  1.00  0.00           H  
ATOM    189  HE1 MET A  65      -3.568  37.063 -69.504  1.00  0.00           H  
ATOM    190  HE2 MET A  65      -4.573  38.388 -70.129  1.00  0.00           H  
ATOM    191  HE3 MET A  65      -4.986  36.696 -70.507  1.00  0.00           H  
ATOM    192  N   VAL A  66     -10.334  35.534 -68.238  1.00  0.00           N  
ATOM    193  CA  VAL A  66     -11.214  35.427 -67.054  1.00  0.00           C  
ATOM    194  C   VAL A  66     -11.012  34.083 -66.346  1.00  0.00           C  
ATOM    195  O   VAL A  66     -10.820  34.026 -65.130  1.00  0.00           O  
ATOM    196  CB  VAL A  66     -12.694  35.623 -67.444  1.00  0.00           C  
ATOM    197  CG1 VAL A  66     -13.618  35.573 -66.221  1.00  0.00           C  
ATOM    198  CG2 VAL A  66     -12.913  36.975 -68.138  1.00  0.00           C  
ATOM    199  H   VAL A  66     -10.756  35.544 -69.154  1.00  0.00           H  
ATOM    200  HA  VAL A  66     -10.943  36.209 -66.343  1.00  0.00           H  
ATOM    201  HB  VAL A  66     -12.989  34.831 -68.134  1.00  0.00           H  
ATOM    202 HG11 VAL A  66     -13.322  36.331 -65.494  1.00  0.00           H  
ATOM    203 HG12 VAL A  66     -13.576  34.591 -65.748  1.00  0.00           H  
ATOM    204 HG13 VAL A  66     -14.649  35.754 -66.526  1.00  0.00           H  
ATOM    205 HG21 VAL A  66     -12.586  37.787 -67.487  1.00  0.00           H  
ATOM    206 HG22 VAL A  66     -13.971  37.107 -68.364  1.00  0.00           H  
ATOM    207 HG23 VAL A  66     -12.362  37.020 -69.077  1.00  0.00           H  
ATOM    208  N   THR A  67     -10.911  32.999 -67.119  1.00  0.00           N  
ATOM    209  CA  THR A  67     -10.556  31.672 -66.593  1.00  0.00           C  
ATOM    210  C   THR A  67      -9.104  31.585 -66.113  1.00  0.00           C  
ATOM    211  O   THR A  67      -8.840  30.876 -65.148  1.00  0.00           O  
ATOM    212  CB  THR A  67     -10.854  30.559 -67.611  1.00  0.00           C  
ATOM    213  OG1 THR A  67     -10.478  30.909 -68.927  1.00  0.00           O  
ATOM    214  CG2 THR A  67     -12.351  30.265 -67.667  1.00  0.00           C  
ATOM    215  H   THR A  67     -11.060  33.102 -68.114  1.00  0.00           H  
ATOM    216  HA  THR A  67     -11.172  31.478 -65.715  1.00  0.00           H  
ATOM    217  HB  THR A  67     -10.324  29.653 -67.318  1.00  0.00           H  
ATOM    218 HG21 THR A  67     -12.904  31.158 -67.960  1.00  0.00           H  
ATOM    219 HG22 THR A  67     -12.698  29.935 -66.688  1.00  0.00           H  
ATOM    220 HG23 THR A  67     -12.543  29.472 -68.390  1.00  0.00           H  
ATOM    221  HG1 THR A  67      -9.639  31.402 -68.891  1.00  0.00           H  
ATOM    222  N   ALA A  68      -8.180  32.363 -66.684  1.00  0.00           N  
ATOM    223  CA  ALA A  68      -6.792  32.430 -66.229  1.00  0.00           C  
ATOM    224  C   ALA A  68      -6.660  33.131 -64.870  1.00  0.00           C  
ATOM    225  O   ALA A  68      -6.064  32.576 -63.948  1.00  0.00           O  
ATOM    226  CB  ALA A  68      -5.945  33.121 -67.306  1.00  0.00           C  
ATOM    227  H   ALA A  68      -8.442  32.946 -67.469  1.00  0.00           H  
ATOM    228  HA  ALA A  68      -6.431  31.412 -66.093  1.00  0.00           H  
ATOM    229  HB1 ALA A  68      -6.247  34.159 -67.420  1.00  0.00           H  
ATOM    230  HB2 ALA A  68      -6.052  32.602 -68.259  1.00  0.00           H  
ATOM    231  HB3 ALA A  68      -4.895  33.104 -67.009  1.00  0.00           H  
ATOM    232  N   ILE A  69      -7.344  34.265 -64.693  1.00  0.00           N  
ATOM    233  CA  ILE A  69      -7.480  34.963 -63.407  1.00  0.00           C  
ATOM    234  C   ILE A  69      -8.149  34.049 -62.369  1.00  0.00           C  
ATOM    235  O   ILE A  69      -7.683  33.977 -61.234  1.00  0.00           O  
ATOM    236  CB  ILE A  69      -8.251  36.290 -63.620  1.00  0.00           C  
ATOM    237  CG1 ILE A  69      -7.392  37.276 -64.451  1.00  0.00           C  
ATOM    238  CG2 ILE A  69      -8.647  36.943 -62.282  1.00  0.00           C  
ATOM    239  CD1 ILE A  69      -8.184  38.458 -65.026  1.00  0.00           C  
ATOM    240  H   ILE A  69      -7.798  34.675 -65.504  1.00  0.00           H  
ATOM    241  HA  ILE A  69      -6.485  35.201 -63.028  1.00  0.00           H  
ATOM    242  HB  ILE A  69      -9.166  36.070 -64.172  1.00  0.00           H  
ATOM    243 HG12 ILE A  69      -6.940  36.756 -65.295  1.00  0.00           H  
ATOM    244 HG13 ILE A  69      -6.578  37.659 -63.834  1.00  0.00           H  
ATOM    245 HG21 ILE A  69      -7.758  37.130 -61.677  1.00  0.00           H  
ATOM    246 HG22 ILE A  69      -9.327  36.298 -61.726  1.00  0.00           H  
ATOM    247 HG23 ILE A  69      -9.166  37.885 -62.454  1.00  0.00           H  
ATOM    248 HD11 ILE A  69      -9.025  38.089 -65.615  1.00  0.00           H  
ATOM    249 HD12 ILE A  69      -7.531  39.045 -65.672  1.00  0.00           H  
ATOM    250 HD13 ILE A  69      -8.551  39.102 -64.228  1.00  0.00           H  
ATOM    251  N   THR A  70      -9.146  33.254 -62.774  1.00  0.00           N  
ATOM    252  CA  THR A  70      -9.801  32.261 -61.902  1.00  0.00           C  
ATOM    253  C   THR A  70      -8.831  31.164 -61.442  1.00  0.00           C  
ATOM    254  O   THR A  70      -8.781  30.854 -60.253  1.00  0.00           O  
ATOM    255  CB  THR A  70     -11.022  31.636 -62.597  1.00  0.00           C  
ATOM    256  OG1 THR A  70     -11.926  32.636 -63.010  1.00  0.00           O  
ATOM    257  CG2 THR A  70     -11.812  30.701 -61.682  1.00  0.00           C  
ATOM    258  H   THR A  70      -9.488  33.377 -63.718  1.00  0.00           H  
ATOM    259  HA  THR A  70     -10.156  32.772 -61.006  1.00  0.00           H  
ATOM    260  HB  THR A  70     -10.698  31.073 -63.471  1.00  0.00           H  
ATOM    261 HG21 THR A  70     -12.110  31.233 -60.777  1.00  0.00           H  
ATOM    262 HG22 THR A  70     -11.209  29.835 -61.411  1.00  0.00           H  
ATOM    263 HG23 THR A  70     -12.705  30.354 -62.202  1.00  0.00           H  
ATOM    264  HG1 THR A  70     -11.508  33.190 -63.690  1.00  0.00           H  
ATOM    265  N   ILE A  71      -7.989  30.629 -62.334  1.00  0.00           N  
ATOM    266  CA  ILE A  71      -6.974  29.622 -61.972  1.00  0.00           C  
ATOM    267  C   ILE A  71      -5.870  30.234 -61.094  1.00  0.00           C  
ATOM    268  O   ILE A  71      -5.489  29.632 -60.089  1.00  0.00           O  
ATOM    269  CB  ILE A  71      -6.400  28.944 -63.235  1.00  0.00           C  
ATOM    270  CG1 ILE A  71      -7.480  28.130 -63.986  1.00  0.00           C  
ATOM    271  CG2 ILE A  71      -5.245  28.000 -62.853  1.00  0.00           C  
ATOM    272  CD1 ILE A  71      -7.096  27.901 -65.453  1.00  0.00           C  
ATOM    273  H   ILE A  71      -8.061  30.913 -63.306  1.00  0.00           H  
ATOM    274  HA  ILE A  71      -7.455  28.849 -61.373  1.00  0.00           H  
ATOM    275  HB  ILE A  71      -6.013  29.721 -63.897  1.00  0.00           H  
ATOM    276 HG12 ILE A  71      -8.435  28.651 -63.969  1.00  0.00           H  
ATOM    277 HG13 ILE A  71      -7.626  27.167 -63.493  1.00  0.00           H  
ATOM    278 HG21 ILE A  71      -5.555  27.329 -62.053  1.00  0.00           H  
ATOM    279 HG22 ILE A  71      -4.387  28.583 -62.523  1.00  0.00           H  
ATOM    280 HG23 ILE A  71      -4.923  27.408 -63.707  1.00  0.00           H  
ATOM    281 HD11 ILE A  71      -6.980  28.858 -65.961  1.00  0.00           H  
ATOM    282 HD12 ILE A  71      -7.869  27.326 -65.955  1.00  0.00           H  
ATOM    283 HD13 ILE A  71      -6.163  27.348 -65.508  1.00  0.00           H  
ATOM    284  N   MET A  72      -5.417  31.456 -61.390  1.00  0.00           N  
ATOM    285  CA  MET A  72      -4.437  32.158 -60.553  1.00  0.00           C  
ATOM    286  C   MET A  72      -5.000  32.495 -59.166  1.00  0.00           C  
ATOM    287  O   MET A  72      -4.266  32.399 -58.183  1.00  0.00           O  
ATOM    288  CB  MET A  72      -3.927  33.427 -61.253  1.00  0.00           C  
ATOM    289  CG  MET A  72      -3.063  33.128 -62.487  1.00  0.00           C  
ATOM    290  SD  MET A  72      -1.619  32.054 -62.229  1.00  0.00           S  
ATOM    291  CE  MET A  72      -0.612  33.064 -61.111  1.00  0.00           C  
ATOM    292  H   MET A  72      -5.753  31.907 -62.236  1.00  0.00           H  
ATOM    293  HA  MET A  72      -3.590  31.493 -60.385  1.00  0.00           H  
ATOM    294  HB2 MET A  72      -3.327  34.002 -60.547  1.00  0.00           H  
ATOM    295  HB3 MET A  72      -4.775  34.043 -61.553  1.00  0.00           H  
ATOM    296  HG2 MET A  72      -2.715  34.076 -62.900  1.00  0.00           H  
ATOM    297  HG3 MET A  72      -3.692  32.660 -63.241  1.00  0.00           H  
ATOM    298  HE1 MET A  72       0.347  32.571 -60.946  1.00  0.00           H  
ATOM    299  HE2 MET A  72      -1.120  33.178 -60.153  1.00  0.00           H  
ATOM    300  HE3 MET A  72      -0.437  34.043 -61.555  1.00  0.00           H  
ATOM    301  N   ALA A  73      -6.298  32.788 -59.048  1.00  0.00           N  
ATOM    302  CA  ALA A  73      -6.977  32.956 -57.765  1.00  0.00           C  
ATOM    303  C   ALA A  73      -7.075  31.631 -56.988  1.00  0.00           C  
ATOM    304  O   ALA A  73      -6.721  31.603 -55.811  1.00  0.00           O  
ATOM    305  CB  ALA A  73      -8.354  33.585 -58.006  1.00  0.00           C  
ATOM    306  H   ALA A  73      -6.846  32.913 -59.893  1.00  0.00           H  
ATOM    307  HA  ALA A  73      -6.396  33.648 -57.154  1.00  0.00           H  
ATOM    308  HB1 ALA A  73      -8.971  32.927 -58.618  1.00  0.00           H  
ATOM    309  HB2 ALA A  73      -8.239  34.542 -58.517  1.00  0.00           H  
ATOM    310  HB3 ALA A  73      -8.852  33.752 -57.051  1.00  0.00           H  
ATOM    311  N   LEU A  74      -7.422  30.519 -57.652  1.00  0.00           N  
ATOM    312  CA  LEU A  74      -7.431  29.179 -57.046  1.00  0.00           C  
ATOM    313  C   LEU A  74      -6.047  28.781 -56.507  1.00  0.00           C  
ATOM    314  O   LEU A  74      -5.945  28.384 -55.346  1.00  0.00           O  
ATOM    315  CB  LEU A  74      -7.945  28.146 -58.070  1.00  0.00           C  
ATOM    316  CG  LEU A  74      -9.467  28.185 -58.308  1.00  0.00           C  
ATOM    317  CD1 LEU A  74      -9.819  27.379 -59.560  1.00  0.00           C  
ATOM    318  CD2 LEU A  74     -10.234  27.590 -57.124  1.00  0.00           C  
ATOM    319  H   LEU A  74      -7.712  30.611 -58.621  1.00  0.00           H  
ATOM    320  HA  LEU A  74      -8.099  29.193 -56.185  1.00  0.00           H  
ATOM    321  HB2 LEU A  74      -7.679  27.145 -57.727  1.00  0.00           H  
ATOM    322  HB3 LEU A  74      -7.432  28.308 -59.017  1.00  0.00           H  
ATOM    323  HG  LEU A  74      -9.795  29.213 -58.454  1.00  0.00           H  
ATOM    324 HD11 LEU A  74      -9.469  26.353 -59.456  1.00  0.00           H  
ATOM    325 HD12 LEU A  74      -9.345  27.834 -60.429  1.00  0.00           H  
ATOM    326 HD13 LEU A  74     -10.898  27.388 -59.714  1.00  0.00           H  
ATOM    327 HD21 LEU A  74      -9.918  26.562 -56.946  1.00  0.00           H  
ATOM    328 HD22 LEU A  74     -11.303  27.607 -57.335  1.00  0.00           H  
ATOM    329 HD23 LEU A  74     -10.058  28.180 -56.226  1.00  0.00           H  
ATOM    330  N   TYR A  75      -4.977  28.997 -57.281  1.00  0.00           N  
ATOM    331  CA  TYR A  75      -3.601  28.778 -56.818  1.00  0.00           C  
ATOM    332  C   TYR A  75      -3.214  29.713 -55.662  1.00  0.00           C  
ATOM    333  O   TYR A  75      -2.659  29.251 -54.666  1.00  0.00           O  
ATOM    334  CB  TYR A  75      -2.626  29.068 -57.983  1.00  0.00           C  
ATOM    335  CG  TYR A  75      -2.402  27.762 -58.725  1.00  0.00           C  
ATOM    336  CD1 TYR A  75      -1.591  26.775 -58.136  1.00  0.00           C  
ATOM    337  CD2 TYR A  75      -2.968  27.535 -59.995  1.00  0.00           C  
ATOM    338  CE1 TYR A  75      -1.380  25.548 -58.780  1.00  0.00           C  
ATOM    339  CE2 TYR A  75      -2.741  26.315 -60.661  1.00  0.00           C  
ATOM    340  CZ  TYR A  75      -1.954  25.312 -60.047  1.00  0.00           C  
ATOM    341  OH  TYR A  75      -1.749  24.115 -60.662  1.00  0.00           O  
ATOM    342  H   TYR A  75      -5.129  29.311 -58.235  1.00  0.00           H  
ATOM    343  HA  TYR A  75      -3.526  27.762 -56.429  1.00  0.00           H  
ATOM    344  HB2 TYR A  75      -1.665  29.400 -57.586  1.00  0.00           H  
ATOM    345  HB3 TYR A  75      -3.014  29.841 -58.648  1.00  0.00           H  
ATOM    346  HD1 TYR A  75      -1.137  26.958 -57.175  1.00  0.00           H  
ATOM    347  HD2 TYR A  75      -3.578  28.294 -60.464  1.00  0.00           H  
ATOM    348  HE1 TYR A  75      -0.788  24.782 -58.303  1.00  0.00           H  
ATOM    349  HE2 TYR A  75      -3.173  26.146 -61.636  1.00  0.00           H  
ATOM    350  HH  TYR A  75      -2.232  24.033 -61.492  1.00  0.00           H  
ATOM    351  N   SER A  76      -3.528  31.008 -55.755  1.00  0.00           N  
ATOM    352  CA  SER A  76      -3.115  32.006 -54.755  1.00  0.00           C  
ATOM    353  C   SER A  76      -3.819  31.825 -53.411  1.00  0.00           C  
ATOM    354  O   SER A  76      -3.169  31.860 -52.368  1.00  0.00           O  
ATOM    355  CB  SER A  76      -3.368  33.430 -55.259  1.00  0.00           C  
ATOM    356  OG  SER A  76      -2.657  33.670 -56.455  1.00  0.00           O  
ATOM    357  H   SER A  76      -3.992  31.331 -56.596  1.00  0.00           H  
ATOM    358  HA  SER A  76      -2.043  31.903 -54.580  1.00  0.00           H  
ATOM    359  HB2 SER A  76      -3.034  34.140 -54.501  1.00  0.00           H  
ATOM    360  HB3 SER A  76      -4.435  33.577 -55.435  1.00  0.00           H  
ATOM    361  HG  SER A  76      -3.141  33.234 -57.180  1.00  0.00           H  
ATOM    362  N   ILE A  77      -5.133  31.579 -53.415  1.00  0.00           N  
ATOM    363  CA  ILE A  77      -5.933  31.436 -52.190  1.00  0.00           C  
ATOM    364  C   ILE A  77      -5.530  30.163 -51.441  1.00  0.00           C  
ATOM    365  O   ILE A  77      -5.232  30.229 -50.252  1.00  0.00           O  
ATOM    366  CB  ILE A  77      -7.444  31.481 -52.524  1.00  0.00           C  
ATOM    367  CG1 ILE A  77      -7.834  32.887 -53.046  1.00  0.00           C  
ATOM    368  CG2 ILE A  77      -8.302  31.129 -51.292  1.00  0.00           C  
ATOM    369  CD1 ILE A  77      -9.213  32.941 -53.718  1.00  0.00           C  
ATOM    370  H   ILE A  77      -5.612  31.520 -54.310  1.00  0.00           H  
ATOM    371  HA  ILE A  77      -5.709  32.274 -51.528  1.00  0.00           H  
ATOM    372  HB  ILE A  77      -7.647  30.743 -53.303  1.00  0.00           H  
ATOM    373 HG12 ILE A  77      -7.107  33.223 -53.784  1.00  0.00           H  
ATOM    374 HG13 ILE A  77      -7.812  33.600 -52.221  1.00  0.00           H  
ATOM    375 HG21 ILE A  77      -8.098  31.827 -50.480  1.00  0.00           H  
ATOM    376 HG22 ILE A  77      -8.092  30.114 -50.952  1.00  0.00           H  
ATOM    377 HG23 ILE A  77      -9.361  31.170 -51.541  1.00  0.00           H  
ATOM    378 HD11 ILE A  77      -9.269  32.195 -54.512  1.00  0.00           H  
ATOM    379 HD12 ILE A  77      -9.362  33.930 -54.152  1.00  0.00           H  
ATOM    380 HD13 ILE A  77     -10.003  32.760 -52.990  1.00  0.00           H  
ATOM    381  N   VAL A  78      -5.417  29.028 -52.137  1.00  0.00           N  
ATOM    382  CA  VAL A  78      -5.032  27.743 -51.525  1.00  0.00           C  
ATOM    383  C   VAL A  78      -3.555  27.734 -51.094  1.00  0.00           C  
ATOM    384  O   VAL A  78      -3.200  27.079 -50.115  1.00  0.00           O  
ATOM    385  CB  VAL A  78      -5.399  26.595 -52.487  1.00  0.00           C  
ATOM    386  CG1 VAL A  78      -4.995  25.206 -52.000  1.00  0.00           C  
ATOM    387  CG2 VAL A  78      -6.923  26.546 -52.688  1.00  0.00           C  
ATOM    388  H   VAL A  78      -5.634  29.038 -53.128  1.00  0.00           H  
ATOM    389  HA  VAL A  78      -5.613  27.605 -50.612  1.00  0.00           H  
ATOM    390  HB  VAL A  78      -4.911  26.768 -53.447  1.00  0.00           H  
ATOM    391 HG11 VAL A  78      -5.561  24.935 -51.111  1.00  0.00           H  
ATOM    392 HG12 VAL A  78      -3.932  25.173 -51.775  1.00  0.00           H  
ATOM    393 HG13 VAL A  78      -5.206  24.486 -52.788  1.00  0.00           H  
ATOM    394 HG21 VAL A  78      -7.426  26.449 -51.725  1.00  0.00           H  
ATOM    395 HG22 VAL A  78      -7.194  25.692 -53.306  1.00  0.00           H  
ATOM    396 HG23 VAL A  78      -7.273  27.450 -53.186  1.00  0.00           H  
ATOM    397  N   CYS A  79      -2.705  28.559 -51.713  1.00  0.00           N  
ATOM    398  CA  CYS A  79      -1.349  28.809 -51.225  1.00  0.00           C  
ATOM    399  C   CYS A  79      -1.349  29.620 -49.917  1.00  0.00           C  
ATOM    400  O   CYS A  79      -0.814  29.153 -48.913  1.00  0.00           O  
ATOM    401  CB  CYS A  79      -0.539  29.475 -52.343  1.00  0.00           C  
ATOM    402  SG  CYS A  79       1.201  29.608 -51.853  1.00  0.00           S  
ATOM    403  H   CYS A  79      -3.022  29.062 -52.532  1.00  0.00           H  
ATOM    404  HA  CYS A  79      -0.881  27.853 -50.993  1.00  0.00           H  
ATOM    405  HB2 CYS A  79      -0.937  30.468 -52.556  1.00  0.00           H  
ATOM    406  HB3 CYS A  79      -0.609  28.872 -53.248  1.00  0.00           H  
ATOM    407  HG  CYS A  79       1.434  28.298 -51.654  1.00  0.00           H  
ATOM    408  N   VAL A  80      -2.012  30.783 -49.879  1.00  0.00           N  
ATOM    409  CA  VAL A  80      -2.007  31.681 -48.707  1.00  0.00           C  
ATOM    410  C   VAL A  80      -2.777  31.099 -47.516  1.00  0.00           C  
ATOM    411  O   VAL A  80      -2.271  31.130 -46.395  1.00  0.00           O  
ATOM    412  CB  VAL A  80      -2.538  33.078 -49.094  1.00  0.00           C  
ATOM    413  CG1 VAL A  80      -2.713  34.012 -47.887  1.00  0.00           C  
ATOM    414  CG2 VAL A  80      -1.566  33.774 -50.058  1.00  0.00           C  
ATOM    415  H   VAL A  80      -2.467  31.103 -50.730  1.00  0.00           H  
ATOM    416  HA  VAL A  80      -0.976  31.801 -48.374  1.00  0.00           H  
ATOM    417  HB  VAL A  80      -3.506  32.969 -49.585  1.00  0.00           H  
ATOM    418 HG11 VAL A  80      -1.778  34.087 -47.331  1.00  0.00           H  
ATOM    419 HG12 VAL A  80      -3.495  33.636 -47.226  1.00  0.00           H  
ATOM    420 HG13 VAL A  80      -3.010  35.004 -48.226  1.00  0.00           H  
ATOM    421 HG21 VAL A  80      -0.603  33.933 -49.571  1.00  0.00           H  
ATOM    422 HG22 VAL A  80      -1.976  34.736 -50.367  1.00  0.00           H  
ATOM    423 HG23 VAL A  80      -1.413  33.169 -50.950  1.00  0.00           H  
ATOM    424  N   VAL A  81      -3.961  30.521 -47.740  1.00  0.00           N  
ATOM    425  CA  VAL A  81      -4.792  29.902 -46.687  1.00  0.00           C  
ATOM    426  C   VAL A  81      -4.178  28.587 -46.189  1.00  0.00           C  
ATOM    427  O   VAL A  81      -4.331  28.251 -45.014  1.00  0.00           O  
ATOM    428  CB  VAL A  81      -6.245  29.714 -47.176  1.00  0.00           C  
ATOM    429  CG1 VAL A  81      -7.151  29.052 -46.129  1.00  0.00           C  
ATOM    430  CG2 VAL A  81      -6.887  31.071 -47.509  1.00  0.00           C  
ATOM    431  H   VAL A  81      -4.313  30.502 -48.693  1.00  0.00           H  
ATOM    432  HA  VAL A  81      -4.817  30.575 -45.830  1.00  0.00           H  
ATOM    433  HB  VAL A  81      -6.246  29.088 -48.069  1.00  0.00           H  
ATOM    434 HG11 VAL A  81      -7.147  29.634 -45.207  1.00  0.00           H  
ATOM    435 HG12 VAL A  81      -6.805  28.044 -45.911  1.00  0.00           H  
ATOM    436 HG13 VAL A  81      -8.171  28.983 -46.508  1.00  0.00           H  
ATOM    437 HG21 VAL A  81      -6.914  31.701 -46.620  1.00  0.00           H  
ATOM    438 HG22 VAL A  81      -7.903  30.917 -47.873  1.00  0.00           H  
ATOM    439 HG23 VAL A  81      -6.324  31.582 -48.288  1.00  0.00           H  
ATOM    440  N   GLY A  82      -3.375  27.914 -47.018  1.00  0.00           N  
ATOM    441  CA  GLY A  82      -2.462  26.863 -46.585  1.00  0.00           C  
ATOM    442  C   GLY A  82      -1.367  27.409 -45.671  1.00  0.00           C  
ATOM    443  O   GLY A  82      -1.374  27.151 -44.466  1.00  0.00           O  
ATOM    444  H   GLY A  82      -3.317  28.211 -47.983  1.00  0.00           H  
ATOM    445  HA2 GLY A  82      -1.984  26.445 -47.467  1.00  0.00           H  
ATOM    446  HA3 GLY A  82      -3.010  26.078 -46.066  1.00  0.00           H  
ATOM    447  N   LEU A  83      -0.448  28.200 -46.228  1.00  0.00           N  
ATOM    448  CA  LEU A  83       0.749  28.690 -45.542  1.00  0.00           C  
ATOM    449  C   LEU A  83       0.435  29.433 -44.235  1.00  0.00           C  
ATOM    450  O   LEU A  83       1.004  29.090 -43.200  1.00  0.00           O  
ATOM    451  CB  LEU A  83       1.545  29.595 -46.504  1.00  0.00           C  
ATOM    452  CG  LEU A  83       2.244  28.850 -47.658  1.00  0.00           C  
ATOM    453  CD1 LEU A  83       2.764  29.859 -48.682  1.00  0.00           C  
ATOM    454  CD2 LEU A  83       3.445  28.044 -47.166  1.00  0.00           C  
ATOM    455  H   LEU A  83      -0.537  28.403 -47.220  1.00  0.00           H  
ATOM    456  HA  LEU A  83       1.363  27.832 -45.268  1.00  0.00           H  
ATOM    457  HB2 LEU A  83       2.304  30.134 -45.935  1.00  0.00           H  
ATOM    458  HB3 LEU A  83       0.860  30.336 -46.921  1.00  0.00           H  
ATOM    459  HG  LEU A  83       1.544  28.180 -48.154  1.00  0.00           H  
ATOM    460 HD11 LEU A  83       3.483  30.535 -48.219  1.00  0.00           H  
ATOM    461 HD12 LEU A  83       1.927  30.437 -49.074  1.00  0.00           H  
ATOM    462 HD13 LEU A  83       3.239  29.332 -49.510  1.00  0.00           H  
ATOM    463 HD21 LEU A  83       4.174  28.702 -46.696  1.00  0.00           H  
ATOM    464 HD22 LEU A  83       3.909  27.539 -48.011  1.00  0.00           H  
ATOM    465 HD23 LEU A  83       3.122  27.285 -46.457  1.00  0.00           H  
ATOM    466  N   PHE A  84      -0.486  30.401 -44.240  1.00  0.00           N  
ATOM    467  CA  PHE A  84      -0.750  31.247 -43.070  1.00  0.00           C  
ATOM    468  C   PHE A  84      -1.310  30.451 -41.883  1.00  0.00           C  
ATOM    469  O   PHE A  84      -0.784  30.544 -40.774  1.00  0.00           O  
ATOM    470  CB  PHE A  84      -1.692  32.392 -43.470  1.00  0.00           C  
ATOM    471  CG  PHE A  84      -1.981  33.364 -42.341  1.00  0.00           C  
ATOM    472  CD1 PHE A  84      -1.089  34.420 -42.074  1.00  0.00           C  
ATOM    473  CD2 PHE A  84      -3.128  33.201 -41.540  1.00  0.00           C  
ATOM    474  CE1 PHE A  84      -1.343  35.308 -41.013  1.00  0.00           C  
ATOM    475  CE2 PHE A  84      -3.380  34.087 -40.478  1.00  0.00           C  
ATOM    476  CZ  PHE A  84      -2.488  35.141 -40.214  1.00  0.00           C  
ATOM    477  H   PHE A  84      -0.982  30.602 -45.104  1.00  0.00           H  
ATOM    478  HA  PHE A  84       0.192  31.685 -42.739  1.00  0.00           H  
ATOM    479  HB2 PHE A  84      -2.636  31.973 -43.825  1.00  0.00           H  
ATOM    480  HB3 PHE A  84      -1.246  32.943 -44.299  1.00  0.00           H  
ATOM    481  HD1 PHE A  84      -0.205  34.550 -42.681  1.00  0.00           H  
ATOM    482  HD2 PHE A  84      -3.814  32.389 -41.734  1.00  0.00           H  
ATOM    483  HE1 PHE A  84      -0.656  36.118 -40.808  1.00  0.00           H  
ATOM    484  HE2 PHE A  84      -4.259  33.956 -39.862  1.00  0.00           H  
ATOM    485  HZ  PHE A  84      -2.682  35.822 -39.398  1.00  0.00           H  
ATOM    486  N   GLY A  85      -2.320  29.606 -42.117  1.00  0.00           N  
ATOM    487  CA  GLY A  85      -2.927  28.790 -41.062  1.00  0.00           C  
ATOM    488  C   GLY A  85      -1.980  27.720 -40.519  1.00  0.00           C  
ATOM    489  O   GLY A  85      -1.901  27.526 -39.307  1.00  0.00           O  
ATOM    490  H   GLY A  85      -2.671  29.514 -43.061  1.00  0.00           H  
ATOM    491  HA2 GLY A  85      -3.808  28.292 -41.459  1.00  0.00           H  
ATOM    492  HA3 GLY A  85      -3.236  29.432 -40.237  1.00  0.00           H  
ATOM    493  N   ASN A  86      -1.159  27.113 -41.379  1.00  0.00           N  
ATOM    494  CA  ASN A  86      -0.178  26.117 -40.952  1.00  0.00           C  
ATOM    495  C   ASN A  86       1.025  26.735 -40.211  1.00  0.00           C  
ATOM    496  O   ASN A  86       1.456  26.177 -39.200  1.00  0.00           O  
ATOM    497  CB  ASN A  86       0.222  25.260 -42.158  1.00  0.00           C  
ATOM    498  CG  ASN A  86      -0.881  24.284 -42.526  1.00  0.00           C  
ATOM    499  OD1 ASN A  86      -1.090  23.292 -41.853  1.00  0.00           O  
ATOM    500  ND2 ASN A  86      -1.686  24.571 -43.517  1.00  0.00           N  
ATOM    501  H   ASN A  86      -1.237  27.331 -42.367  1.00  0.00           H  
ATOM    502  HA  ASN A  86      -0.656  25.452 -40.229  1.00  0.00           H  
ATOM    503  HB2 ASN A  86       1.096  24.672 -41.892  1.00  0.00           H  
ATOM    504  HB3 ASN A  86       0.480  25.887 -43.011  1.00  0.00           H  
ATOM    505 HD21 ASN A  86      -2.428  23.916 -43.741  1.00  0.00           H  
ATOM    506 HD22 ASN A  86      -1.595  25.458 -43.993  1.00  0.00           H  
ATOM    507  N   PHE A  87       1.490  27.930 -40.593  1.00  0.00           N  
ATOM    508  CA  PHE A  87       2.504  28.655 -39.816  1.00  0.00           C  
ATOM    509  C   PHE A  87       1.958  29.227 -38.502  1.00  0.00           C  
ATOM    510  O   PHE A  87       2.673  29.173 -37.504  1.00  0.00           O  
ATOM    511  CB  PHE A  87       3.222  29.709 -40.671  1.00  0.00           C  
ATOM    512  CG  PHE A  87       4.384  29.134 -41.465  1.00  0.00           C  
ATOM    513  CD1 PHE A  87       4.321  29.009 -42.866  1.00  0.00           C  
ATOM    514  CD2 PHE A  87       5.539  28.701 -40.783  1.00  0.00           C  
ATOM    515  CE1 PHE A  87       5.395  28.442 -43.575  1.00  0.00           C  
ATOM    516  CE2 PHE A  87       6.608  28.124 -41.491  1.00  0.00           C  
ATOM    517  CZ  PHE A  87       6.535  27.992 -42.888  1.00  0.00           C  
ATOM    518  H   PHE A  87       1.128  28.361 -41.439  1.00  0.00           H  
ATOM    519  HA  PHE A  87       3.260  27.937 -39.504  1.00  0.00           H  
ATOM    520  HB2 PHE A  87       3.632  30.474 -40.009  1.00  0.00           H  
ATOM    521  HB3 PHE A  87       2.510  30.205 -41.332  1.00  0.00           H  
ATOM    522  HD1 PHE A  87       3.450  29.351 -43.402  1.00  0.00           H  
ATOM    523  HD2 PHE A  87       5.601  28.797 -39.708  1.00  0.00           H  
ATOM    524  HE1 PHE A  87       5.343  28.346 -44.650  1.00  0.00           H  
ATOM    525  HE2 PHE A  87       7.486  27.780 -40.961  1.00  0.00           H  
ATOM    526  HZ  PHE A  87       7.357  27.550 -43.434  1.00  0.00           H  
ATOM    527  N   LEU A  88       0.674  29.602 -38.429  1.00  0.00           N  
ATOM    528  CA  LEU A  88       0.011  29.914 -37.158  1.00  0.00           C  
ATOM    529  C   LEU A  88      -0.049  28.684 -36.237  1.00  0.00           C  
ATOM    530  O   LEU A  88       0.280  28.797 -35.060  1.00  0.00           O  
ATOM    531  CB  LEU A  88      -1.387  30.498 -37.436  1.00  0.00           C  
ATOM    532  CG  LEU A  88      -2.219  30.793 -36.171  1.00  0.00           C  
ATOM    533  CD1 LEU A  88      -1.564  31.836 -35.262  1.00  0.00           C  
ATOM    534  CD2 LEU A  88      -3.600  31.307 -36.574  1.00  0.00           C  
ATOM    535  H   LEU A  88       0.136  29.685 -39.286  1.00  0.00           H  
ATOM    536  HA  LEU A  88       0.605  30.672 -36.647  1.00  0.00           H  
ATOM    537  HB2 LEU A  88      -1.945  29.792 -38.050  1.00  0.00           H  
ATOM    538  HB3 LEU A  88      -1.273  31.419 -38.010  1.00  0.00           H  
ATOM    539  HG  LEU A  88      -2.360  29.874 -35.603  1.00  0.00           H  
ATOM    540 HD11 LEU A  88      -1.392  32.759 -35.817  1.00  0.00           H  
ATOM    541 HD12 LEU A  88      -0.614  31.460 -34.884  1.00  0.00           H  
ATOM    542 HD13 LEU A  88      -2.213  32.042 -34.411  1.00  0.00           H  
ATOM    543 HD21 LEU A  88      -3.503  32.234 -37.140  1.00  0.00           H  
ATOM    544 HD22 LEU A  88      -4.204  31.487 -35.685  1.00  0.00           H  
ATOM    545 HD23 LEU A  88      -4.103  30.562 -37.191  1.00  0.00           H  
ATOM    546  N   VAL A  89      -0.380  27.501 -36.763  1.00  0.00           N  
ATOM    547  CA  VAL A  89      -0.391  26.240 -35.997  1.00  0.00           C  
ATOM    548  C   VAL A  89       1.005  25.864 -35.491  1.00  0.00           C  
ATOM    549  O   VAL A  89       1.161  25.578 -34.302  1.00  0.00           O  
ATOM    550  CB  VAL A  89      -1.029  25.118 -36.842  1.00  0.00           C  
ATOM    551  CG1 VAL A  89      -0.762  23.700 -36.327  1.00  0.00           C  
ATOM    552  CG2 VAL A  89      -2.547  25.322 -36.867  1.00  0.00           C  
ATOM    553  H   VAL A  89      -0.676  27.479 -37.735  1.00  0.00           H  
ATOM    554  HA  VAL A  89      -1.004  26.380 -35.108  1.00  0.00           H  
ATOM    555  HB  VAL A  89      -0.650  25.175 -37.862  1.00  0.00           H  
ATOM    556 HG11 VAL A  89      -1.106  23.600 -35.300  1.00  0.00           H  
ATOM    557 HG12 VAL A  89       0.301  23.468 -36.377  1.00  0.00           H  
ATOM    558 HG13 VAL A  89      -1.291  22.979 -36.951  1.00  0.00           H  
ATOM    559 HG21 VAL A  89      -2.958  25.237 -35.862  1.00  0.00           H  
ATOM    560 HG22 VAL A  89      -2.998  24.565 -37.505  1.00  0.00           H  
ATOM    561 HG23 VAL A  89      -2.795  26.304 -37.265  1.00  0.00           H  
ATOM    562  N   MET A  90       2.036  25.959 -36.337  1.00  0.00           N  
ATOM    563  CA  MET A  90       3.426  25.732 -35.922  1.00  0.00           C  
ATOM    564  C   MET A  90       3.886  26.741 -34.859  1.00  0.00           C  
ATOM    565  O   MET A  90       4.463  26.339 -33.848  1.00  0.00           O  
ATOM    566  CB  MET A  90       4.359  25.769 -37.142  1.00  0.00           C  
ATOM    567  CG  MET A  90       4.270  24.484 -37.971  1.00  0.00           C  
ATOM    568  SD  MET A  90       5.472  24.410 -39.323  1.00  0.00           S  
ATOM    569  CE  MET A  90       4.561  25.288 -40.617  1.00  0.00           C  
ATOM    570  H   MET A  90       1.847  26.195 -37.307  1.00  0.00           H  
ATOM    571  HA  MET A  90       3.494  24.745 -35.466  1.00  0.00           H  
ATOM    572  HB2 MET A  90       5.388  25.873 -36.797  1.00  0.00           H  
ATOM    573  HB3 MET A  90       4.123  26.631 -37.766  1.00  0.00           H  
ATOM    574  HG2 MET A  90       3.265  24.378 -38.378  1.00  0.00           H  
ATOM    575  HG3 MET A  90       4.460  23.635 -37.314  1.00  0.00           H  
ATOM    576  HE1 MET A  90       5.163  25.325 -41.524  1.00  0.00           H  
ATOM    577  HE2 MET A  90       4.347  26.301 -40.290  1.00  0.00           H  
ATOM    578  HE3 MET A  90       3.624  24.772 -40.824  1.00  0.00           H  
ATOM    579  N   TYR A  91       3.555  28.027 -35.027  1.00  0.00           N  
ATOM    580  CA  TYR A  91       3.842  29.078 -34.048  1.00  0.00           C  
ATOM    581  C   TYR A  91       3.147  28.818 -32.707  1.00  0.00           C  
ATOM    582  O   TYR A  91       3.807  28.851 -31.672  1.00  0.00           O  
ATOM    583  CB  TYR A  91       3.430  30.444 -34.619  1.00  0.00           C  
ATOM    584  CG  TYR A  91       3.514  31.581 -33.617  1.00  0.00           C  
ATOM    585  CD1 TYR A  91       4.744  32.224 -33.377  1.00  0.00           C  
ATOM    586  CD2 TYR A  91       2.363  31.977 -32.904  1.00  0.00           C  
ATOM    587  CE1 TYR A  91       4.826  33.265 -32.432  1.00  0.00           C  
ATOM    588  CE2 TYR A  91       2.443  33.013 -31.954  1.00  0.00           C  
ATOM    589  CZ  TYR A  91       3.674  33.659 -31.717  1.00  0.00           C  
ATOM    590  OH  TYR A  91       3.750  34.654 -30.793  1.00  0.00           O  
ATOM    591  H   TYR A  91       3.080  28.298 -35.882  1.00  0.00           H  
ATOM    592  HA  TYR A  91       4.915  29.097 -33.857  1.00  0.00           H  
ATOM    593  HB2 TYR A  91       2.406  30.385 -34.987  1.00  0.00           H  
ATOM    594  HB3 TYR A  91       4.068  30.676 -35.473  1.00  0.00           H  
ATOM    595  HD1 TYR A  91       5.626  31.917 -33.923  1.00  0.00           H  
ATOM    596  HD2 TYR A  91       1.418  31.486 -33.091  1.00  0.00           H  
ATOM    597  HE1 TYR A  91       5.771  33.756 -32.256  1.00  0.00           H  
ATOM    598  HE2 TYR A  91       1.564  33.333 -31.416  1.00  0.00           H  
ATOM    599  HH  TYR A  91       4.607  35.083 -30.825  1.00  0.00           H  
ATOM    600  N   VAL A  92       1.854  28.475 -32.712  1.00  0.00           N  
ATOM    601  CA  VAL A  92       1.060  28.189 -31.504  1.00  0.00           C  
ATOM    602  C   VAL A  92       1.667  27.050 -30.679  1.00  0.00           C  
ATOM    603  O   VAL A  92       1.797  27.190 -29.461  1.00  0.00           O  
ATOM    604  CB  VAL A  92      -0.408  27.909 -31.901  1.00  0.00           C  
ATOM    605  CG1 VAL A  92      -1.226  27.174 -30.835  1.00  0.00           C  
ATOM    606  CG2 VAL A  92      -1.131  29.235 -32.176  1.00  0.00           C  
ATOM    607  H   VAL A  92       1.377  28.443 -33.609  1.00  0.00           H  
ATOM    608  HA  VAL A  92       1.075  29.071 -30.868  1.00  0.00           H  
ATOM    609  HB  VAL A  92      -0.427  27.302 -32.806  1.00  0.00           H  
ATOM    610 HG11 VAL A  92      -1.160  27.691 -29.884  1.00  0.00           H  
ATOM    611 HG12 VAL A  92      -0.865  26.151 -30.719  1.00  0.00           H  
ATOM    612 HG13 VAL A  92      -2.274  27.129 -31.130  1.00  0.00           H  
ATOM    613 HG21 VAL A  92      -1.231  29.808 -31.255  1.00  0.00           H  
ATOM    614 HG22 VAL A  92      -2.121  29.034 -32.584  1.00  0.00           H  
ATOM    615 HG23 VAL A  92      -0.574  29.827 -32.900  1.00  0.00           H  
ATOM    616  N   ILE A  93       2.173  25.997 -31.325  1.00  0.00           N  
ATOM    617  CA  ILE A  93       2.782  24.845 -30.637  1.00  0.00           C  
ATOM    618  C   ILE A  93       4.127  25.191 -29.978  1.00  0.00           C  
ATOM    619  O   ILE A  93       4.477  24.589 -28.963  1.00  0.00           O  
ATOM    620  CB  ILE A  93       2.859  23.651 -31.614  1.00  0.00           C  
ATOM    621  CG1 ILE A  93       1.425  23.137 -31.871  1.00  0.00           C  
ATOM    622  CG2 ILE A  93       3.739  22.502 -31.085  1.00  0.00           C  
ATOM    623  CD1 ILE A  93       1.290  22.280 -33.131  1.00  0.00           C  
ATOM    624  H   ILE A  93       2.067  25.958 -32.335  1.00  0.00           H  
ATOM    625  HA  ILE A  93       2.121  24.556 -29.820  1.00  0.00           H  
ATOM    626  HB  ILE A  93       3.284  24.006 -32.553  1.00  0.00           H  
ATOM    627 HG12 ILE A  93       0.754  23.983 -31.990  1.00  0.00           H  
ATOM    628 HG13 ILE A  93       1.078  22.566 -31.009  1.00  0.00           H  
ATOM    629 HG21 ILE A  93       3.418  22.228 -30.080  1.00  0.00           H  
ATOM    630 HG22 ILE A  93       4.783  22.815 -31.061  1.00  0.00           H  
ATOM    631 HG23 ILE A  93       3.668  21.631 -31.733  1.00  0.00           H  
ATOM    632 HD11 ILE A  93       1.666  22.821 -34.000  1.00  0.00           H  
ATOM    633 HD12 ILE A  93       0.239  22.047 -33.283  1.00  0.00           H  
ATOM    634 HD13 ILE A  93       1.834  21.349 -33.017  1.00  0.00           H  
ATOM    635  N   VAL A  94       4.847  26.211 -30.454  1.00  0.00           N  
ATOM    636  CA  VAL A  94       6.055  26.735 -29.783  1.00  0.00           C  
ATOM    637  C   VAL A  94       5.685  27.783 -28.723  1.00  0.00           C  
ATOM    638  O   VAL A  94       6.086  27.680 -27.557  1.00  0.00           O  
ATOM    639  CB  VAL A  94       7.055  27.294 -30.817  1.00  0.00           C  
ATOM    640  CG1 VAL A  94       8.327  27.827 -30.146  1.00  0.00           C  
ATOM    641  CG2 VAL A  94       7.486  26.209 -31.815  1.00  0.00           C  
ATOM    642  H   VAL A  94       4.515  26.677 -31.292  1.00  0.00           H  
ATOM    643  HA  VAL A  94       6.553  25.917 -29.262  1.00  0.00           H  
ATOM    644  HB  VAL A  94       6.585  28.108 -31.370  1.00  0.00           H  
ATOM    645 HG11 VAL A  94       8.802  27.040 -29.560  1.00  0.00           H  
ATOM    646 HG12 VAL A  94       8.093  28.670 -29.496  1.00  0.00           H  
ATOM    647 HG13 VAL A  94       9.027  28.175 -30.907  1.00  0.00           H  
ATOM    648 HG21 VAL A  94       7.952  25.376 -31.289  1.00  0.00           H  
ATOM    649 HG22 VAL A  94       8.197  26.625 -32.530  1.00  0.00           H  
ATOM    650 HG23 VAL A  94       6.626  25.842 -32.373  1.00  0.00           H  
ATOM    651  N   ARG A  95       4.838  28.751 -29.090  1.00  0.00           N  
ATOM    652  CA  ARG A  95       4.397  29.881 -28.259  1.00  0.00           C  
ATOM    653  C   ARG A  95       3.663  29.437 -26.995  1.00  0.00           C  
ATOM    654  O   ARG A  95       3.885  30.043 -25.941  1.00  0.00           O  
ATOM    655  CB  ARG A  95       3.520  30.803 -29.131  1.00  0.00           C  
ATOM    656  CG  ARG A  95       2.860  31.969 -28.380  1.00  0.00           C  
ATOM    657  CD  ARG A  95       3.854  32.923 -27.710  1.00  0.00           C  
ATOM    658  NE  ARG A  95       3.150  33.920 -26.883  1.00  0.00           N  
ATOM    659  CZ  ARG A  95       2.716  33.755 -25.644  1.00  0.00           C  
ATOM    660  NH1 ARG A  95       2.858  32.634 -24.989  1.00  0.00           N  
ATOM    661  NH2 ARG A  95       2.120  34.736 -25.025  1.00  0.00           N1+
ATOM    662  H   ARG A  95       4.511  28.730 -30.053  1.00  0.00           H  
ATOM    663  HA  ARG A  95       5.281  30.432 -27.940  1.00  0.00           H  
ATOM    664  HB2 ARG A  95       2.720  30.208 -29.576  1.00  0.00           H  
ATOM    665  HB3 ARG A  95       4.126  31.204 -29.945  1.00  0.00           H  
ATOM    666  HG2 ARG A  95       2.196  31.563 -27.620  1.00  0.00           H  
ATOM    667  HG3 ARG A  95       2.249  32.536 -29.082  1.00  0.00           H  
ATOM    668  HD2 ARG A  95       4.430  33.432 -28.485  1.00  0.00           H  
ATOM    669  HD3 ARG A  95       4.553  32.363 -27.088  1.00  0.00           H  
ATOM    670  HE  ARG A  95       2.976  34.813 -27.315  1.00  0.00           H  
ATOM    671 HH11 ARG A  95       2.514  32.539 -24.054  1.00  0.00           H  
ATOM    672 HH12 ARG A  95       3.267  31.831 -25.454  1.00  0.00           H  
ATOM    673 HH21 ARG A  95       1.794  34.617 -24.084  1.00  0.00           H  
ATOM    674 HH22 ARG A  95       1.971  35.610 -25.496  1.00  0.00           H  
ATOM    675  N   TYR A  96       2.891  28.355 -27.062  1.00  0.00           N  
ATOM    676  CA  TYR A  96       2.093  27.833 -25.950  1.00  0.00           C  
ATOM    677  C   TYR A  96       2.571  26.445 -25.502  1.00  0.00           C  
ATOM    678  O   TYR A  96       3.367  26.391 -24.567  1.00  0.00           O  
ATOM    679  CB  TYR A  96       0.602  27.933 -26.293  1.00  0.00           C  
ATOM    680  CG  TYR A  96       0.156  29.355 -26.597  1.00  0.00           C  
ATOM    681  CD1 TYR A  96       0.021  30.292 -25.555  1.00  0.00           C  
ATOM    682  CD2 TYR A  96      -0.072  29.754 -27.927  1.00  0.00           C  
ATOM    683  CE1 TYR A  96      -0.331  31.624 -25.843  1.00  0.00           C  
ATOM    684  CE2 TYR A  96      -0.452  31.078 -28.221  1.00  0.00           C  
ATOM    685  CZ  TYR A  96      -0.569  32.020 -27.176  1.00  0.00           C  
ATOM    686  OH  TYR A  96      -0.879  33.314 -27.447  1.00  0.00           O  
ATOM    687  H   TYR A  96       2.737  27.944 -27.979  1.00  0.00           H  
ATOM    688  HA  TYR A  96       2.234  28.477 -25.082  1.00  0.00           H  
ATOM    689  HB2 TYR A  96       0.014  27.550 -25.457  1.00  0.00           H  
ATOM    690  HB3 TYR A  96       0.407  27.306 -27.160  1.00  0.00           H  
ATOM    691  HD1 TYR A  96       0.173  29.977 -24.530  1.00  0.00           H  
ATOM    692  HD2 TYR A  96       0.058  29.038 -28.723  1.00  0.00           H  
ATOM    693  HE1 TYR A  96      -0.442  32.346 -25.050  1.00  0.00           H  
ATOM    694  HE2 TYR A  96      -0.632  31.373 -29.244  1.00  0.00           H  
ATOM    695  HH  TYR A  96      -1.119  33.441 -28.368  1.00  0.00           H  
ATOM    696  N   THR A  97       2.252  25.355 -26.207  1.00  0.00           N  
ATOM    697  CA  THR A  97       2.445  23.961 -25.732  1.00  0.00           C  
ATOM    698  C   THR A  97       3.867  23.379 -25.854  1.00  0.00           C  
ATOM    699  O   THR A  97       4.073  22.185 -25.609  1.00  0.00           O  
ATOM    700  CB  THR A  97       1.396  23.029 -26.366  1.00  0.00           C  
ATOM    701  OG1 THR A  97       1.301  23.267 -27.751  1.00  0.00           O  
ATOM    702  CG2 THR A  97       0.013  23.275 -25.764  1.00  0.00           C  
ATOM    703  H   THR A  97       1.692  25.463 -27.046  1.00  0.00           H  
ATOM    704  HA  THR A  97       2.250  23.959 -24.658  1.00  0.00           H  
ATOM    705  HB  THR A  97       1.658  21.985 -26.196  1.00  0.00           H  
ATOM    706 HG21 THR A  97      -0.266  24.322 -25.869  1.00  0.00           H  
ATOM    707 HG22 THR A  97       0.031  23.025 -24.704  1.00  0.00           H  
ATOM    708 HG23 THR A  97      -0.730  22.654 -26.264  1.00  0.00           H  
ATOM    709  HG1 THR A  97       0.530  22.787 -28.075  1.00  0.00           H  
ATOM    710  N   LYS A  98       4.862  24.225 -26.160  1.00  0.00           N  
ATOM    711  CA  LYS A  98       6.319  23.957 -26.167  1.00  0.00           C  
ATOM    712  C   LYS A  98       6.764  22.733 -26.984  1.00  0.00           C  
ATOM    713  O   LYS A  98       7.825  22.177 -26.720  1.00  0.00           O  
ATOM    714  CB  LYS A  98       6.870  23.919 -24.719  1.00  0.00           C  
ATOM    715  CG  LYS A  98       6.654  25.199 -23.899  1.00  0.00           C  
ATOM    716  CD  LYS A  98       7.506  26.382 -24.396  1.00  0.00           C  
ATOM    717  CE  LYS A  98       6.904  27.734 -24.004  1.00  0.00           C  
ATOM    718  NZ  LYS A  98       5.656  27.987 -24.762  1.00  0.00           N1+
ATOM    719  H   LYS A  98       4.562  25.149 -26.432  1.00  0.00           H  
ATOM    720  HA  LYS A  98       6.790  24.788 -26.689  1.00  0.00           H  
ATOM    721  HB2 LYS A  98       7.942  23.713 -24.736  1.00  0.00           H  
ATOM    722  HB3 LYS A  98       6.387  23.096 -24.193  1.00  0.00           H  
ATOM    723  HG2 LYS A  98       6.921  24.998 -22.860  1.00  0.00           H  
ATOM    724  HG3 LYS A  98       5.598  25.450 -23.912  1.00  0.00           H  
ATOM    725  HD2 LYS A  98       7.616  26.355 -25.480  1.00  0.00           H  
ATOM    726  HD3 LYS A  98       8.504  26.294 -23.963  1.00  0.00           H  
ATOM    727  HE2 LYS A  98       7.636  28.514 -24.230  1.00  0.00           H  
ATOM    728  HE3 LYS A  98       6.708  27.743 -22.927  1.00  0.00           H  
ATOM    729  HZ1 LYS A  98       5.260  28.897 -24.567  1.00  0.00           H  
ATOM    730  HZ2 LYS A  98       4.953  27.286 -24.531  1.00  0.00           H  
ATOM    731  HZ3 LYS A  98       5.833  27.926 -25.763  1.00  0.00           H  
ATOM    732  N   MET A  99       5.958  22.274 -27.945  1.00  0.00           N  
ATOM    733  CA  MET A  99       6.179  21.013 -28.678  1.00  0.00           C  
ATOM    734  C   MET A  99       6.415  19.793 -27.747  1.00  0.00           C  
ATOM    735  O   MET A  99       7.142  18.848 -28.087  1.00  0.00           O  
ATOM    736  CB  MET A  99       7.280  21.236 -29.732  1.00  0.00           C  
ATOM    737  CG  MET A  99       7.146  20.314 -30.948  1.00  0.00           C  
ATOM    738  SD  MET A  99       8.500  20.461 -32.148  1.00  0.00           S  
ATOM    739  CE  MET A  99       8.362  22.203 -32.628  1.00  0.00           C  
ATOM    740  H   MET A  99       5.151  22.842 -28.177  1.00  0.00           H  
ATOM    741  HA  MET A  99       5.253  20.806 -29.214  1.00  0.00           H  
ATOM    742  HB2 MET A  99       8.260  21.094 -29.272  1.00  0.00           H  
ATOM    743  HB3 MET A  99       7.220  22.265 -30.088  1.00  0.00           H  
ATOM    744  HG2 MET A  99       6.206  20.534 -31.456  1.00  0.00           H  
ATOM    745  HG3 MET A  99       7.110  19.280 -30.609  1.00  0.00           H  
ATOM    746  HE1 MET A  99       8.994  22.390 -33.496  1.00  0.00           H  
ATOM    747  HE2 MET A  99       8.684  22.843 -31.808  1.00  0.00           H  
ATOM    748  HE3 MET A  99       7.328  22.429 -32.881  1.00  0.00           H  
ATOM    749  N   LYS A 100       5.824  19.832 -26.541  1.00  0.00           N  
ATOM    750  CA  LYS A 100       5.974  18.806 -25.497  1.00  0.00           C  
ATOM    751  C   LYS A 100       5.110  17.576 -25.729  1.00  0.00           C  
ATOM    752  O   LYS A 100       5.603  16.477 -25.524  1.00  0.00           O  
ATOM    753  CB  LYS A 100       5.646  19.393 -24.114  1.00  0.00           C  
ATOM    754  CG  LYS A 100       6.847  20.067 -23.443  1.00  0.00           C  
ATOM    755  CD  LYS A 100       6.373  20.757 -22.158  1.00  0.00           C  
ATOM    756  CE  LYS A 100       7.507  21.151 -21.207  1.00  0.00           C  
ATOM    757  NZ  LYS A 100       7.786  20.080 -20.221  1.00  0.00           N1+
ATOM    758  H   LYS A 100       5.296  20.666 -26.304  1.00  0.00           H  
ATOM    759  HA  LYS A 100       7.006  18.452 -25.480  1.00  0.00           H  
ATOM    760  HB2 LYS A 100       5.320  18.586 -23.454  1.00  0.00           H  
ATOM    761  HB3 LYS A 100       4.822  20.100 -24.201  1.00  0.00           H  
ATOM    762  HG2 LYS A 100       7.290  20.806 -24.112  1.00  0.00           H  
ATOM    763  HG3 LYS A 100       7.592  19.308 -23.210  1.00  0.00           H  
ATOM    764  HD2 LYS A 100       5.666  20.121 -21.624  1.00  0.00           H  
ATOM    765  HD3 LYS A 100       5.839  21.663 -22.447  1.00  0.00           H  
ATOM    766  HE2 LYS A 100       7.196  22.053 -20.671  1.00  0.00           H  
ATOM    767  HE3 LYS A 100       8.400  21.381 -21.792  1.00  0.00           H  
ATOM    768  HZ1 LYS A 100       8.533  20.324 -19.595  1.00  0.00           H  
ATOM    769  HZ2 LYS A 100       8.072  19.215 -20.685  1.00  0.00           H  
ATOM    770  HZ3 LYS A 100       6.967  19.878 -19.654  1.00  0.00           H  
ATOM    771  N   THR A 101       3.839  17.745 -26.095  1.00  0.00           N  
ATOM    772  CA  THR A 101       2.845  16.659 -26.050  1.00  0.00           C  
ATOM    773  C   THR A 101       2.644  15.962 -27.402  1.00  0.00           C  
ATOM    774  O   THR A 101       2.769  16.578 -28.461  1.00  0.00           O  
ATOM    775  CB  THR A 101       1.521  17.148 -25.446  1.00  0.00           C  
ATOM    776  OG1 THR A 101       0.965  18.222 -26.176  1.00  0.00           O  
ATOM    777  CG2 THR A 101       1.674  17.596 -23.994  1.00  0.00           C  
ATOM    778  H   THR A 101       3.503  18.682 -26.243  1.00  0.00           H  
ATOM    779  HA  THR A 101       3.215  15.890 -25.369  1.00  0.00           H  
ATOM    780  HB  THR A 101       0.820  16.322 -25.464  1.00  0.00           H  
ATOM    781 HG21 THR A 101       2.387  18.416 -23.914  1.00  0.00           H  
ATOM    782 HG22 THR A 101       2.020  16.751 -23.401  1.00  0.00           H  
ATOM    783 HG23 THR A 101       0.709  17.916 -23.605  1.00  0.00           H  
ATOM    784  HG1 THR A 101       0.332  17.777 -26.790  1.00  0.00           H  
ATOM    785  N   ALA A 102       2.354  14.658 -27.370  1.00  0.00           N  
ATOM    786  CA  ALA A 102       2.385  13.755 -28.522  1.00  0.00           C  
ATOM    787  C   ALA A 102       1.466  14.153 -29.693  1.00  0.00           C  
ATOM    788  O   ALA A 102       1.948  14.216 -30.825  1.00  0.00           O  
ATOM    789  CB  ALA A 102       2.091  12.337 -28.026  1.00  0.00           C  
ATOM    790  H   ALA A 102       2.237  14.219 -26.463  1.00  0.00           H  
ATOM    791  HA  ALA A 102       3.400  13.751 -28.917  1.00  0.00           H  
ATOM    792  HB1 ALA A 102       1.079  12.278 -27.625  1.00  0.00           H  
ATOM    793  HB2 ALA A 102       2.803  12.052 -27.252  1.00  0.00           H  
ATOM    794  HB3 ALA A 102       2.182  11.637 -28.854  1.00  0.00           H  
ATOM    795  N   THR A 103       0.206  14.550 -29.466  1.00  0.00           N  
ATOM    796  CA  THR A 103      -0.621  15.029 -30.594  1.00  0.00           C  
ATOM    797  C   THR A 103      -0.131  16.355 -31.174  1.00  0.00           C  
ATOM    798  O   THR A 103      -0.097  16.483 -32.391  1.00  0.00           O  
ATOM    799  CB  THR A 103      -2.137  15.102 -30.325  1.00  0.00           C  
ATOM    800  OG1 THR A 103      -2.481  14.934 -28.963  1.00  0.00           O  
ATOM    801  CG2 THR A 103      -2.861  14.032 -31.139  1.00  0.00           C  
ATOM    802  H   THR A 103      -0.207  14.448 -28.547  1.00  0.00           H  
ATOM    803  HA  THR A 103      -0.478  14.310 -31.398  1.00  0.00           H  
ATOM    804  HB  THR A 103      -2.514  16.065 -30.665  1.00  0.00           H  
ATOM    805 HG21 THR A 103      -2.656  13.044 -30.731  1.00  0.00           H  
ATOM    806 HG22 THR A 103      -2.528  14.066 -32.176  1.00  0.00           H  
ATOM    807 HG23 THR A 103      -3.928  14.236 -31.132  1.00  0.00           H  
ATOM    808  HG1 THR A 103      -3.457  14.919 -28.940  1.00  0.00           H  
ATOM    809  N   ASN A 104       0.409  17.276 -30.369  1.00  0.00           N  
ATOM    810  CA  ASN A 104       1.006  18.527 -30.857  1.00  0.00           C  
ATOM    811  C   ASN A 104       2.273  18.265 -31.679  1.00  0.00           C  
ATOM    812  O   ASN A 104       2.531  18.966 -32.652  1.00  0.00           O  
ATOM    813  CB  ASN A 104       1.283  19.481 -29.680  1.00  0.00           C  
ATOM    814  CG  ASN A 104       0.023  20.149 -29.166  1.00  0.00           C  
ATOM    815  OD1 ASN A 104      -0.832  20.593 -29.912  1.00  0.00           O  
ATOM    816  ND2 ASN A 104      -0.158  20.239 -27.874  1.00  0.00           N  
ATOM    817  H   ASN A 104       0.409  17.091 -29.374  1.00  0.00           H  
ATOM    818  HA  ASN A 104       0.299  19.014 -31.528  1.00  0.00           H  
ATOM    819  HB2 ASN A 104       1.945  20.277 -30.016  1.00  0.00           H  
ATOM    820  HB3 ASN A 104       1.782  18.946 -28.874  1.00  0.00           H  
ATOM    821 HD21 ASN A 104      -1.101  20.483 -27.592  1.00  0.00           H  
ATOM    822 HD22 ASN A 104       0.475  19.749 -27.258  1.00  0.00           H  
ATOM    823  N   ILE A 105       3.006  17.196 -31.374  1.00  0.00           N  
ATOM    824  CA  ILE A 105       4.155  16.722 -32.153  1.00  0.00           C  
ATOM    825  C   ILE A 105       3.724  16.175 -33.523  1.00  0.00           C  
ATOM    826  O   ILE A 105       4.404  16.444 -34.519  1.00  0.00           O  
ATOM    827  CB  ILE A 105       4.918  15.706 -31.280  1.00  0.00           C  
ATOM    828  CG1 ILE A 105       5.682  16.480 -30.185  1.00  0.00           C  
ATOM    829  CG2 ILE A 105       5.844  14.768 -32.064  1.00  0.00           C  
ATOM    830  CD1 ILE A 105       6.091  15.584 -29.019  1.00  0.00           C  
ATOM    831  H   ILE A 105       2.743  16.669 -30.547  1.00  0.00           H  
ATOM    832  HA  ILE A 105       4.819  17.565 -32.353  1.00  0.00           H  
ATOM    833  HB  ILE A 105       4.193  15.067 -30.787  1.00  0.00           H  
ATOM    834 HG12 ILE A 105       5.051  17.268 -29.774  1.00  0.00           H  
ATOM    835 HG13 ILE A 105       6.559  16.957 -30.617  1.00  0.00           H  
ATOM    836 HG21 ILE A 105       6.634  15.334 -32.556  1.00  0.00           H  
ATOM    837 HG22 ILE A 105       5.276  14.200 -32.801  1.00  0.00           H  
ATOM    838 HG23 ILE A 105       6.279  14.041 -31.385  1.00  0.00           H  
ATOM    839 HD11 ILE A 105       5.213  15.064 -28.645  1.00  0.00           H  
ATOM    840 HD12 ILE A 105       6.497  16.198 -28.217  1.00  0.00           H  
ATOM    841 HD13 ILE A 105       6.835  14.856 -29.331  1.00  0.00           H  
ATOM    842  N   TYR A 106       2.564  15.516 -33.624  1.00  0.00           N  
ATOM    843  CA  TYR A 106       1.971  15.142 -34.916  1.00  0.00           C  
ATOM    844  C   TYR A 106       1.381  16.346 -35.657  1.00  0.00           C  
ATOM    845  O   TYR A 106       1.672  16.533 -36.831  1.00  0.00           O  
ATOM    846  CB  TYR A 106       0.904  14.051 -34.737  1.00  0.00           C  
ATOM    847  CG  TYR A 106       1.429  12.704 -34.279  1.00  0.00           C  
ATOM    848  CD1 TYR A 106       2.499  12.096 -34.964  1.00  0.00           C  
ATOM    849  CD2 TYR A 106       0.826  12.035 -33.195  1.00  0.00           C  
ATOM    850  CE1 TYR A 106       2.984  10.844 -34.552  1.00  0.00           C  
ATOM    851  CE2 TYR A 106       1.300  10.772 -32.792  1.00  0.00           C  
ATOM    852  CZ  TYR A 106       2.383  10.175 -33.469  1.00  0.00           C  
ATOM    853  OH  TYR A 106       2.858   8.962 -33.089  1.00  0.00           O  
ATOM    854  H   TYR A 106       2.054  15.295 -32.775  1.00  0.00           H  
ATOM    855  HA  TYR A 106       2.759  14.745 -35.556  1.00  0.00           H  
ATOM    856  HB2 TYR A 106       0.411  13.895 -35.697  1.00  0.00           H  
ATOM    857  HB3 TYR A 106       0.145  14.404 -34.038  1.00  0.00           H  
ATOM    858  HD1 TYR A 106       2.959  12.584 -35.809  1.00  0.00           H  
ATOM    859  HD2 TYR A 106      -0.003  12.485 -32.671  1.00  0.00           H  
ATOM    860  HE1 TYR A 106       3.818  10.391 -35.065  1.00  0.00           H  
ATOM    861  HE2 TYR A 106       0.824  10.257 -31.975  1.00  0.00           H  
ATOM    862  HH  TYR A 106       2.532   8.676 -32.221  1.00  0.00           H  
ATOM    863  N   ILE A 107       0.655  17.229 -34.972  1.00  0.00           N  
ATOM    864  CA  ILE A 107       0.021  18.426 -35.547  1.00  0.00           C  
ATOM    865  C   ILE A 107       1.074  19.394 -36.095  1.00  0.00           C  
ATOM    866  O   ILE A 107       0.909  19.897 -37.205  1.00  0.00           O  
ATOM    867  CB  ILE A 107      -0.885  19.090 -34.488  1.00  0.00           C  
ATOM    868  CG1 ILE A 107      -2.090  18.178 -34.174  1.00  0.00           C  
ATOM    869  CG2 ILE A 107      -1.419  20.457 -34.936  1.00  0.00           C  
ATOM    870  CD1 ILE A 107      -2.785  18.525 -32.854  1.00  0.00           C  
ATOM    871  H   ILE A 107       0.457  17.015 -34.001  1.00  0.00           H  
ATOM    872  HA  ILE A 107      -0.606  18.124 -36.388  1.00  0.00           H  
ATOM    873  HB  ILE A 107      -0.295  19.239 -33.586  1.00  0.00           H  
ATOM    874 HG12 ILE A 107      -1.772  17.141 -34.109  1.00  0.00           H  
ATOM    875 HG13 ILE A 107      -2.809  18.237 -34.991  1.00  0.00           H  
ATOM    876 HG21 ILE A 107      -2.063  20.328 -35.805  1.00  0.00           H  
ATOM    877 HG22 ILE A 107      -0.606  21.129 -35.196  1.00  0.00           H  
ATOM    878 HG23 ILE A 107      -1.992  20.919 -34.133  1.00  0.00           H  
ATOM    879 HD11 ILE A 107      -2.051  18.563 -32.053  1.00  0.00           H  
ATOM    880 HD12 ILE A 107      -3.523  17.757 -32.627  1.00  0.00           H  
ATOM    881 HD13 ILE A 107      -3.291  19.486 -32.928  1.00  0.00           H  
ATOM    882  N   PHE A 108       2.208  19.567 -35.408  1.00  0.00           N  
ATOM    883  CA  PHE A 108       3.346  20.338 -35.916  1.00  0.00           C  
ATOM    884  C   PHE A 108       3.953  19.697 -37.170  1.00  0.00           C  
ATOM    885  O   PHE A 108       4.238  20.398 -38.136  1.00  0.00           O  
ATOM    886  CB  PHE A 108       4.407  20.485 -34.815  1.00  0.00           C  
ATOM    887  CG  PHE A 108       5.522  21.451 -35.169  1.00  0.00           C  
ATOM    888  CD1 PHE A 108       6.633  21.015 -35.916  1.00  0.00           C  
ATOM    889  CD2 PHE A 108       5.435  22.799 -34.772  1.00  0.00           C  
ATOM    890  CE1 PHE A 108       7.637  21.928 -36.285  1.00  0.00           C  
ATOM    891  CE2 PHE A 108       6.446  23.708 -35.128  1.00  0.00           C  
ATOM    892  CZ  PHE A 108       7.541  23.275 -35.895  1.00  0.00           C  
ATOM    893  H   PHE A 108       2.283  19.156 -34.482  1.00  0.00           H  
ATOM    894  HA  PHE A 108       2.997  21.334 -36.192  1.00  0.00           H  
ATOM    895  HB2 PHE A 108       4.837  19.507 -34.589  1.00  0.00           H  
ATOM    896  HB3 PHE A 108       3.926  20.846 -33.909  1.00  0.00           H  
ATOM    897  HD1 PHE A 108       6.711  19.982 -36.222  1.00  0.00           H  
ATOM    898  HD2 PHE A 108       4.592  23.138 -34.190  1.00  0.00           H  
ATOM    899  HE1 PHE A 108       8.481  21.595 -36.872  1.00  0.00           H  
ATOM    900  HE2 PHE A 108       6.380  24.740 -34.812  1.00  0.00           H  
ATOM    901  HZ  PHE A 108       8.312  23.976 -36.182  1.00  0.00           H  
ATOM    902  N   ASN A 109       4.083  18.367 -37.207  1.00  0.00           N  
ATOM    903  CA  ASN A 109       4.609  17.645 -38.368  1.00  0.00           C  
ATOM    904  C   ASN A 109       3.656  17.698 -39.574  1.00  0.00           C  
ATOM    905  O   ASN A 109       4.100  17.917 -40.698  1.00  0.00           O  
ATOM    906  CB  ASN A 109       4.909  16.206 -37.929  1.00  0.00           C  
ATOM    907  CG  ASN A 109       5.770  15.461 -38.926  1.00  0.00           C  
ATOM    908  OD1 ASN A 109       6.990  15.460 -38.824  1.00  0.00           O  
ATOM    909  ND2 ASN A 109       5.198  14.801 -39.902  1.00  0.00           N  
ATOM    910  H   ASN A 109       3.789  17.829 -36.403  1.00  0.00           H  
ATOM    911  HA  ASN A 109       5.545  18.119 -38.673  1.00  0.00           H  
ATOM    912  HB2 ASN A 109       3.987  15.653 -37.762  1.00  0.00           H  
ATOM    913  HB3 ASN A 109       5.455  16.236 -36.990  1.00  0.00           H  
ATOM    914 HD21 ASN A 109       5.813  14.293 -40.532  1.00  0.00           H  
ATOM    915 HD22 ASN A 109       4.194  14.750 -40.005  1.00  0.00           H  
ATOM    916  N   LEU A 110       2.347  17.585 -39.329  1.00  0.00           N  
ATOM    917  CA  LEU A 110       1.290  17.736 -40.326  1.00  0.00           C  
ATOM    918  C   LEU A 110       1.240  19.172 -40.860  1.00  0.00           C  
ATOM    919  O   LEU A 110       1.215  19.355 -42.070  1.00  0.00           O  
ATOM    920  CB  LEU A 110      -0.042  17.296 -39.685  1.00  0.00           C  
ATOM    921  CG  LEU A 110      -1.281  17.378 -40.596  1.00  0.00           C  
ATOM    922  CD1 LEU A 110      -1.122  16.574 -41.881  1.00  0.00           C  
ATOM    923  CD2 LEU A 110      -2.499  16.835 -39.847  1.00  0.00           C  
ATOM    924  H   LEU A 110       2.065  17.394 -38.373  1.00  0.00           H  
ATOM    925  HA  LEU A 110       1.512  17.081 -41.168  1.00  0.00           H  
ATOM    926  HB2 LEU A 110      -0.226  17.911 -38.805  1.00  0.00           H  
ATOM    927  HB3 LEU A 110       0.061  16.269 -39.347  1.00  0.00           H  
ATOM    928  HG  LEU A 110      -1.470  18.413 -40.857  1.00  0.00           H  
ATOM    929 HD11 LEU A 110      -0.870  15.543 -41.651  1.00  0.00           H  
ATOM    930 HD12 LEU A 110      -0.349  17.027 -42.499  1.00  0.00           H  
ATOM    931 HD13 LEU A 110      -2.050  16.608 -42.451  1.00  0.00           H  
ATOM    932 HD21 LEU A 110      -2.342  15.796 -39.561  1.00  0.00           H  
ATOM    933 HD22 LEU A 110      -3.381  16.909 -40.482  1.00  0.00           H  
ATOM    934 HD23 LEU A 110      -2.666  17.434 -38.952  1.00  0.00           H  
ATOM    935  N   ALA A 111       1.384  20.179 -39.992  1.00  0.00           N  
ATOM    936  CA  ALA A 111       1.412  21.584 -40.389  1.00  0.00           C  
ATOM    937  C   ALA A 111       2.697  21.977 -41.132  1.00  0.00           C  
ATOM    938  O   ALA A 111       2.625  22.720 -42.109  1.00  0.00           O  
ATOM    939  CB  ALA A 111       1.174  22.456 -39.154  1.00  0.00           C  
ATOM    940  H   ALA A 111       1.424  19.963 -39.004  1.00  0.00           H  
ATOM    941  HA  ALA A 111       0.592  21.749 -41.083  1.00  0.00           H  
ATOM    942  HB1 ALA A 111       1.962  22.288 -38.419  1.00  0.00           H  
ATOM    943  HB2 ALA A 111       0.208  22.211 -38.715  1.00  0.00           H  
ATOM    944  HB3 ALA A 111       1.170  23.506 -39.446  1.00  0.00           H  
ATOM    945  N   LEU A 112       3.854  21.424 -40.757  1.00  0.00           N  
ATOM    946  CA  LEU A 112       5.099  21.604 -41.503  1.00  0.00           C  
ATOM    947  C   LEU A 112       4.992  20.984 -42.901  1.00  0.00           C  
ATOM    948  O   LEU A 112       5.310  21.648 -43.886  1.00  0.00           O  
ATOM    949  CB  LEU A 112       6.264  21.020 -40.682  1.00  0.00           C  
ATOM    950  CG  LEU A 112       7.646  21.171 -41.346  1.00  0.00           C  
ATOM    951  CD1 LEU A 112       8.031  22.629 -41.606  1.00  0.00           C  
ATOM    952  CD2 LEU A 112       8.714  20.559 -40.438  1.00  0.00           C  
ATOM    953  H   LEU A 112       3.877  20.872 -39.906  1.00  0.00           H  
ATOM    954  HA  LEU A 112       5.263  22.673 -41.636  1.00  0.00           H  
ATOM    955  HB2 LEU A 112       6.074  19.959 -40.514  1.00  0.00           H  
ATOM    956  HB3 LEU A 112       6.287  21.513 -39.709  1.00  0.00           H  
ATOM    957  HG  LEU A 112       7.655  20.629 -42.291  1.00  0.00           H  
ATOM    958 HD11 LEU A 112       7.979  23.200 -40.679  1.00  0.00           H  
ATOM    959 HD12 LEU A 112       7.355  23.068 -42.340  1.00  0.00           H  
ATOM    960 HD13 LEU A 112       9.043  22.679 -42.007  1.00  0.00           H  
ATOM    961 HD21 LEU A 112       8.740  21.089 -39.486  1.00  0.00           H  
ATOM    962 HD22 LEU A 112       9.689  20.629 -40.920  1.00  0.00           H  
ATOM    963 HD23 LEU A 112       8.484  19.509 -40.264  1.00  0.00           H  
ATOM    964  N   ALA A 113       4.440  19.771 -43.000  1.00  0.00           N  
ATOM    965  CA  ALA A 113       4.175  19.122 -44.279  1.00  0.00           C  
ATOM    966  C   ALA A 113       3.140  19.889 -45.118  1.00  0.00           C  
ATOM    967  O   ALA A 113       3.381  20.134 -46.292  1.00  0.00           O  
ATOM    968  CB  ALA A 113       3.737  17.680 -44.013  1.00  0.00           C  
ATOM    969  H   ALA A 113       4.188  19.275 -42.151  1.00  0.00           H  
ATOM    970  HA  ALA A 113       5.103  19.096 -44.851  1.00  0.00           H  
ATOM    971  HB1 ALA A 113       2.802  17.664 -43.452  1.00  0.00           H  
ATOM    972  HB2 ALA A 113       4.511  17.172 -43.440  1.00  0.00           H  
ATOM    973  HB3 ALA A 113       3.597  17.167 -44.962  1.00  0.00           H  
ATOM    974  N   ASP A 114       2.048  20.374 -44.529  1.00  0.00           N  
ATOM    975  CA  ASP A 114       1.003  21.129 -45.230  1.00  0.00           C  
ATOM    976  C   ASP A 114       1.449  22.538 -45.655  1.00  0.00           C  
ATOM    977  O   ASP A 114       1.060  23.005 -46.729  1.00  0.00           O  
ATOM    978  CB  ASP A 114      -0.248  21.195 -44.343  1.00  0.00           C  
ATOM    979  CG  ASP A 114      -1.069  19.902 -44.341  1.00  0.00           C  
ATOM    980  OD1 ASP A 114      -1.051  19.159 -45.353  1.00  0.00           O  
ATOM    981  OD2 ASP A 114      -1.839  19.690 -43.382  1.00  0.00           O1-
ATOM    982  H   ASP A 114       1.878  20.126 -43.559  1.00  0.00           H  
ATOM    983  HA  ASP A 114       0.746  20.599 -46.148  1.00  0.00           H  
ATOM    984  HB2 ASP A 114      -0.893  21.998 -44.700  1.00  0.00           H  
ATOM    985  HB3 ASP A 114       0.050  21.444 -43.326  1.00  0.00           H  
ATOM    986  N   ALA A 115       2.338  23.188 -44.899  1.00  0.00           N  
ATOM    987  CA  ALA A 115       2.992  24.427 -45.311  1.00  0.00           C  
ATOM    988  C   ALA A 115       3.988  24.183 -46.457  1.00  0.00           C  
ATOM    989  O   ALA A 115       3.934  24.868 -47.476  1.00  0.00           O  
ATOM    990  CB  ALA A 115       3.678  25.058 -44.095  1.00  0.00           C  
ATOM    991  H   ALA A 115       2.599  22.784 -44.004  1.00  0.00           H  
ATOM    992  HA  ALA A 115       2.234  25.122 -45.676  1.00  0.00           H  
ATOM    993  HB1 ALA A 115       4.419  24.372 -43.685  1.00  0.00           H  
ATOM    994  HB2 ALA A 115       2.939  25.288 -43.329  1.00  0.00           H  
ATOM    995  HB3 ALA A 115       4.173  25.982 -44.394  1.00  0.00           H  
ATOM    996  N   LEU A 116       4.838  23.156 -46.362  1.00  0.00           N  
ATOM    997  CA  LEU A 116       5.781  22.814 -47.432  1.00  0.00           C  
ATOM    998  C   LEU A 116       5.057  22.335 -48.703  1.00  0.00           C  
ATOM    999  O   LEU A 116       5.400  22.786 -49.794  1.00  0.00           O  
ATOM   1000  CB  LEU A 116       6.788  21.780 -46.905  1.00  0.00           C  
ATOM   1001  CG  LEU A 116       7.803  22.347 -45.890  1.00  0.00           C  
ATOM   1002  CD1 LEU A 116       8.597  21.209 -45.249  1.00  0.00           C  
ATOM   1003  CD2 LEU A 116       8.805  23.299 -46.549  1.00  0.00           C  
ATOM   1004  H   LEU A 116       4.837  22.593 -45.515  1.00  0.00           H  
ATOM   1005  HA  LEU A 116       6.323  23.716 -47.715  1.00  0.00           H  
ATOM   1006  HB2 LEU A 116       7.340  21.364 -47.748  1.00  0.00           H  
ATOM   1007  HB3 LEU A 116       6.227  20.973 -46.434  1.00  0.00           H  
ATOM   1008  HG  LEU A 116       7.280  22.888 -45.103  1.00  0.00           H  
ATOM   1009 HD11 LEU A 116       9.157  20.665 -46.009  1.00  0.00           H  
ATOM   1010 HD12 LEU A 116       7.907  20.521 -44.760  1.00  0.00           H  
ATOM   1011 HD13 LEU A 116       9.281  21.609 -44.500  1.00  0.00           H  
ATOM   1012 HD21 LEU A 116       9.319  22.798 -47.369  1.00  0.00           H  
ATOM   1013 HD22 LEU A 116       9.538  23.626 -45.812  1.00  0.00           H  
ATOM   1014 HD23 LEU A 116       8.295  24.181 -46.932  1.00  0.00           H  
ATOM   1015  N   ALA A 117       3.962  21.586 -48.565  1.00  0.00           N  
ATOM   1016  CA  ALA A 117       3.069  21.205 -49.657  1.00  0.00           C  
ATOM   1017  C   ALA A 117       2.466  22.432 -50.358  1.00  0.00           C  
ATOM   1018  O   ALA A 117       2.567  22.564 -51.579  1.00  0.00           O  
ATOM   1019  CB  ALA A 117       1.955  20.315 -49.087  1.00  0.00           C  
ATOM   1020  H   ALA A 117       3.737  21.241 -47.638  1.00  0.00           H  
ATOM   1021  HA  ALA A 117       3.633  20.636 -50.398  1.00  0.00           H  
ATOM   1022  HB1 ALA A 117       1.400  20.851 -48.316  1.00  0.00           H  
ATOM   1023  HB2 ALA A 117       2.389  19.414 -48.651  1.00  0.00           H  
ATOM   1024  HB3 ALA A 117       1.268  20.025 -49.879  1.00  0.00           H  
ATOM   1025  N   THR A 118       1.925  23.391 -49.600  1.00  0.00           N  
ATOM   1026  CA  THR A 118       1.325  24.614 -50.168  1.00  0.00           C  
ATOM   1027  C   THR A 118       2.351  25.657 -50.624  1.00  0.00           C  
ATOM   1028  O   THR A 118       2.033  26.459 -51.503  1.00  0.00           O  
ATOM   1029  CB  THR A 118       0.326  25.260 -49.177  1.00  0.00           C  
ATOM   1030  OG1 THR A 118       0.944  25.431 -47.916  1.00  0.00           O  
ATOM   1031  CG2 THR A 118      -0.910  24.360 -49.044  1.00  0.00           C  
ATOM   1032  H   THR A 118       1.897  23.256 -48.595  1.00  0.00           H  
ATOM   1033  HA  THR A 118       0.813  24.320 -51.085  1.00  0.00           H  
ATOM   1034  HB  THR A 118      -0.001  26.235 -49.542  1.00  0.00           H  
ATOM   1035 HG21 THR A 118      -0.637  23.375 -48.665  1.00  0.00           H  
ATOM   1036 HG22 THR A 118      -1.380  24.250 -50.021  1.00  0.00           H  
ATOM   1037 HG23 THR A 118      -1.628  24.820 -48.364  1.00  0.00           H  
ATOM   1038  HG1 THR A 118       0.993  24.579 -47.476  1.00  0.00           H  
ATOM   1039  N   SER A 119       3.627  25.521 -50.241  1.00  0.00           N  
ATOM   1040  CA  SER A 119       4.752  26.270 -50.827  1.00  0.00           C  
ATOM   1041  C   SER A 119       5.106  25.853 -52.264  1.00  0.00           C  
ATOM   1042  O   SER A 119       5.809  26.583 -52.958  1.00  0.00           O  
ATOM   1043  CB  SER A 119       5.993  26.196 -49.924  1.00  0.00           C  
ATOM   1044  OG  SER A 119       6.755  25.020 -50.125  1.00  0.00           O  
ATOM   1045  H   SER A 119       3.821  24.902 -49.460  1.00  0.00           H  
ATOM   1046  HA  SER A 119       4.456  27.319 -50.873  1.00  0.00           H  
ATOM   1047  HB2 SER A 119       5.695  26.266 -48.878  1.00  0.00           H  
ATOM   1048  HB3 SER A 119       6.633  27.050 -50.151  1.00  0.00           H  
ATOM   1049  HG  SER A 119       6.195  24.227 -50.013  1.00  0.00           H  
ATOM   1050  N   THR A 120       4.581  24.726 -52.761  1.00  0.00           N  
ATOM   1051  CA  THR A 120       4.789  24.279 -54.155  1.00  0.00           C  
ATOM   1052  C   THR A 120       3.855  24.989 -55.147  1.00  0.00           C  
ATOM   1053  O   THR A 120       4.137  25.057 -56.346  1.00  0.00           O  
ATOM   1054  CB  THR A 120       4.681  22.744 -54.288  1.00  0.00           C  
ATOM   1055  OG1 THR A 120       3.348  22.303 -54.183  1.00  0.00           O  
ATOM   1056  CG2 THR A 120       5.542  21.988 -53.264  1.00  0.00           C  
ATOM   1057  H   THR A 120       4.037  24.133 -52.145  1.00  0.00           H  
ATOM   1058  HA  THR A 120       5.813  24.511 -54.443  1.00  0.00           H  
ATOM   1059  HB  THR A 120       5.031  22.470 -55.285  1.00  0.00           H  
ATOM   1060 HG21 THR A 120       5.338  22.322 -52.248  1.00  0.00           H  
ATOM   1061 HG22 THR A 120       6.598  22.141 -53.488  1.00  0.00           H  
ATOM   1062 HG23 THR A 120       5.319  20.926 -53.306  1.00  0.00           H  
ATOM   1063  HG1 THR A 120       3.083  22.328 -53.256  1.00  0.00           H  
ATOM   1064  N   LEU A 121       2.746  25.550 -54.650  1.00  0.00           N  
ATOM   1065  CA  LEU A 121       1.670  26.137 -55.450  1.00  0.00           C  
ATOM   1066  C   LEU A 121       2.074  27.371 -56.280  1.00  0.00           C  
ATOM   1067  O   LEU A 121       1.618  27.444 -57.420  1.00  0.00           O  
ATOM   1068  CB  LEU A 121       0.504  26.554 -54.523  1.00  0.00           C  
ATOM   1069  CG  LEU A 121      -0.256  25.296 -54.041  1.00  0.00           C  
ATOM   1070  CD1 LEU A 121      -1.223  25.682 -52.913  1.00  0.00           C  
ATOM   1071  CD2 LEU A 121      -1.077  24.658 -55.173  1.00  0.00           C  
ATOM   1072  H   LEU A 121       2.604  25.493 -53.651  1.00  0.00           H  
ATOM   1073  HA  LEU A 121       1.368  25.389 -56.179  1.00  0.00           H  
ATOM   1074  HB2 LEU A 121      -0.189  27.202 -55.060  1.00  0.00           H  
ATOM   1075  HB3 LEU A 121       0.898  27.117 -53.678  1.00  0.00           H  
ATOM   1076  HG  LEU A 121       0.446  24.558 -53.647  1.00  0.00           H  
ATOM   1077 HD11 LEU A 121      -1.961  26.398 -53.278  1.00  0.00           H  
ATOM   1078 HD12 LEU A 121      -0.674  26.130 -52.086  1.00  0.00           H  
ATOM   1079 HD13 LEU A 121      -1.739  24.792 -52.549  1.00  0.00           H  
ATOM   1080 HD21 LEU A 121      -1.740  25.397 -55.622  1.00  0.00           H  
ATOM   1081 HD22 LEU A 121      -1.694  23.861 -54.774  1.00  0.00           H  
ATOM   1082 HD23 LEU A 121      -0.426  24.232 -55.934  1.00  0.00           H  
ATOM   1083  N   PRO A 122       2.985  28.270 -55.847  1.00  0.00           N  
ATOM   1084  CA  PRO A 122       3.465  29.367 -56.689  1.00  0.00           C  
ATOM   1085  C   PRO A 122       4.190  28.868 -57.945  1.00  0.00           C  
ATOM   1086  O   PRO A 122       3.838  29.278 -59.051  1.00  0.00           O  
ATOM   1087  CB  PRO A 122       4.373  30.221 -55.794  1.00  0.00           C  
ATOM   1088  CG  PRO A 122       3.853  29.922 -54.389  1.00  0.00           C  
ATOM   1089  CD  PRO A 122       3.492  28.445 -54.498  1.00  0.00           C  
ATOM   1090  HA  PRO A 122       2.607  29.969 -56.993  1.00  0.00           H  
ATOM   1091  HB2 PRO A 122       4.293  31.282 -56.036  1.00  0.00           H  
ATOM   1092  HB3 PRO A 122       5.410  29.890 -55.871  1.00  0.00           H  
ATOM   1093  HG2 PRO A 122       2.956  30.512 -54.193  1.00  0.00           H  
ATOM   1094  HG3 PRO A 122       4.611  30.099 -53.625  1.00  0.00           H  
ATOM   1095  HD2 PRO A 122       4.393  27.848 -54.387  1.00  0.00           H  
ATOM   1096  HD3 PRO A 122       2.758  28.172 -53.741  1.00  0.00           H  
ATOM   1097  N   PHE A 123       5.075  27.872 -57.814  1.00  0.00           N  
ATOM   1098  CA  PHE A 123       5.753  27.240 -58.954  1.00  0.00           C  
ATOM   1099  C   PHE A 123       4.751  26.564 -59.899  1.00  0.00           C  
ATOM   1100  O   PHE A 123       4.797  26.772 -61.113  1.00  0.00           O  
ATOM   1101  CB  PHE A 123       6.786  26.198 -58.493  1.00  0.00           C  
ATOM   1102  CG  PHE A 123       7.846  26.710 -57.536  1.00  0.00           C  
ATOM   1103  CD1 PHE A 123       9.033  27.283 -58.032  1.00  0.00           C  
ATOM   1104  CD2 PHE A 123       7.655  26.594 -56.146  1.00  0.00           C  
ATOM   1105  CE1 PHE A 123      10.019  27.743 -57.141  1.00  0.00           C  
ATOM   1106  CE2 PHE A 123       8.641  27.054 -55.256  1.00  0.00           C  
ATOM   1107  CZ  PHE A 123       9.823  27.630 -55.753  1.00  0.00           C  
ATOM   1108  H   PHE A 123       5.291  27.538 -56.886  1.00  0.00           H  
ATOM   1109  HA  PHE A 123       6.278  28.010 -59.518  1.00  0.00           H  
ATOM   1110  HB2 PHE A 123       7.284  25.797 -59.376  1.00  0.00           H  
ATOM   1111  HB3 PHE A 123       6.263  25.369 -58.017  1.00  0.00           H  
ATOM   1112  HD1 PHE A 123       9.194  27.370 -59.096  1.00  0.00           H  
ATOM   1113  HD2 PHE A 123       6.749  26.156 -55.757  1.00  0.00           H  
ATOM   1114  HE1 PHE A 123      10.927  28.186 -57.524  1.00  0.00           H  
ATOM   1115  HE2 PHE A 123       8.489  26.968 -54.190  1.00  0.00           H  
ATOM   1116  HZ  PHE A 123      10.579  27.987 -55.069  1.00  0.00           H  
ATOM   1117  N   GLN A 124       3.778  25.838 -59.337  1.00  0.00           N  
ATOM   1118  CA  GLN A 124       2.703  25.209 -60.105  1.00  0.00           C  
ATOM   1119  C   GLN A 124       1.784  26.224 -60.804  1.00  0.00           C  
ATOM   1120  O   GLN A 124       1.332  25.944 -61.912  1.00  0.00           O  
ATOM   1121  CB  GLN A 124       1.894  24.262 -59.210  1.00  0.00           C  
ATOM   1122  CG  GLN A 124       2.659  22.972 -58.879  1.00  0.00           C  
ATOM   1123  CD  GLN A 124       1.801  22.025 -58.043  1.00  0.00           C  
ATOM   1124  OE1 GLN A 124       1.035  21.227 -58.572  1.00  0.00           O  
ATOM   1125  NE2 GLN A 124       1.885  22.127 -56.725  1.00  0.00           N  
ATOM   1126  H   GLN A 124       3.789  25.715 -58.330  1.00  0.00           H  
ATOM   1127  HA  GLN A 124       3.150  24.599 -60.890  1.00  0.00           H  
ATOM   1128  HB2 GLN A 124       0.983  23.982 -59.739  1.00  0.00           H  
ATOM   1129  HB3 GLN A 124       1.616  24.773 -58.291  1.00  0.00           H  
ATOM   1130  HG2 GLN A 124       3.572  23.215 -58.333  1.00  0.00           H  
ATOM   1131  HG3 GLN A 124       2.938  22.469 -59.806  1.00  0.00           H  
ATOM   1132 HE21 GLN A 124       1.353  21.488 -56.150  1.00  0.00           H  
ATOM   1133 HE22 GLN A 124       2.552  22.747 -56.291  1.00  0.00           H  
ATOM   1134  N   SER A 125       1.583  27.422 -60.247  1.00  0.00           N  
ATOM   1135  CA  SER A 125       0.796  28.488 -60.883  1.00  0.00           C  
ATOM   1136  C   SER A 125       1.489  29.071 -62.122  1.00  0.00           C  
ATOM   1137  O   SER A 125       0.843  29.263 -63.150  1.00  0.00           O  
ATOM   1138  CB  SER A 125       0.536  29.613 -59.861  1.00  0.00           C  
ATOM   1139  OG  SER A 125       1.758  30.286 -59.615  1.00  0.00           O  
ATOM   1140  H   SER A 125       1.916  27.571 -59.301  1.00  0.00           H  
ATOM   1141  HA  SER A 125      -0.146  28.053 -61.215  1.00  0.00           H  
ATOM   1142  HB2 SER A 125       0.153  29.190 -58.934  1.00  0.00           H  
ATOM   1143  HB3 SER A 125      -0.192  30.313 -60.271  1.00  0.00           H  
ATOM   1144  HG  SER A 125       2.371  29.686 -59.184  1.00  0.00           H  
ATOM   1145  N   VAL A 126       2.825  29.184 -62.117  1.00  0.00           N  
ATOM   1146  CA  VAL A 126       3.582  29.601 -63.313  1.00  0.00           C  
ATOM   1147  C   VAL A 126       3.671  28.464 -64.339  1.00  0.00           C  
ATOM   1148  O   VAL A 126       3.475  28.709 -65.527  1.00  0.00           O  
ATOM   1149  CB  VAL A 126       4.977  30.153 -62.960  1.00  0.00           C  
ATOM   1150  CG1 VAL A 126       5.627  30.807 -64.185  1.00  0.00           C  
ATOM   1151  CG2 VAL A 126       4.923  31.235 -61.873  1.00  0.00           C  
ATOM   1152  H   VAL A 126       3.321  29.011 -61.251  1.00  0.00           H  
ATOM   1153  HA  VAL A 126       3.028  30.412 -63.789  1.00  0.00           H  
ATOM   1154  HB  VAL A 126       5.608  29.334 -62.614  1.00  0.00           H  
ATOM   1155 HG11 VAL A 126       5.027  31.654 -64.520  1.00  0.00           H  
ATOM   1156 HG12 VAL A 126       5.704  30.090 -64.999  1.00  0.00           H  
ATOM   1157 HG13 VAL A 126       6.629  31.156 -63.933  1.00  0.00           H  
ATOM   1158 HG21 VAL A 126       4.249  32.038 -62.175  1.00  0.00           H  
ATOM   1159 HG22 VAL A 126       5.917  31.647 -61.702  1.00  0.00           H  
ATOM   1160 HG23 VAL A 126       4.568  30.814 -60.935  1.00  0.00           H  
ATOM   1161  N   ASN A 127       3.826  27.209 -63.900  1.00  0.00           N  
ATOM   1162  CA  ASN A 127       3.754  26.036 -64.784  1.00  0.00           C  
ATOM   1163  C   ASN A 127       2.343  25.812 -65.380  1.00  0.00           C  
ATOM   1164  O   ASN A 127       2.213  25.248 -66.470  1.00  0.00           O  
ATOM   1165  CB  ASN A 127       4.250  24.806 -64.013  1.00  0.00           C  
ATOM   1166  CG  ASN A 127       4.234  23.535 -64.855  1.00  0.00           C  
ATOM   1167  OD1 ASN A 127       5.047  23.363 -65.754  1.00  0.00           O  
ATOM   1168  ND2 ASN A 127       3.302  22.631 -64.575  1.00  0.00           N  
ATOM   1169  H   ASN A 127       3.995  27.062 -62.910  1.00  0.00           H  
ATOM   1170  HA  ASN A 127       4.421  26.204 -65.632  1.00  0.00           H  
ATOM   1171  HB2 ASN A 127       3.624  24.665 -63.132  1.00  0.00           H  
ATOM   1172  HB3 ASN A 127       5.271  24.986 -63.674  1.00  0.00           H  
ATOM   1173 HD21 ASN A 127       3.255  21.786 -65.127  1.00  0.00           H  
ATOM   1174 HD22 ASN A 127       2.627  22.805 -63.844  1.00  0.00           H  
ATOM   1175  N   TYR A 128       1.295  26.315 -64.716  1.00  0.00           N  
ATOM   1176  CA  TYR A 128      -0.031  26.480 -65.303  1.00  0.00           C  
ATOM   1177  C   TYR A 128       0.010  27.563 -66.398  1.00  0.00           C  
ATOM   1178  O   TYR A 128      -0.256  27.260 -67.565  1.00  0.00           O  
ATOM   1179  CB  TYR A 128      -1.080  26.795 -64.197  1.00  0.00           C  
ATOM   1180  CG  TYR A 128      -2.177  27.683 -64.777  1.00  0.00           C  
ATOM   1181  CD1 TYR A 128      -2.948  27.249 -65.877  1.00  0.00           C  
ATOM   1182  CD2 TYR A 128      -2.336  28.997 -64.293  1.00  0.00           C  
ATOM   1183  CE1 TYR A 128      -3.799  28.146 -66.544  1.00  0.00           C  
ATOM   1184  CE2 TYR A 128      -3.197  29.895 -64.945  1.00  0.00           C  
ATOM   1185  CZ  TYR A 128      -3.905  29.483 -66.096  1.00  0.00           C  
ATOM   1186  OH  TYR A 128      -4.648  30.385 -66.798  1.00  0.00           O  
ATOM   1187  H   TYR A 128       1.449  26.696 -63.790  1.00  0.00           H  
ATOM   1188  HA  TYR A 128      -0.309  25.545 -65.786  1.00  0.00           H  
ATOM   1189  HB2 TYR A 128      -0.614  27.294 -63.354  1.00  0.00           H  
ATOM   1190  HB3 TYR A 128      -1.511  25.865 -63.829  1.00  0.00           H  
ATOM   1191  HD1 TYR A 128      -2.822  26.253 -66.271  1.00  0.00           H  
ATOM   1192  HD2 TYR A 128      -1.756  29.342 -63.450  1.00  0.00           H  
ATOM   1193  HE1 TYR A 128      -4.336  27.824 -67.425  1.00  0.00           H  
ATOM   1194  HE2 TYR A 128      -3.277  30.915 -64.598  1.00  0.00           H  
ATOM   1195  HH  TYR A 128      -4.989  30.026 -67.620  1.00  0.00           H  
ATOM   1196  N   LEU A 129       0.345  28.803 -66.018  1.00  0.00           N  
ATOM   1197  CA  LEU A 129       0.101  30.007 -66.818  1.00  0.00           C  
ATOM   1198  C   LEU A 129       0.990  30.091 -68.065  1.00  0.00           C  
ATOM   1199  O   LEU A 129       0.539  30.560 -69.105  1.00  0.00           O  
ATOM   1200  CB  LEU A 129       0.282  31.229 -65.897  1.00  0.00           C  
ATOM   1201  CG  LEU A 129      -0.023  32.593 -66.548  1.00  0.00           C  
ATOM   1202  CD1 LEU A 129      -1.469  32.714 -67.035  1.00  0.00           C  
ATOM   1203  CD2 LEU A 129       0.223  33.707 -65.528  1.00  0.00           C  
ATOM   1204  H   LEU A 129       0.564  28.943 -65.037  1.00  0.00           H  
ATOM   1205  HA  LEU A 129      -0.934  29.976 -67.161  1.00  0.00           H  
ATOM   1206  HB2 LEU A 129       1.314  31.240 -65.540  1.00  0.00           H  
ATOM   1207  HB3 LEU A 129      -0.366  31.110 -65.028  1.00  0.00           H  
ATOM   1208  HG  LEU A 129       0.649  32.753 -67.390  1.00  0.00           H  
ATOM   1209 HD11 LEU A 129      -2.161  32.534 -66.213  1.00  0.00           H  
ATOM   1210 HD12 LEU A 129      -1.656  31.993 -67.830  1.00  0.00           H  
ATOM   1211 HD13 LEU A 129      -1.639  33.712 -67.437  1.00  0.00           H  
ATOM   1212 HD21 LEU A 129      -0.448  33.590 -64.677  1.00  0.00           H  
ATOM   1213 HD22 LEU A 129       0.049  34.676 -65.995  1.00  0.00           H  
ATOM   1214 HD23 LEU A 129       1.255  33.665 -65.182  1.00  0.00           H  
ATOM   1215  N   MET A 130       2.217  29.574 -67.986  1.00  0.00           N  
ATOM   1216  CA  MET A 130       3.141  29.497 -69.122  1.00  0.00           C  
ATOM   1217  C   MET A 130       2.875  28.282 -70.023  1.00  0.00           C  
ATOM   1218  O   MET A 130       3.517  28.149 -71.062  1.00  0.00           O  
ATOM   1219  CB  MET A 130       4.593  29.471 -68.609  1.00  0.00           C  
ATOM   1220  CG  MET A 130       4.967  30.694 -67.763  1.00  0.00           C  
ATOM   1221  SD  MET A 130       4.892  32.287 -68.623  1.00  0.00           S  
ATOM   1222  CE  MET A 130       5.259  33.392 -67.236  1.00  0.00           C  
ATOM   1223  H   MET A 130       2.527  29.213 -67.089  1.00  0.00           H  
ATOM   1224  HA  MET A 130       3.013  30.385 -69.743  1.00  0.00           H  
ATOM   1225  HB2 MET A 130       5.273  29.424 -69.461  1.00  0.00           H  
ATOM   1226  HB3 MET A 130       4.742  28.573 -68.008  1.00  0.00           H  
ATOM   1227  HG2 MET A 130       5.984  30.554 -67.398  1.00  0.00           H  
ATOM   1228  HG3 MET A 130       4.306  30.742 -66.899  1.00  0.00           H  
ATOM   1229  HE1 MET A 130       5.274  34.423 -67.590  1.00  0.00           H  
ATOM   1230  HE2 MET A 130       6.231  33.140 -66.814  1.00  0.00           H  
ATOM   1231  HE3 MET A 130       4.489  33.284 -66.471  1.00  0.00           H  
ATOM   1232  N   GLY A 131       2.024  27.332 -69.602  1.00  0.00           N  
ATOM   1233  CA  GLY A 131       1.841  26.048 -70.292  1.00  0.00           C  
ATOM   1234  C   GLY A 131       3.145  25.251 -70.447  1.00  0.00           C  
ATOM   1235  O   GLY A 131       3.342  24.585 -71.459  1.00  0.00           O  
ATOM   1236  H   GLY A 131       1.480  27.506 -68.765  1.00  0.00           H  
ATOM   1237  HA2 GLY A 131       1.431  26.229 -71.286  1.00  0.00           H  
ATOM   1238  HA3 GLY A 131       1.137  25.441 -69.725  1.00  0.00           H  
ATOM   1239  N   THR A 132       4.114  25.460 -69.553  1.00  0.00           N  
ATOM   1240  CA  THR A 132       5.508  25.005 -69.673  1.00  0.00           C  
ATOM   1241  C   THR A 132       6.197  25.144 -68.323  1.00  0.00           C  
ATOM   1242  O   THR A 132       5.953  26.125 -67.621  1.00  0.00           O  
ATOM   1243  CB  THR A 132       6.231  25.849 -70.743  1.00  0.00           C  
ATOM   1244  OG1 THR A 132       5.996  25.207 -71.968  1.00  0.00           O  
ATOM   1245  CG2 THR A 132       7.748  25.995 -70.632  1.00  0.00           C  
ATOM   1246  H   THR A 132       3.897  26.045 -68.758  1.00  0.00           H  
ATOM   1247  HA  THR A 132       5.531  23.956 -69.968  1.00  0.00           H  
ATOM   1248  HB  THR A 132       5.801  26.850 -70.770  1.00  0.00           H  
ATOM   1249 HG21 THR A 132       8.215  25.019 -70.573  1.00  0.00           H  
ATOM   1250 HG22 THR A 132       8.004  26.583 -69.751  1.00  0.00           H  
ATOM   1251 HG23 THR A 132       8.124  26.516 -71.513  1.00  0.00           H  
ATOM   1252  HG1 THR A 132       5.027  25.146 -72.043  1.00  0.00           H  
ATOM   1253  N   TRP A 133       7.107  24.227 -67.978  1.00  0.00           N  
ATOM   1254  CA  TRP A 133       7.969  24.389 -66.803  1.00  0.00           C  
ATOM   1255  C   TRP A 133       9.078  25.416 -67.100  1.00  0.00           C  
ATOM   1256  O   TRP A 133       9.890  25.160 -67.994  1.00  0.00           O  
ATOM   1257  CB  TRP A 133       8.574  23.006 -66.469  1.00  0.00           C  
ATOM   1258  CG  TRP A 133       9.354  23.140 -65.187  1.00  0.00           C  
ATOM   1259  CD1 TRP A 133      10.697  23.266 -65.088  1.00  0.00           C  
ATOM   1260  CD2 TRP A 133       8.865  23.132 -63.807  1.00  0.00           C  
ATOM   1261  NE1 TRP A 133      11.068  23.353 -63.766  1.00  0.00           N  
ATOM   1262  CE2 TRP A 133       9.977  23.287 -62.926  1.00  0.00           C  
ATOM   1263  CE3 TRP A 133       7.593  23.006 -63.207  1.00  0.00           C  
ATOM   1264  CZ2 TRP A 133       9.828  23.354 -61.530  1.00  0.00           C  
ATOM   1265  CZ3 TRP A 133       7.431  23.073 -61.811  1.00  0.00           C  
ATOM   1266  CH2 TRP A 133       8.544  23.254 -60.973  1.00  0.00           C  
ATOM   1267  H   TRP A 133       7.244  23.419 -68.575  1.00  0.00           H  
ATOM   1268  HA  TRP A 133       7.355  24.738 -65.975  1.00  0.00           H  
ATOM   1269  HB2 TRP A 133       9.218  22.657 -67.279  1.00  0.00           H  
ATOM   1270  HB3 TRP A 133       7.771  22.283 -66.321  1.00  0.00           H  
ATOM   1271  HD1 TRP A 133      11.378  23.299 -65.926  1.00  0.00           H  
ATOM   1272  HE1 TRP A 133      12.029  23.457 -63.476  1.00  0.00           H  
ATOM   1273  HE3 TRP A 133       6.730  22.855 -63.834  1.00  0.00           H  
ATOM   1274  HZ2 TRP A 133      10.687  23.491 -60.891  1.00  0.00           H  
ATOM   1275  HZ3 TRP A 133       6.444  22.985 -61.380  1.00  0.00           H  
ATOM   1276  HH2 TRP A 133       8.413  23.312 -59.903  1.00  0.00           H  
ATOM   1277  N   PRO A 134       9.182  26.542 -66.364  1.00  0.00           N  
ATOM   1278  CA  PRO A 134      10.160  27.590 -66.665  1.00  0.00           C  
ATOM   1279  C   PRO A 134      11.446  27.506 -65.824  1.00  0.00           C  
ATOM   1280  O   PRO A 134      12.459  28.081 -66.206  1.00  0.00           O  
ATOM   1281  CB  PRO A 134       9.403  28.886 -66.372  1.00  0.00           C  
ATOM   1282  CG  PRO A 134       8.584  28.508 -65.140  1.00  0.00           C  
ATOM   1283  CD  PRO A 134       8.214  27.044 -65.392  1.00  0.00           C  
ATOM   1284  HA  PRO A 134      10.439  27.576 -67.719  1.00  0.00           H  
ATOM   1285  HB2 PRO A 134       8.734  29.117 -67.202  1.00  0.00           H  
ATOM   1286  HB3 PRO A 134      10.073  29.725 -66.175  1.00  0.00           H  
ATOM   1287  HG2 PRO A 134       7.701  29.131 -65.044  1.00  0.00           H  
ATOM   1288  HG3 PRO A 134       9.205  28.594 -64.250  1.00  0.00           H  
ATOM   1289  HD2 PRO A 134       8.253  26.469 -64.467  1.00  0.00           H  
ATOM   1290  HD3 PRO A 134       7.209  27.008 -65.803  1.00  0.00           H  
ATOM   1291  N   PHE A 135      11.419  26.830 -64.669  1.00  0.00           N  
ATOM   1292  CA  PHE A 135      12.455  26.961 -63.634  1.00  0.00           C  
ATOM   1293  C   PHE A 135      13.724  26.121 -63.882  1.00  0.00           C  
ATOM   1294  O   PHE A 135      14.645  26.136 -63.064  1.00  0.00           O  
ATOM   1295  CB  PHE A 135      11.851  26.571 -62.265  1.00  0.00           C  
ATOM   1296  CG  PHE A 135      10.631  27.437 -61.984  1.00  0.00           C  
ATOM   1297  CD1 PHE A 135      10.793  28.751 -61.500  1.00  0.00           C  
ATOM   1298  CD2 PHE A 135       9.332  26.922 -62.171  1.00  0.00           C  
ATOM   1299  CE1 PHE A 135       9.667  29.544 -61.217  1.00  0.00           C  
ATOM   1300  CE2 PHE A 135       8.208  27.716 -61.890  1.00  0.00           C  
ATOM   1301  CZ  PHE A 135       8.374  29.028 -61.414  1.00  0.00           C  
ATOM   1302  H   PHE A 135      10.564  26.356 -64.421  1.00  0.00           H  
ATOM   1303  HA  PHE A 135      12.786  28.001 -63.629  1.00  0.00           H  
ATOM   1304  HB2 PHE A 135      12.585  26.751 -61.484  1.00  0.00           H  
ATOM   1305  HB3 PHE A 135      11.579  25.519 -62.251  1.00  0.00           H  
ATOM   1306  HD1 PHE A 135      11.783  29.154 -61.344  1.00  0.00           H  
ATOM   1307  HD2 PHE A 135       9.190  25.917 -62.536  1.00  0.00           H  
ATOM   1308  HE1 PHE A 135       9.795  30.551 -60.849  1.00  0.00           H  
ATOM   1309  HE2 PHE A 135       7.216  27.317 -62.041  1.00  0.00           H  
ATOM   1310  HZ  PHE A 135       7.509  29.639 -61.198  1.00  0.00           H  
ATOM   1311  N   GLY A 136      13.792  25.369 -64.982  1.00  0.00           N  
ATOM   1312  CA  GLY A 136      14.912  24.495 -65.330  1.00  0.00           C  
ATOM   1313  C   GLY A 136      14.935  23.160 -64.577  1.00  0.00           C  
ATOM   1314  O   GLY A 136      14.105  22.879 -63.706  1.00  0.00           O  
ATOM   1315  H   GLY A 136      13.038  25.436 -65.656  1.00  0.00           H  
ATOM   1316  HA2 GLY A 136      15.850  25.018 -65.144  1.00  0.00           H  
ATOM   1317  HA3 GLY A 136      14.863  24.278 -66.397  1.00  0.00           H  
ATOM   1318  N   ASN A 137      15.901  22.316 -64.949  1.00  0.00           N  
ATOM   1319  CA  ASN A 137      15.989  20.916 -64.532  1.00  0.00           C  
ATOM   1320  C   ASN A 137      16.342  20.713 -63.044  1.00  0.00           C  
ATOM   1321  O   ASN A 137      15.959  19.701 -62.466  1.00  0.00           O  
ATOM   1322  CB  ASN A 137      17.006  20.223 -65.457  1.00  0.00           C  
ATOM   1323  CG  ASN A 137      16.915  18.711 -65.369  1.00  0.00           C  
ATOM   1324  OD1 ASN A 137      15.919  18.121 -65.755  1.00  0.00           O  
ATOM   1325  ND2 ASN A 137      17.942  18.046 -64.887  1.00  0.00           N  
ATOM   1326  H   ASN A 137      16.523  22.617 -65.683  1.00  0.00           H  
ATOM   1327  HA  ASN A 137      15.015  20.451 -64.696  1.00  0.00           H  
ATOM   1328  HB2 ASN A 137      18.016  20.552 -65.214  1.00  0.00           H  
ATOM   1329  HB3 ASN A 137      16.797  20.489 -66.494  1.00  0.00           H  
ATOM   1330 HD21 ASN A 137      17.890  17.029 -64.869  1.00  0.00           H  
ATOM   1331 HD22 ASN A 137      18.784  18.520 -64.624  1.00  0.00           H  
ATOM   1332  N   ILE A 138      17.023  21.666 -62.397  1.00  0.00           N  
ATOM   1333  CA  ILE A 138      17.425  21.539 -60.985  1.00  0.00           C  
ATOM   1334  C   ILE A 138      16.238  21.871 -60.075  1.00  0.00           C  
ATOM   1335  O   ILE A 138      15.872  21.068 -59.218  1.00  0.00           O  
ATOM   1336  CB  ILE A 138      18.675  22.400 -60.672  1.00  0.00           C  
ATOM   1337  CG1 ILE A 138      19.847  22.030 -61.615  1.00  0.00           C  
ATOM   1338  CG2 ILE A 138      19.087  22.223 -59.198  1.00  0.00           C  
ATOM   1339  CD1 ILE A 138      21.107  22.886 -61.435  1.00  0.00           C  
ATOM   1340  H   ILE A 138      17.206  22.545 -62.867  1.00  0.00           H  
ATOM   1341  HA  ILE A 138      17.690  20.499 -60.789  1.00  0.00           H  
ATOM   1342  HB  ILE A 138      18.427  23.450 -60.826  1.00  0.00           H  
ATOM   1343 HG12 ILE A 138      19.530  22.155 -62.651  1.00  0.00           H  
ATOM   1344 HG13 ILE A 138      20.111  20.981 -61.470  1.00  0.00           H  
ATOM   1345 HG21 ILE A 138      19.368  21.186 -59.006  1.00  0.00           H  
ATOM   1346 HG22 ILE A 138      18.268  22.496 -58.534  1.00  0.00           H  
ATOM   1347 HG23 ILE A 138      19.927  22.873 -58.953  1.00  0.00           H  
ATOM   1348 HD11 ILE A 138      20.850  23.944 -61.491  1.00  0.00           H  
ATOM   1349 HD12 ILE A 138      21.817  22.651 -62.229  1.00  0.00           H  
ATOM   1350 HD13 ILE A 138      21.582  22.673 -60.477  1.00  0.00           H  
ATOM   1351  N   LEU A 139      15.538  22.980 -60.336  1.00  0.00           N  
ATOM   1352  CA  LEU A 139      14.324  23.329 -59.591  1.00  0.00           C  
ATOM   1353  C   LEU A 139      13.163  22.372 -59.906  1.00  0.00           C  
ATOM   1354  O   LEU A 139      12.356  22.111 -59.019  1.00  0.00           O  
ATOM   1355  CB  LEU A 139      13.917  24.796 -59.801  1.00  0.00           C  
ATOM   1356  CG  LEU A 139      14.650  25.796 -58.879  1.00  0.00           C  
ATOM   1357  CD1 LEU A 139      16.167  25.860 -59.123  1.00  0.00           C  
ATOM   1358  CD2 LEU A 139      14.061  27.203 -59.062  1.00  0.00           C  
ATOM   1359  H   LEU A 139      15.861  23.596 -61.074  1.00  0.00           H  
ATOM   1360  HA  LEU A 139      14.530  23.206 -58.528  1.00  0.00           H  
ATOM   1361  HB2 LEU A 139      12.849  24.883 -59.594  1.00  0.00           H  
ATOM   1362  HB3 LEU A 139      14.078  25.063 -60.843  1.00  0.00           H  
ATOM   1363  HG  LEU A 139      14.482  25.498 -57.842  1.00  0.00           H  
ATOM   1364 HD11 LEU A 139      16.370  26.075 -60.173  1.00  0.00           H  
ATOM   1365 HD12 LEU A 139      16.635  24.916 -58.847  1.00  0.00           H  
ATOM   1366 HD13 LEU A 139      16.608  26.645 -58.508  1.00  0.00           H  
ATOM   1367 HD21 LEU A 139      14.268  27.570 -60.068  1.00  0.00           H  
ATOM   1368 HD22 LEU A 139      14.508  27.888 -58.340  1.00  0.00           H  
ATOM   1369 HD23 LEU A 139      12.983  27.183 -58.898  1.00  0.00           H  
ATOM   1370  N   CYS A 140      13.142  21.750 -61.094  1.00  0.00           N  
ATOM   1371  CA  CYS A 140      12.238  20.636 -61.408  1.00  0.00           C  
ATOM   1372  C   CYS A 140      12.389  19.481 -60.401  1.00  0.00           C  
ATOM   1373  O   CYS A 140      11.423  19.118 -59.726  1.00  0.00           O  
ATOM   1374  CB  CYS A 140      12.512  20.159 -62.842  1.00  0.00           C  
ATOM   1375  SG  CYS A 140      11.638  18.643 -63.310  1.00  0.00           S  
ATOM   1376  H   CYS A 140      13.813  22.035 -61.795  1.00  0.00           H  
ATOM   1377  HA  CYS A 140      11.207  20.986 -61.341  1.00  0.00           H  
ATOM   1378  HB2 CYS A 140      13.580  19.976 -62.958  1.00  0.00           H  
ATOM   1379  HB3 CYS A 140      12.226  20.946 -63.537  1.00  0.00           H  
ATOM   1380  N   LYS A 141      13.624  18.995 -60.197  1.00  0.00           N  
ATOM   1381  CA  LYS A 141      13.935  17.951 -59.207  1.00  0.00           C  
ATOM   1382  C   LYS A 141      13.566  18.359 -57.783  1.00  0.00           C  
ATOM   1383  O   LYS A 141      12.973  17.562 -57.060  1.00  0.00           O  
ATOM   1384  CB  LYS A 141      15.430  17.591 -59.260  1.00  0.00           C  
ATOM   1385  CG  LYS A 141      15.821  16.818 -60.525  1.00  0.00           C  
ATOM   1386  CD  LYS A 141      17.300  16.404 -60.469  1.00  0.00           C  
ATOM   1387  CE  LYS A 141      17.731  15.566 -61.679  1.00  0.00           C  
ATOM   1388  NZ  LYS A 141      17.007  14.282 -61.758  1.00  0.00           N1+
ATOM   1389  H   LYS A 141      14.382  19.362 -60.760  1.00  0.00           H  
ATOM   1390  HA  LYS A 141      13.340  17.065 -59.425  1.00  0.00           H  
ATOM   1391  HB2 LYS A 141      15.662  16.965 -58.396  1.00  0.00           H  
ATOM   1392  HB3 LYS A 141      16.027  18.502 -59.189  1.00  0.00           H  
ATOM   1393  HG2 LYS A 141      15.647  17.434 -61.409  1.00  0.00           H  
ATOM   1394  HG3 LYS A 141      15.206  15.923 -60.584  1.00  0.00           H  
ATOM   1395  HD2 LYS A 141      17.483  15.828 -59.561  1.00  0.00           H  
ATOM   1396  HD3 LYS A 141      17.917  17.303 -60.435  1.00  0.00           H  
ATOM   1397  HE2 LYS A 141      18.800  15.365 -61.594  1.00  0.00           H  
ATOM   1398  HE3 LYS A 141      17.556  16.137 -62.593  1.00  0.00           H  
ATOM   1399  HZ1 LYS A 141      16.020  14.463 -61.898  1.00  0.00           H  
ATOM   1400  HZ2 LYS A 141      17.126  13.759 -60.902  1.00  0.00           H  
ATOM   1401  HZ3 LYS A 141      17.348  13.741 -62.539  1.00  0.00           H  
ATOM   1402  N   ILE A 142      13.892  19.591 -57.389  1.00  0.00           N  
ATOM   1403  CA  ILE A 142      13.647  20.100 -56.033  1.00  0.00           C  
ATOM   1404  C   ILE A 142      12.144  20.163 -55.731  1.00  0.00           C  
ATOM   1405  O   ILE A 142      11.706  19.581 -54.740  1.00  0.00           O  
ATOM   1406  CB  ILE A 142      14.352  21.468 -55.846  1.00  0.00           C  
ATOM   1407  CG1 ILE A 142      15.888  21.306 -55.971  1.00  0.00           C  
ATOM   1408  CG2 ILE A 142      13.984  22.104 -54.492  1.00  0.00           C  
ATOM   1409  CD1 ILE A 142      16.660  22.630 -56.032  1.00  0.00           C  
ATOM   1410  H   ILE A 142      14.401  20.172 -58.045  1.00  0.00           H  
ATOM   1411  HA  ILE A 142      14.075  19.396 -55.318  1.00  0.00           H  
ATOM   1412  HB  ILE A 142      14.007  22.139 -56.632  1.00  0.00           H  
ATOM   1413 HG12 ILE A 142      16.126  20.761 -56.884  1.00  0.00           H  
ATOM   1414 HG13 ILE A 142      16.258  20.720 -55.129  1.00  0.00           H  
ATOM   1415 HG21 ILE A 142      14.258  21.436 -53.675  1.00  0.00           H  
ATOM   1416 HG22 ILE A 142      12.915  22.307 -54.450  1.00  0.00           H  
ATOM   1417 HG23 ILE A 142      14.492  23.058 -54.362  1.00  0.00           H  
ATOM   1418 HD11 ILE A 142      16.257  23.261 -56.825  1.00  0.00           H  
ATOM   1419 HD12 ILE A 142      17.709  22.423 -56.245  1.00  0.00           H  
ATOM   1420 HD13 ILE A 142      16.601  23.156 -55.080  1.00  0.00           H  
ATOM   1421  N   VAL A 143      11.339  20.804 -56.586  1.00  0.00           N  
ATOM   1422  CA  VAL A 143       9.910  21.030 -56.296  1.00  0.00           C  
ATOM   1423  C   VAL A 143       9.084  19.746 -56.450  1.00  0.00           C  
ATOM   1424  O   VAL A 143       8.208  19.511 -55.621  1.00  0.00           O  
ATOM   1425  CB  VAL A 143       9.362  22.201 -57.144  1.00  0.00           C  
ATOM   1426  CG1 VAL A 143       7.873  22.471 -56.861  1.00  0.00           C  
ATOM   1427  CG2 VAL A 143      10.121  23.511 -56.857  1.00  0.00           C  
ATOM   1428  H   VAL A 143      11.738  21.214 -57.426  1.00  0.00           H  
ATOM   1429  HA  VAL A 143       9.828  21.317 -55.247  1.00  0.00           H  
ATOM   1430  HB  VAL A 143       9.478  21.953 -58.200  1.00  0.00           H  
ATOM   1431 HG11 VAL A 143       7.729  22.697 -55.804  1.00  0.00           H  
ATOM   1432 HG12 VAL A 143       7.269  21.604 -57.126  1.00  0.00           H  
ATOM   1433 HG13 VAL A 143       7.530  23.316 -57.457  1.00  0.00           H  
ATOM   1434 HG21 VAL A 143       9.998  23.794 -55.810  1.00  0.00           H  
ATOM   1435 HG22 VAL A 143       9.731  24.310 -57.488  1.00  0.00           H  
ATOM   1436 HG23 VAL A 143      11.183  23.402 -57.069  1.00  0.00           H  
ATOM   1437  N   ILE A 144       9.437  18.842 -57.378  1.00  0.00           N  
ATOM   1438  CA  ILE A 144       8.860  17.485 -57.410  1.00  0.00           C  
ATOM   1439  C   ILE A 144       9.207  16.710 -56.134  1.00  0.00           C  
ATOM   1440  O   ILE A 144       8.316  16.105 -55.538  1.00  0.00           O  
ATOM   1441  CB  ILE A 144       9.240  16.739 -58.714  1.00  0.00           C  
ATOM   1442  CG1 ILE A 144       8.354  17.279 -59.862  1.00  0.00           C  
ATOM   1443  CG2 ILE A 144       9.077  15.216 -58.578  1.00  0.00           C  
ATOM   1444  CD1 ILE A 144       8.434  16.507 -61.185  1.00  0.00           C  
ATOM   1445  H   ILE A 144      10.171  19.073 -58.041  1.00  0.00           H  
ATOM   1446  HA  ILE A 144       7.774  17.580 -57.408  1.00  0.00           H  
ATOM   1447  HB  ILE A 144      10.289  16.927 -58.944  1.00  0.00           H  
ATOM   1448 HG12 ILE A 144       8.628  18.317 -60.053  1.00  0.00           H  
ATOM   1449 HG13 ILE A 144       7.309  17.265 -59.546  1.00  0.00           H  
ATOM   1450 HG21 ILE A 144       8.032  14.964 -58.401  1.00  0.00           H  
ATOM   1451 HG22 ILE A 144       9.696  14.837 -57.768  1.00  0.00           H  
ATOM   1452 HG23 ILE A 144       9.418  14.723 -59.482  1.00  0.00           H  
ATOM   1453 HD11 ILE A 144       9.468  16.441 -61.521  1.00  0.00           H  
ATOM   1454 HD12 ILE A 144       7.841  17.032 -61.930  1.00  0.00           H  
ATOM   1455 HD13 ILE A 144       8.017  15.506 -61.076  1.00  0.00           H  
ATOM   1456  N   SER A 145      10.471  16.726 -55.695  1.00  0.00           N  
ATOM   1457  CA  SER A 145      10.885  16.001 -54.489  1.00  0.00           C  
ATOM   1458  C   SER A 145      10.149  16.512 -53.253  1.00  0.00           C  
ATOM   1459  O   SER A 145       9.532  15.709 -52.553  1.00  0.00           O  
ATOM   1460  CB  SER A 145      12.406  16.086 -54.325  1.00  0.00           C  
ATOM   1461  OG  SER A 145      12.830  15.335 -53.207  1.00  0.00           O  
ATOM   1462  H   SER A 145      11.173  17.237 -56.222  1.00  0.00           H  
ATOM   1463  HA  SER A 145      10.613  14.954 -54.603  1.00  0.00           H  
ATOM   1464  HB2 SER A 145      12.705  17.126 -54.193  1.00  0.00           H  
ATOM   1465  HB3 SER A 145      12.888  15.687 -55.217  1.00  0.00           H  
ATOM   1466  HG  SER A 145      12.619  14.411 -53.359  1.00  0.00           H  
ATOM   1467  N   ILE A 146      10.058  17.837 -53.080  1.00  0.00           N  
ATOM   1468  CA  ILE A 146       9.272  18.487 -52.020  1.00  0.00           C  
ATOM   1469  C   ILE A 146       7.798  18.074 -52.098  1.00  0.00           C  
ATOM   1470  O   ILE A 146       7.231  17.685 -51.078  1.00  0.00           O  
ATOM   1471  CB  ILE A 146       9.461  20.025 -52.093  1.00  0.00           C  
ATOM   1472  CG1 ILE A 146      10.899  20.396 -51.659  1.00  0.00           C  
ATOM   1473  CG2 ILE A 146       8.446  20.795 -51.221  1.00  0.00           C  
ATOM   1474  CD1 ILE A 146      11.271  21.857 -51.941  1.00  0.00           C  
ATOM   1475  H   ILE A 146      10.569  18.432 -53.726  1.00  0.00           H  
ATOM   1476  HA  ILE A 146       9.648  18.145 -51.056  1.00  0.00           H  
ATOM   1477  HB  ILE A 146       9.311  20.336 -53.128  1.00  0.00           H  
ATOM   1478 HG12 ILE A 146      11.617  19.769 -52.185  1.00  0.00           H  
ATOM   1479 HG13 ILE A 146      11.020  20.201 -50.593  1.00  0.00           H  
ATOM   1480 HG21 ILE A 146       8.603  20.564 -50.168  1.00  0.00           H  
ATOM   1481 HG22 ILE A 146       7.423  20.542 -51.496  1.00  0.00           H  
ATOM   1482 HG23 ILE A 146       8.558  21.868 -51.370  1.00  0.00           H  
ATOM   1483 HD11 ILE A 146      11.049  22.103 -52.980  1.00  0.00           H  
ATOM   1484 HD12 ILE A 146      12.337  21.998 -51.760  1.00  0.00           H  
ATOM   1485 HD13 ILE A 146      10.719  22.527 -51.282  1.00  0.00           H  
ATOM   1486  N   ASP A 147       7.176  18.114 -53.276  1.00  0.00           N  
ATOM   1487  CA  ASP A 147       5.735  17.891 -53.422  1.00  0.00           C  
ATOM   1488  C   ASP A 147       5.307  16.413 -53.353  1.00  0.00           C  
ATOM   1489  O   ASP A 147       4.125  16.118 -53.179  1.00  0.00           O  
ATOM   1490  CB  ASP A 147       5.303  18.522 -54.756  1.00  0.00           C  
ATOM   1491  CG  ASP A 147       3.805  18.785 -54.857  1.00  0.00           C  
ATOM   1492  OD1 ASP A 147       3.173  19.054 -53.813  1.00  0.00           O  
ATOM   1493  OD2 ASP A 147       3.304  18.738 -55.998  1.00  0.00           O1-
ATOM   1494  H   ASP A 147       7.686  18.444 -54.090  1.00  0.00           H  
ATOM   1495  HA  ASP A 147       5.234  18.402 -52.597  1.00  0.00           H  
ATOM   1496  HB2 ASP A 147       5.618  17.872 -55.575  1.00  0.00           H  
ATOM   1497  HB3 ASP A 147       5.800  19.480 -54.888  1.00  0.00           H  
ATOM   1498  N   TYR A 148       6.248  15.468 -53.424  1.00  0.00           N  
ATOM   1499  CA  TYR A 148       6.001  14.074 -53.042  1.00  0.00           C  
ATOM   1500  C   TYR A 148       6.339  13.805 -51.574  1.00  0.00           C  
ATOM   1501  O   TYR A 148       5.536  13.175 -50.886  1.00  0.00           O  
ATOM   1502  CB  TYR A 148       6.758  13.121 -53.967  1.00  0.00           C  
ATOM   1503  CG  TYR A 148       5.982  12.792 -55.224  1.00  0.00           C  
ATOM   1504  CD1 TYR A 148       6.279  13.428 -56.444  1.00  0.00           C  
ATOM   1505  CD2 TYR A 148       4.927  11.863 -55.155  1.00  0.00           C  
ATOM   1506  CE1 TYR A 148       5.542  13.120 -57.600  1.00  0.00           C  
ATOM   1507  CE2 TYR A 148       4.186  11.550 -56.305  1.00  0.00           C  
ATOM   1508  CZ  TYR A 148       4.499  12.170 -57.534  1.00  0.00           C  
ATOM   1509  OH  TYR A 148       3.802  11.846 -58.655  1.00  0.00           O  
ATOM   1510  H   TYR A 148       7.190  15.753 -53.672  1.00  0.00           H  
ATOM   1511  HA  TYR A 148       4.937  13.856 -53.143  1.00  0.00           H  
ATOM   1512  HB2 TYR A 148       6.940  12.184 -53.438  1.00  0.00           H  
ATOM   1513  HB3 TYR A 148       7.728  13.550 -54.213  1.00  0.00           H  
ATOM   1514  HD1 TYR A 148       7.076  14.150 -56.494  1.00  0.00           H  
ATOM   1515  HD2 TYR A 148       4.681  11.394 -54.214  1.00  0.00           H  
ATOM   1516  HE1 TYR A 148       5.777  13.603 -58.538  1.00  0.00           H  
ATOM   1517  HE2 TYR A 148       3.373  10.845 -56.246  1.00  0.00           H  
ATOM   1518  HH  TYR A 148       3.192  11.113 -58.526  1.00  0.00           H  
ATOM   1519  N   TYR A 149       7.451  14.347 -51.060  1.00  0.00           N  
ATOM   1520  CA  TYR A 149       7.809  14.249 -49.640  1.00  0.00           C  
ATOM   1521  C   TYR A 149       6.678  14.742 -48.741  1.00  0.00           C  
ATOM   1522  O   TYR A 149       6.302  14.069 -47.783  1.00  0.00           O  
ATOM   1523  CB  TYR A 149       9.083  15.061 -49.321  1.00  0.00           C  
ATOM   1524  CG  TYR A 149      10.330  14.228 -49.099  1.00  0.00           C  
ATOM   1525  CD1 TYR A 149      10.432  13.440 -47.935  1.00  0.00           C  
ATOM   1526  CD2 TYR A 149      11.408  14.284 -50.004  1.00  0.00           C  
ATOM   1527  CE1 TYR A 149      11.606  12.714 -47.670  1.00  0.00           C  
ATOM   1528  CE2 TYR A 149      12.584  13.556 -49.748  1.00  0.00           C  
ATOM   1529  CZ  TYR A 149      12.690  12.772 -48.576  1.00  0.00           C  
ATOM   1530  OH  TYR A 149      13.837  12.086 -48.311  1.00  0.00           O  
ATOM   1531  H   TYR A 149       8.066  14.876 -51.671  1.00  0.00           H  
ATOM   1532  HA  TYR A 149       8.000  13.205 -49.391  1.00  0.00           H  
ATOM   1533  HB2 TYR A 149       8.925  15.619 -48.396  1.00  0.00           H  
ATOM   1534  HB3 TYR A 149       9.259  15.813 -50.086  1.00  0.00           H  
ATOM   1535  HD1 TYR A 149       9.611  13.407 -47.232  1.00  0.00           H  
ATOM   1536  HD2 TYR A 149      11.345  14.901 -50.886  1.00  0.00           H  
ATOM   1537  HE1 TYR A 149      11.681  12.123 -46.769  1.00  0.00           H  
ATOM   1538  HE2 TYR A 149      13.414  13.610 -50.438  1.00  0.00           H  
ATOM   1539  HH  TYR A 149      13.799  11.604 -47.482  1.00  0.00           H  
ATOM   1540  N   ASN A 150       6.153  15.932 -49.029  1.00  0.00           N  
ATOM   1541  CA  ASN A 150       5.251  16.636 -48.126  1.00  0.00           C  
ATOM   1542  C   ASN A 150       3.790  16.212 -48.309  1.00  0.00           C  
ATOM   1543  O   ASN A 150       3.101  16.061 -47.303  1.00  0.00           O  
ATOM   1544  CB  ASN A 150       5.463  18.152 -48.231  1.00  0.00           C  
ATOM   1545  CG  ASN A 150       6.792  18.559 -47.592  1.00  0.00           C  
ATOM   1546  OD1 ASN A 150       6.868  18.755 -46.384  1.00  0.00           O  
ATOM   1547  ND2 ASN A 150       7.865  18.635 -48.371  1.00  0.00           N  
ATOM   1548  H   ASN A 150       6.504  16.427 -49.844  1.00  0.00           H  
ATOM   1549  HA  ASN A 150       5.504  16.360 -47.100  1.00  0.00           H  
ATOM   1550  HB2 ASN A 150       4.661  18.658 -47.692  1.00  0.00           H  
ATOM   1551  HB3 ASN A 150       5.422  18.470 -49.273  1.00  0.00           H  
ATOM   1552 HD21 ASN A 150       8.754  18.877 -47.961  1.00  0.00           H  
ATOM   1553 HD22 ASN A 150       7.783  18.445 -49.359  1.00  0.00           H  
ATOM   1554  N   MET A 151       3.396  15.783 -49.515  1.00  0.00           N  
ATOM   1555  CA  MET A 151       2.159  15.029 -49.739  1.00  0.00           C  
ATOM   1556  C   MET A 151       2.135  13.757 -48.881  1.00  0.00           C  
ATOM   1557  O   MET A 151       1.238  13.597 -48.056  1.00  0.00           O  
ATOM   1558  CB  MET A 151       2.049  14.691 -51.233  1.00  0.00           C  
ATOM   1559  CG  MET A 151       0.835  13.829 -51.590  1.00  0.00           C  
ATOM   1560  SD  MET A 151       0.724  13.383 -53.344  1.00  0.00           S  
ATOM   1561  CE  MET A 151      -0.810  12.422 -53.310  1.00  0.00           C  
ATOM   1562  H   MET A 151       3.968  16.005 -50.318  1.00  0.00           H  
ATOM   1563  HA  MET A 151       1.312  15.649 -49.440  1.00  0.00           H  
ATOM   1564  HB2 MET A 151       2.950  14.165 -51.553  1.00  0.00           H  
ATOM   1565  HB3 MET A 151       1.983  15.626 -51.778  1.00  0.00           H  
ATOM   1566  HG2 MET A 151      -0.072  14.359 -51.299  1.00  0.00           H  
ATOM   1567  HG3 MET A 151       0.891  12.901 -51.027  1.00  0.00           H  
ATOM   1568  HE1 MET A 151      -0.981  11.970 -54.286  1.00  0.00           H  
ATOM   1569  HE2 MET A 151      -1.645  13.075 -53.061  1.00  0.00           H  
ATOM   1570  HE3 MET A 151      -0.731  11.639 -52.558  1.00  0.00           H  
ATOM   1571  N   PHE A 152       3.149  12.891 -48.998  1.00  0.00           N  
ATOM   1572  CA  PHE A 152       3.200  11.657 -48.209  1.00  0.00           C  
ATOM   1573  C   PHE A 152       3.364  11.919 -46.708  1.00  0.00           C  
ATOM   1574  O   PHE A 152       2.656  11.298 -45.918  1.00  0.00           O  
ATOM   1575  CB  PHE A 152       4.360  10.760 -48.692  1.00  0.00           C  
ATOM   1576  CG  PHE A 152       3.811   9.887 -49.814  1.00  0.00           C  
ATOM   1577  CD1 PHE A 152       2.908   8.848 -49.509  1.00  0.00           C  
ATOM   1578  CD2 PHE A 152       4.220  10.075 -51.150  1.00  0.00           C  
ATOM   1579  CE1 PHE A 152       2.414   8.014 -50.526  1.00  0.00           C  
ATOM   1580  CE2 PHE A 152       3.718   9.246 -52.168  1.00  0.00           C  
ATOM   1581  CZ  PHE A 152       2.819   8.213 -51.856  1.00  0.00           C  
ATOM   1582  H   PHE A 152       3.888  13.068 -49.671  1.00  0.00           H  
ATOM   1583  HA  PHE A 152       2.239  11.151 -48.311  1.00  0.00           H  
ATOM   1584  HB2 PHE A 152       4.685  10.105 -47.882  1.00  0.00           H  
ATOM   1585  HB3 PHE A 152       5.213  11.354 -49.020  1.00  0.00           H  
ATOM   1586  HD1 PHE A 152       2.594   8.684 -48.488  1.00  0.00           H  
ATOM   1587  HD2 PHE A 152       4.931  10.844 -51.402  1.00  0.00           H  
ATOM   1588  HE1 PHE A 152       1.723   7.218 -50.285  1.00  0.00           H  
ATOM   1589  HE2 PHE A 152       4.037   9.388 -53.190  1.00  0.00           H  
ATOM   1590  HZ  PHE A 152       2.445   7.566 -52.635  1.00  0.00           H  
ATOM   1591  N   THR A 153       4.144  12.924 -46.301  1.00  0.00           N  
ATOM   1592  CA  THR A 153       4.297  13.264 -44.877  1.00  0.00           C  
ATOM   1593  C   THR A 153       2.979  13.771 -44.286  1.00  0.00           C  
ATOM   1594  O   THR A 153       2.603  13.335 -43.198  1.00  0.00           O  
ATOM   1595  CB  THR A 153       5.423  14.284 -44.640  1.00  0.00           C  
ATOM   1596  OG1 THR A 153       6.648  13.807 -45.143  1.00  0.00           O  
ATOM   1597  CG2 THR A 153       5.665  14.528 -43.154  1.00  0.00           C  
ATOM   1598  H   THR A 153       4.725  13.392 -46.985  1.00  0.00           H  
ATOM   1599  HA  THR A 153       4.565  12.353 -44.342  1.00  0.00           H  
ATOM   1600  HB  THR A 153       5.177  15.226 -45.129  1.00  0.00           H  
ATOM   1601 HG21 THR A 153       5.867  13.578 -42.663  1.00  0.00           H  
ATOM   1602 HG22 THR A 153       4.794  14.995 -42.697  1.00  0.00           H  
ATOM   1603 HG23 THR A 153       6.522  15.190 -43.027  1.00  0.00           H  
ATOM   1604  HG1 THR A 153       6.553  13.738 -46.108  1.00  0.00           H  
ATOM   1605  N   SER A 154       2.221  14.599 -45.010  1.00  0.00           N  
ATOM   1606  CA  SER A 154       0.898  15.070 -44.584  1.00  0.00           C  
ATOM   1607  C   SER A 154      -0.091  13.902 -44.460  1.00  0.00           C  
ATOM   1608  O   SER A 154      -0.642  13.667 -43.382  1.00  0.00           O  
ATOM   1609  CB  SER A 154       0.386  16.149 -45.548  1.00  0.00           C  
ATOM   1610  OG  SER A 154      -0.824  16.713 -45.083  1.00  0.00           O  
ATOM   1611  H   SER A 154       2.563  14.912 -45.914  1.00  0.00           H  
ATOM   1612  HA  SER A 154       0.991  15.530 -43.602  1.00  0.00           H  
ATOM   1613  HB2 SER A 154       0.235  15.719 -46.539  1.00  0.00           H  
ATOM   1614  HB3 SER A 154       1.134  16.940 -45.619  1.00  0.00           H  
ATOM   1615  HG  SER A 154      -0.979  17.537 -45.548  1.00  0.00           H  
ATOM   1616  N   ILE A 155      -0.178  13.054 -45.488  1.00  0.00           N  
ATOM   1617  CA  ILE A 155      -1.077  11.891 -45.527  1.00  0.00           C  
ATOM   1618  C   ILE A 155      -0.744  10.876 -44.422  1.00  0.00           C  
ATOM   1619  O   ILE A 155      -1.632  10.479 -43.667  1.00  0.00           O  
ATOM   1620  CB  ILE A 155      -0.965  11.242 -46.936  1.00  0.00           C  
ATOM   1621  CG1 ILE A 155      -1.614  12.205 -47.963  1.00  0.00           C  
ATOM   1622  CG2 ILE A 155      -1.698   9.883 -46.967  1.00  0.00           C  
ATOM   1623  CD1 ILE A 155      -1.235  11.858 -49.404  1.00  0.00           C  
ATOM   1624  H   ILE A 155       0.354  13.269 -46.327  1.00  0.00           H  
ATOM   1625  HA  ILE A 155      -2.094  12.237 -45.346  1.00  0.00           H  
ATOM   1626  HB  ILE A 155       0.081  11.077 -47.199  1.00  0.00           H  
ATOM   1627 HG12 ILE A 155      -1.294  13.230 -47.784  1.00  0.00           H  
ATOM   1628 HG13 ILE A 155      -2.701  12.182 -47.861  1.00  0.00           H  
ATOM   1629 HG21 ILE A 155      -2.734  10.004 -46.644  1.00  0.00           H  
ATOM   1630 HG22 ILE A 155      -1.200   9.163 -46.319  1.00  0.00           H  
ATOM   1631 HG23 ILE A 155      -1.688   9.469 -47.974  1.00  0.00           H  
ATOM   1632 HD11 ILE A 155      -0.157  11.728 -49.485  1.00  0.00           H  
ATOM   1633 HD12 ILE A 155      -1.552  12.664 -50.066  1.00  0.00           H  
ATOM   1634 HD13 ILE A 155      -1.725  10.938 -49.705  1.00  0.00           H  
ATOM   1635  N   PHE A 156       0.527  10.500 -44.248  1.00  0.00           N  
ATOM   1636  CA  PHE A 156       0.941   9.570 -43.195  1.00  0.00           C  
ATOM   1637  C   PHE A 156       0.775  10.167 -41.792  1.00  0.00           C  
ATOM   1638  O   PHE A 156       0.360   9.446 -40.883  1.00  0.00           O  
ATOM   1639  CB  PHE A 156       2.386   9.095 -43.421  1.00  0.00           C  
ATOM   1640  CG  PHE A 156       2.657   8.286 -44.684  1.00  0.00           C  
ATOM   1641  CD1 PHE A 156       1.747   7.308 -45.140  1.00  0.00           C  
ATOM   1642  CD2 PHE A 156       3.868   8.474 -45.379  1.00  0.00           C  
ATOM   1643  CE1 PHE A 156       2.036   6.549 -46.289  1.00  0.00           C  
ATOM   1644  CE2 PHE A 156       4.159   7.711 -46.523  1.00  0.00           C  
ATOM   1645  CZ  PHE A 156       3.244   6.748 -46.978  1.00  0.00           C  
ATOM   1646  H   PHE A 156       1.233  10.846 -44.891  1.00  0.00           H  
ATOM   1647  HA  PHE A 156       0.289   8.699 -43.229  1.00  0.00           H  
ATOM   1648  HB2 PHE A 156       2.670   8.468 -42.575  1.00  0.00           H  
ATOM   1649  HB3 PHE A 156       3.040   9.969 -43.411  1.00  0.00           H  
ATOM   1650  HD1 PHE A 156       0.827   7.123 -44.608  1.00  0.00           H  
ATOM   1651  HD2 PHE A 156       4.576   9.213 -45.035  1.00  0.00           H  
ATOM   1652  HE1 PHE A 156       1.334   5.805 -46.638  1.00  0.00           H  
ATOM   1653  HE2 PHE A 156       5.089   7.865 -47.052  1.00  0.00           H  
ATOM   1654  HZ  PHE A 156       3.471   6.162 -47.858  1.00  0.00           H  
ATOM   1655  N   THR A 157       0.959  11.479 -41.605  1.00  0.00           N  
ATOM   1656  CA  THR A 157       0.745  12.111 -40.290  1.00  0.00           C  
ATOM   1657  C   THR A 157      -0.740  12.204 -39.933  1.00  0.00           C  
ATOM   1658  O   THR A 157      -1.115  11.815 -38.829  1.00  0.00           O  
ATOM   1659  CB  THR A 157       1.392  13.498 -40.177  1.00  0.00           C  
ATOM   1660  OG1 THR A 157       2.738  13.482 -40.590  1.00  0.00           O  
ATOM   1661  CG2 THR A 157       1.430  13.964 -38.726  1.00  0.00           C  
ATOM   1662  H   THR A 157       1.267  12.049 -42.386  1.00  0.00           H  
ATOM   1663  HA  THR A 157       1.216  11.479 -39.536  1.00  0.00           H  
ATOM   1664  HB  THR A 157       0.845  14.219 -40.784  1.00  0.00           H  
ATOM   1665 HG21 THR A 157       1.911  13.218 -38.095  1.00  0.00           H  
ATOM   1666 HG22 THR A 157       0.420  14.144 -38.357  1.00  0.00           H  
ATOM   1667 HG23 THR A 157       1.991  14.892 -38.674  1.00  0.00           H  
ATOM   1668  HG1 THR A 157       2.723  13.399 -41.568  1.00  0.00           H  
ATOM   1669  N   LEU A 158      -1.621  12.579 -40.869  1.00  0.00           N  
ATOM   1670  CA  LEU A 158      -3.065  12.603 -40.600  1.00  0.00           C  
ATOM   1671  C   LEU A 158      -3.662  11.187 -40.474  1.00  0.00           C  
ATOM   1672  O   LEU A 158      -4.548  10.974 -39.645  1.00  0.00           O  
ATOM   1673  CB  LEU A 158      -3.786  13.539 -41.591  1.00  0.00           C  
ATOM   1674  CG  LEU A 158      -3.969  13.044 -43.037  1.00  0.00           C  
ATOM   1675  CD1 LEU A 158      -5.196  12.142 -43.217  1.00  0.00           C  
ATOM   1676  CD2 LEU A 158      -4.140  14.238 -43.979  1.00  0.00           C  
ATOM   1677  H   LEU A 158      -1.285  12.885 -41.780  1.00  0.00           H  
ATOM   1678  HA  LEU A 158      -3.195  13.063 -39.619  1.00  0.00           H  
ATOM   1679  HB2 LEU A 158      -3.227  14.474 -41.612  1.00  0.00           H  
ATOM   1680  HB3 LEU A 158      -4.765  13.774 -41.185  1.00  0.00           H  
ATOM   1681  HG  LEU A 158      -3.083  12.498 -43.336  1.00  0.00           H  
ATOM   1682 HD11 LEU A 158      -6.110  12.717 -43.074  1.00  0.00           H  
ATOM   1683 HD12 LEU A 158      -5.192  11.310 -42.520  1.00  0.00           H  
ATOM   1684 HD13 LEU A 158      -5.190  11.725 -44.220  1.00  0.00           H  
ATOM   1685 HD21 LEU A 158      -5.008  14.830 -43.687  1.00  0.00           H  
ATOM   1686 HD22 LEU A 158      -4.261  13.891 -45.004  1.00  0.00           H  
ATOM   1687 HD23 LEU A 158      -3.249  14.867 -43.937  1.00  0.00           H  
ATOM   1688  N   CYS A 159      -3.090  10.186 -41.157  1.00  0.00           N  
ATOM   1689  CA  CYS A 159      -3.402   8.774 -40.902  1.00  0.00           C  
ATOM   1690  C   CYS A 159      -2.923   8.334 -39.513  1.00  0.00           C  
ATOM   1691  O   CYS A 159      -3.669   7.676 -38.789  1.00  0.00           O  
ATOM   1692  CB  CYS A 159      -2.785   7.884 -41.988  1.00  0.00           C  
ATOM   1693  SG  CYS A 159      -3.653   8.139 -43.556  1.00  0.00           S  
ATOM   1694  H   CYS A 159      -2.405  10.410 -41.871  1.00  0.00           H  
ATOM   1695  HA  CYS A 159      -4.483   8.640 -40.922  1.00  0.00           H  
ATOM   1696  HB2 CYS A 159      -2.895   6.838 -41.699  1.00  0.00           H  
ATOM   1697  HB3 CYS A 159      -1.723   8.107 -42.106  1.00  0.00           H  
ATOM   1698  HG  CYS A 159      -3.161   9.367 -43.788  1.00  0.00           H  
ATOM   1699  N   THR A 160      -1.742   8.788 -39.082  1.00  0.00           N  
ATOM   1700  CA  THR A 160      -1.227   8.547 -37.724  1.00  0.00           C  
ATOM   1701  C   THR A 160      -2.125   9.184 -36.664  1.00  0.00           C  
ATOM   1702  O   THR A 160      -2.432   8.523 -35.681  1.00  0.00           O  
ATOM   1703  CB  THR A 160       0.225   9.024 -37.564  1.00  0.00           C  
ATOM   1704  OG1 THR A 160       1.049   8.381 -38.510  1.00  0.00           O  
ATOM   1705  CG2 THR A 160       0.803   8.670 -36.198  1.00  0.00           C  
ATOM   1706  H   THR A 160      -1.167   9.319 -39.726  1.00  0.00           H  
ATOM   1707  HA  THR A 160      -1.230   7.472 -37.546  1.00  0.00           H  
ATOM   1708  HB  THR A 160       0.289  10.101 -37.706  1.00  0.00           H  
ATOM   1709 HG21 THR A 160       0.713   7.599 -36.014  1.00  0.00           H  
ATOM   1710 HG22 THR A 160       0.288   9.222 -35.412  1.00  0.00           H  
ATOM   1711 HG23 THR A 160       1.854   8.951 -36.179  1.00  0.00           H  
ATOM   1712  HG1 THR A 160       0.805   8.710 -39.395  1.00  0.00           H  
ATOM   1713  N   MET A 161      -2.728  10.350 -36.923  1.00  0.00           N  
ATOM   1714  CA  MET A 161      -3.750  10.948 -36.045  1.00  0.00           C  
ATOM   1715  C   MET A 161      -5.103  10.203 -36.026  1.00  0.00           C  
ATOM   1716  O   MET A 161      -5.972  10.562 -35.232  1.00  0.00           O  
ATOM   1717  CB  MET A 161      -3.937  12.436 -36.379  1.00  0.00           C  
ATOM   1718  CG  MET A 161      -2.700  13.264 -36.005  1.00  0.00           C  
ATOM   1719  SD  MET A 161      -2.911  15.052 -36.217  1.00  0.00           S  
ATOM   1720  CE  MET A 161      -4.007  15.433 -34.821  1.00  0.00           C  
ATOM   1721  H   MET A 161      -2.434  10.868 -37.745  1.00  0.00           H  
ATOM   1722  HA  MET A 161      -3.378  10.890 -35.020  1.00  0.00           H  
ATOM   1723  HB2 MET A 161      -4.787  12.816 -35.815  1.00  0.00           H  
ATOM   1724  HB3 MET A 161      -4.153  12.557 -37.441  1.00  0.00           H  
ATOM   1725  HG2 MET A 161      -1.864  12.947 -36.628  1.00  0.00           H  
ATOM   1726  HG3 MET A 161      -2.437  13.069 -34.965  1.00  0.00           H  
ATOM   1727  HE1 MET A 161      -4.305  16.479 -34.867  1.00  0.00           H  
ATOM   1728  HE2 MET A 161      -3.483  15.259 -33.882  1.00  0.00           H  
ATOM   1729  HE3 MET A 161      -4.898  14.812 -34.860  1.00  0.00           H  
ATOM   1730  N   SER A 162      -5.267   9.132 -36.813  1.00  0.00           N  
ATOM   1731  CA  SER A 162      -6.351   8.149 -36.669  1.00  0.00           C  
ATOM   1732  C   SER A 162      -5.874   6.870 -35.970  1.00  0.00           C  
ATOM   1733  O   SER A 162      -6.467   6.463 -34.971  1.00  0.00           O  
ATOM   1734  CB  SER A 162      -6.953   7.833 -38.040  1.00  0.00           C  
ATOM   1735  OG  SER A 162      -8.137   7.079 -37.897  1.00  0.00           O  
ATOM   1736  H   SER A 162      -4.528   8.914 -37.470  1.00  0.00           H  
ATOM   1737  HA  SER A 162      -7.140   8.574 -36.052  1.00  0.00           H  
ATOM   1738  HB2 SER A 162      -6.236   7.263 -38.632  1.00  0.00           H  
ATOM   1739  HB3 SER A 162      -7.181   8.759 -38.565  1.00  0.00           H  
ATOM   1740  HG  SER A 162      -8.871   7.681 -37.700  1.00  0.00           H  
ATOM   1741  N   VAL A 163      -4.723   6.320 -36.383  1.00  0.00           N  
ATOM   1742  CA  VAL A 163      -4.095   5.125 -35.781  1.00  0.00           C  
ATOM   1743  C   VAL A 163      -3.770   5.334 -34.296  1.00  0.00           C  
ATOM   1744  O   VAL A 163      -4.094   4.483 -33.473  1.00  0.00           O  
ATOM   1745  CB  VAL A 163      -2.821   4.734 -36.562  1.00  0.00           C  
ATOM   1746  CG1 VAL A 163      -2.056   3.570 -35.916  1.00  0.00           C  
ATOM   1747  CG2 VAL A 163      -3.151   4.310 -38.000  1.00  0.00           C  
ATOM   1748  H   VAL A 163      -4.276   6.726 -37.198  1.00  0.00           H  
ATOM   1749  HA  VAL A 163      -4.798   4.294 -35.843  1.00  0.00           H  
ATOM   1750  HB  VAL A 163      -2.155   5.596 -36.602  1.00  0.00           H  
ATOM   1751 HG11 VAL A 163      -2.721   2.718 -35.771  1.00  0.00           H  
ATOM   1752 HG12 VAL A 163      -1.647   3.878 -34.955  1.00  0.00           H  
ATOM   1753 HG13 VAL A 163      -1.223   3.272 -36.553  1.00  0.00           H  
ATOM   1754 HG21 VAL A 163      -3.747   3.397 -37.991  1.00  0.00           H  
ATOM   1755 HG22 VAL A 163      -2.229   4.126 -38.552  1.00  0.00           H  
ATOM   1756 HG23 VAL A 163      -3.708   5.089 -38.516  1.00  0.00           H  
ATOM   1757  N   ASP A 164      -3.235   6.498 -33.927  1.00  0.00           N  
ATOM   1758  CA  ASP A 164      -2.955   6.918 -32.548  1.00  0.00           C  
ATOM   1759  C   ASP A 164      -4.200   6.872 -31.654  1.00  0.00           C  
ATOM   1760  O   ASP A 164      -4.138   6.424 -30.509  1.00  0.00           O  
ATOM   1761  CB  ASP A 164      -2.400   8.352 -32.610  1.00  0.00           C  
ATOM   1762  CG  ASP A 164      -2.144   8.957 -31.235  1.00  0.00           C  
ATOM   1763  OD1 ASP A 164      -1.337   8.388 -30.472  1.00  0.00           O  
ATOM   1764  OD2 ASP A 164      -2.737  10.005 -30.895  1.00  0.00           O1-
ATOM   1765  H   ASP A 164      -3.005   7.161 -34.660  1.00  0.00           H  
ATOM   1766  HA  ASP A 164      -2.210   6.257 -32.106  1.00  0.00           H  
ATOM   1767  HB2 ASP A 164      -3.111   8.988 -33.142  1.00  0.00           H  
ATOM   1768  HB3 ASP A 164      -1.460   8.346 -33.165  1.00  0.00           H  
ATOM   1769  N   ARG A 165      -5.351   7.267 -32.207  1.00  0.00           N  
ATOM   1770  CA  ARG A 165      -6.631   7.348 -31.494  1.00  0.00           C  
ATOM   1771  C   ARG A 165      -7.349   5.998 -31.449  1.00  0.00           C  
ATOM   1772  O   ARG A 165      -7.879   5.629 -30.404  1.00  0.00           O  
ATOM   1773  CB  ARG A 165      -7.485   8.462 -32.116  1.00  0.00           C  
ATOM   1774  CG  ARG A 165      -6.767   9.824 -32.064  1.00  0.00           C  
ATOM   1775  CD  ARG A 165      -7.693  10.927 -32.581  1.00  0.00           C  
ATOM   1776  NE  ARG A 165      -7.113  12.275 -32.420  1.00  0.00           N  
ATOM   1777  CZ  ARG A 165      -7.195  13.265 -33.291  1.00  0.00           C  
ATOM   1778  NH1 ARG A 165      -7.564  13.072 -34.530  1.00  0.00           N  
ATOM   1779  NH2 ARG A 165      -6.909  14.492 -32.964  1.00  0.00           N1+
ATOM   1780  H   ARG A 165      -5.327   7.525 -33.185  1.00  0.00           H  
ATOM   1781  HA  ARG A 165      -6.434   7.618 -30.457  1.00  0.00           H  
ATOM   1782  HB2 ARG A 165      -8.418   8.534 -31.554  1.00  0.00           H  
ATOM   1783  HB3 ARG A 165      -7.721   8.213 -33.152  1.00  0.00           H  
ATOM   1784  HG2 ARG A 165      -5.869   9.803 -32.682  1.00  0.00           H  
ATOM   1785  HG3 ARG A 165      -6.469  10.033 -31.039  1.00  0.00           H  
ATOM   1786  HD2 ARG A 165      -8.636  10.887 -32.035  1.00  0.00           H  
ATOM   1787  HD3 ARG A 165      -7.905  10.726 -33.627  1.00  0.00           H  
ATOM   1788  HE  ARG A 165      -6.698  12.487 -31.515  1.00  0.00           H  
ATOM   1789 HH11 ARG A 165      -7.693  13.842 -35.152  1.00  0.00           H  
ATOM   1790 HH12 ARG A 165      -7.579  12.121 -34.883  1.00  0.00           H  
ATOM   1791 HH21 ARG A 165      -7.014  15.246 -33.611  1.00  0.00           H  
ATOM   1792 HH22 ARG A 165      -6.559  14.752 -32.035  1.00  0.00           H  
ATOM   1793  N   TYR A 166      -7.209   5.179 -32.491  1.00  0.00           N  
ATOM   1794  CA  TYR A 166      -7.569   3.760 -32.450  1.00  0.00           C  
ATOM   1795  C   TYR A 166      -6.754   2.988 -31.396  1.00  0.00           C  
ATOM   1796  O   TYR A 166      -7.337   2.256 -30.597  1.00  0.00           O  
ATOM   1797  CB  TYR A 166      -7.403   3.153 -33.849  1.00  0.00           C  
ATOM   1798  CG  TYR A 166      -7.513   1.641 -33.877  1.00  0.00           C  
ATOM   1799  CD1 TYR A 166      -8.700   1.015 -33.452  1.00  0.00           C  
ATOM   1800  CD2 TYR A 166      -6.402   0.858 -34.252  1.00  0.00           C  
ATOM   1801  CE1 TYR A 166      -8.763  -0.387 -33.357  1.00  0.00           C  
ATOM   1802  CE2 TYR A 166      -6.472  -0.546 -34.180  1.00  0.00           C  
ATOM   1803  CZ  TYR A 166      -7.649  -1.170 -33.720  1.00  0.00           C  
ATOM   1804  OH  TYR A 166      -7.685  -2.520 -33.566  1.00  0.00           O  
ATOM   1805  H   TYR A 166      -6.773   5.545 -33.331  1.00  0.00           H  
ATOM   1806  HA  TYR A 166      -8.618   3.675 -32.167  1.00  0.00           H  
ATOM   1807  HB2 TYR A 166      -6.434   3.444 -34.254  1.00  0.00           H  
ATOM   1808  HB3 TYR A 166      -8.171   3.573 -34.494  1.00  0.00           H  
ATOM   1809  HD1 TYR A 166      -9.555   1.615 -33.172  1.00  0.00           H  
ATOM   1810  HD2 TYR A 166      -5.490   1.335 -34.586  1.00  0.00           H  
ATOM   1811  HE1 TYR A 166      -9.656  -0.869 -32.994  1.00  0.00           H  
ATOM   1812  HE2 TYR A 166      -5.625  -1.152 -34.461  1.00  0.00           H  
ATOM   1813  HH  TYR A 166      -8.522  -2.813 -33.160  1.00  0.00           H  
ATOM   1814  N   ILE A 167      -5.445   3.238 -31.285  1.00  0.00           N  
ATOM   1815  CA  ILE A 167      -4.596   2.670 -30.225  1.00  0.00           C  
ATOM   1816  C   ILE A 167      -5.038   3.178 -28.845  1.00  0.00           C  
ATOM   1817  O   ILE A 167      -5.228   2.368 -27.939  1.00  0.00           O  
ATOM   1818  CB  ILE A 167      -3.103   2.948 -30.527  1.00  0.00           C  
ATOM   1819  CG1 ILE A 167      -2.648   2.061 -31.710  1.00  0.00           C  
ATOM   1820  CG2 ILE A 167      -2.208   2.697 -29.295  1.00  0.00           C  
ATOM   1821  CD1 ILE A 167      -1.287   2.457 -32.298  1.00  0.00           C  
ATOM   1822  H   ILE A 167      -5.010   3.841 -31.979  1.00  0.00           H  
ATOM   1823  HA  ILE A 167      -4.737   1.591 -30.215  1.00  0.00           H  
ATOM   1824  HB  ILE A 167      -2.993   3.995 -30.811  1.00  0.00           H  
ATOM   1825 HG12 ILE A 167      -3.378   2.127 -32.517  1.00  0.00           H  
ATOM   1826 HG13 ILE A 167      -2.608   1.019 -31.391  1.00  0.00           H  
ATOM   1827 HG21 ILE A 167      -2.362   1.686 -28.916  1.00  0.00           H  
ATOM   1828 HG22 ILE A 167      -2.439   3.419 -28.513  1.00  0.00           H  
ATOM   1829 HG23 ILE A 167      -1.159   2.825 -29.553  1.00  0.00           H  
ATOM   1830 HD11 ILE A 167      -1.287   3.518 -32.546  1.00  0.00           H  
ATOM   1831 HD12 ILE A 167      -1.107   1.881 -33.206  1.00  0.00           H  
ATOM   1832 HD13 ILE A 167      -0.484   2.246 -31.592  1.00  0.00           H  
ATOM   1833  N   ALA A 168      -5.306   4.479 -28.704  1.00  0.00           N  
ATOM   1834  CA  ALA A 168      -5.769   5.095 -27.461  1.00  0.00           C  
ATOM   1835  C   ALA A 168      -7.076   4.496 -26.923  1.00  0.00           C  
ATOM   1836  O   ALA A 168      -7.218   4.343 -25.711  1.00  0.00           O  
ATOM   1837  CB  ALA A 168      -5.960   6.593 -27.703  1.00  0.00           C  
ATOM   1838  H   ALA A 168      -5.099   5.097 -29.482  1.00  0.00           H  
ATOM   1839  HA  ALA A 168      -5.003   4.962 -26.698  1.00  0.00           H  
ATOM   1840  HB1 ALA A 168      -6.842   6.773 -28.316  1.00  0.00           H  
ATOM   1841  HB2 ALA A 168      -5.092   7.003 -28.208  1.00  0.00           H  
ATOM   1842  HB3 ALA A 168      -6.093   7.097 -26.748  1.00  0.00           H  
ATOM   1843  N   VAL A 169      -8.030   4.197 -27.808  1.00  0.00           N  
ATOM   1844  CA  VAL A 169      -9.383   3.766 -27.432  1.00  0.00           C  
ATOM   1845  C   VAL A 169      -9.520   2.246 -27.405  1.00  0.00           C  
ATOM   1846  O   VAL A 169     -10.173   1.714 -26.507  1.00  0.00           O  
ATOM   1847  CB  VAL A 169     -10.404   4.398 -28.392  1.00  0.00           C  
ATOM   1848  CG1 VAL A 169     -11.832   3.905 -28.152  1.00  0.00           C  
ATOM   1849  CG2 VAL A 169     -10.408   5.926 -28.249  1.00  0.00           C  
ATOM   1850  H   VAL A 169      -7.856   4.441 -28.779  1.00  0.00           H  
ATOM   1851  HA  VAL A 169      -9.609   4.125 -26.426  1.00  0.00           H  
ATOM   1852  HB  VAL A 169     -10.125   4.129 -29.411  1.00  0.00           H  
ATOM   1853 HG11 VAL A 169     -12.143   4.136 -27.133  1.00  0.00           H  
ATOM   1854 HG12 VAL A 169     -11.891   2.832 -28.314  1.00  0.00           H  
ATOM   1855 HG13 VAL A 169     -12.503   4.385 -28.860  1.00  0.00           H  
ATOM   1856 HG21 VAL A 169     -10.567   6.195 -27.209  1.00  0.00           H  
ATOM   1857 HG22 VAL A 169     -11.198   6.369 -28.853  1.00  0.00           H  
ATOM   1858 HG23 VAL A 169      -9.455   6.343 -28.566  1.00  0.00           H  
ATOM   1859  N   CYS A 170      -8.939   1.535 -28.375  1.00  0.00           N  
ATOM   1860  CA  CYS A 170      -9.111   0.088 -28.529  1.00  0.00           C  
ATOM   1861  C   CYS A 170      -7.956  -0.742 -27.950  1.00  0.00           C  
ATOM   1862  O   CYS A 170      -8.140  -1.936 -27.694  1.00  0.00           O  
ATOM   1863  CB  CYS A 170      -9.373  -0.252 -30.000  1.00  0.00           C  
ATOM   1864  SG  CYS A 170     -10.937   0.503 -30.524  1.00  0.00           S  
ATOM   1865  H   CYS A 170      -8.392   2.024 -29.077  1.00  0.00           H  
ATOM   1866  HA  CYS A 170      -9.999  -0.206 -27.976  1.00  0.00           H  
ATOM   1867  HB2 CYS A 170      -9.447  -1.333 -30.117  1.00  0.00           H  
ATOM   1868  HB3 CYS A 170      -8.554   0.106 -30.625  1.00  0.00           H  
ATOM   1869  HG  CYS A 170     -10.546   1.766 -30.320  1.00  0.00           H  
ATOM   1870  N   HIS A 171      -6.798  -0.127 -27.686  1.00  0.00           N  
ATOM   1871  CA  HIS A 171      -5.623  -0.761 -27.071  1.00  0.00           C  
ATOM   1872  C   HIS A 171      -5.033   0.078 -25.908  1.00  0.00           C  
ATOM   1873  O   HIS A 171      -3.807   0.196 -25.818  1.00  0.00           O  
ATOM   1874  CB  HIS A 171      -4.572  -1.057 -28.161  1.00  0.00           C  
ATOM   1875  CG  HIS A 171      -5.042  -1.910 -29.319  1.00  0.00           C  
ATOM   1876  ND1 HIS A 171      -4.886  -3.301 -29.427  1.00  0.00           N  
ATOM   1877  CD2 HIS A 171      -5.657  -1.444 -30.446  1.00  0.00           C  
ATOM   1878  CE1 HIS A 171      -5.440  -3.630 -30.610  1.00  0.00           C  
ATOM   1879  NE2 HIS A 171      -5.904  -2.539 -31.238  1.00  0.00           N  
ATOM   1880  H   HIS A 171      -6.716   0.859 -27.912  1.00  0.00           H  
ATOM   1881  HA  HIS A 171      -5.925  -1.714 -26.636  1.00  0.00           H  
ATOM   1882  HB2 HIS A 171      -3.739  -1.574 -27.690  1.00  0.00           H  
ATOM   1883  HB3 HIS A 171      -4.191  -0.113 -28.553  1.00  0.00           H  
ATOM   1884  HD2 HIS A 171      -5.911  -0.414 -30.665  1.00  0.00           H  
ATOM   1885  HE2 HIS A 171      -6.385  -2.536 -32.138  1.00  0.00           H  
ATOM   1886  HE1 HIS A 171      -5.522  -4.635 -31.005  1.00  0.00           H  
ATOM   1887  N   PRO A 172      -5.845   0.649 -24.987  1.00  0.00           N  
ATOM   1888  CA  PRO A 172      -5.399   1.659 -24.015  1.00  0.00           C  
ATOM   1889  C   PRO A 172      -4.227   1.207 -23.131  1.00  0.00           C  
ATOM   1890  O   PRO A 172      -3.324   1.998 -22.858  1.00  0.00           O  
ATOM   1891  CB  PRO A 172      -6.633   2.002 -23.166  1.00  0.00           C  
ATOM   1892  CG  PRO A 172      -7.556   0.801 -23.352  1.00  0.00           C  
ATOM   1893  CD  PRO A 172      -7.259   0.372 -24.782  1.00  0.00           C  
ATOM   1894  HA  PRO A 172      -5.093   2.555 -24.554  1.00  0.00           H  
ATOM   1895  HB2 PRO A 172      -7.117   2.892 -23.567  1.00  0.00           H  
ATOM   1896  HB3 PRO A 172      -6.388   2.158 -22.114  1.00  0.00           H  
ATOM   1897  HG2 PRO A 172      -8.603   1.072 -23.233  1.00  0.00           H  
ATOM   1898  HG3 PRO A 172      -7.275   0.005 -22.661  1.00  0.00           H  
ATOM   1899  HD2 PRO A 172      -7.491  -0.685 -24.913  1.00  0.00           H  
ATOM   1900  HD3 PRO A 172      -7.849   0.982 -25.466  1.00  0.00           H  
ATOM   1901  N   VAL A 173      -4.157  -0.075 -22.761  1.00  0.00           N  
ATOM   1902  CA  VAL A 173      -3.052  -0.629 -21.953  1.00  0.00           C  
ATOM   1903  C   VAL A 173      -1.705  -0.631 -22.707  1.00  0.00           C  
ATOM   1904  O   VAL A 173      -0.659  -0.557 -22.068  1.00  0.00           O  
ATOM   1905  CB  VAL A 173      -3.426  -2.032 -21.421  1.00  0.00           C  
ATOM   1906  CG1 VAL A 173      -2.375  -2.599 -20.459  1.00  0.00           C  
ATOM   1907  CG2 VAL A 173      -4.758  -1.998 -20.653  1.00  0.00           C  
ATOM   1908  H   VAL A 173      -4.938  -0.675 -22.983  1.00  0.00           H  
ATOM   1909  HA  VAL A 173      -2.916   0.019 -21.085  1.00  0.00           H  
ATOM   1910  HB  VAL A 173      -3.530  -2.714 -22.266  1.00  0.00           H  
ATOM   1911 HG11 VAL A 173      -2.209  -1.906 -19.634  1.00  0.00           H  
ATOM   1912 HG12 VAL A 173      -1.435  -2.773 -20.983  1.00  0.00           H  
ATOM   1913 HG13 VAL A 173      -2.714  -3.555 -20.058  1.00  0.00           H  
ATOM   1914 HG21 VAL A 173      -4.702  -1.276 -19.838  1.00  0.00           H  
ATOM   1915 HG22 VAL A 173      -4.975  -2.982 -20.236  1.00  0.00           H  
ATOM   1916 HG23 VAL A 173      -5.585  -1.731 -21.311  1.00  0.00           H  
ATOM   1917  N   LYS A 174      -1.721  -0.596 -24.051  1.00  0.00           N  
ATOM   1918  CA  LYS A 174      -0.546  -0.406 -24.932  1.00  0.00           C  
ATOM   1919  C   LYS A 174      -0.317   1.067 -25.295  1.00  0.00           C  
ATOM   1920  O   LYS A 174       0.812   1.480 -25.554  1.00  0.00           O  
ATOM   1921  CB  LYS A 174      -0.714  -1.196 -26.244  1.00  0.00           C  
ATOM   1922  CG  LYS A 174      -1.164  -2.657 -26.091  1.00  0.00           C  
ATOM   1923  CD  LYS A 174      -1.301  -3.308 -27.475  1.00  0.00           C  
ATOM   1924  CE  LYS A 174      -2.069  -4.630 -27.374  1.00  0.00           C  
ATOM   1925  NZ  LYS A 174      -2.635  -5.023 -28.687  1.00  0.00           N1+
ATOM   1926  H   LYS A 174      -2.631  -0.583 -24.496  1.00  0.00           H  
ATOM   1927  HA  LYS A 174       0.355  -0.753 -24.419  1.00  0.00           H  
ATOM   1928  HB2 LYS A 174       0.240  -1.177 -26.776  1.00  0.00           H  
ATOM   1929  HB3 LYS A 174      -1.446  -0.677 -26.865  1.00  0.00           H  
ATOM   1930  HG2 LYS A 174      -2.135  -2.683 -25.595  1.00  0.00           H  
ATOM   1931  HG3 LYS A 174      -0.440  -3.210 -25.490  1.00  0.00           H  
ATOM   1932  HD2 LYS A 174      -0.309  -3.484 -27.897  1.00  0.00           H  
ATOM   1933  HD3 LYS A 174      -1.838  -2.630 -28.138  1.00  0.00           H  
ATOM   1934  HE2 LYS A 174      -2.883  -4.508 -26.653  1.00  0.00           H  
ATOM   1935  HE3 LYS A 174      -1.391  -5.401 -26.992  1.00  0.00           H  
ATOM   1936  HZ1 LYS A 174      -3.129  -5.902 -28.615  1.00  0.00           H  
ATOM   1937  HZ2 LYS A 174      -1.908  -5.108 -29.385  1.00  0.00           H  
ATOM   1938  HZ3 LYS A 174      -3.305  -4.320 -29.001  1.00  0.00           H  
ATOM   1939  N   ALA A 175      -1.379   1.877 -25.297  1.00  0.00           N  
ATOM   1940  CA  ALA A 175      -1.303   3.317 -25.543  1.00  0.00           C  
ATOM   1941  C   ALA A 175      -0.388   4.035 -24.534  1.00  0.00           C  
ATOM   1942  O   ALA A 175       0.314   4.970 -24.910  1.00  0.00           O  
ATOM   1943  CB  ALA A 175      -2.722   3.892 -25.516  1.00  0.00           C  
ATOM   1944  H   ALA A 175      -2.289   1.466 -25.137  1.00  0.00           H  
ATOM   1945  HA  ALA A 175      -0.886   3.475 -26.538  1.00  0.00           H  
ATOM   1946  HB1 ALA A 175      -3.128   3.858 -24.508  1.00  0.00           H  
ATOM   1947  HB2 ALA A 175      -3.367   3.326 -26.189  1.00  0.00           H  
ATOM   1948  HB3 ALA A 175      -2.700   4.931 -25.829  1.00  0.00           H  
ATOM   1949  N   LEU A 176      -0.278   3.494 -23.315  1.00  0.00           N  
ATOM   1950  CA  LEU A 176       0.692   3.876 -22.279  1.00  0.00           C  
ATOM   1951  C   LEU A 176       2.164   3.847 -22.732  1.00  0.00           C  
ATOM   1952  O   LEU A 176       3.007   4.560 -22.178  1.00  0.00           O  
ATOM   1953  CB  LEU A 176       0.529   2.886 -21.115  1.00  0.00           C  
ATOM   1954  CG  LEU A 176      -0.831   2.954 -20.404  1.00  0.00           C  
ATOM   1955  CD1 LEU A 176      -0.901   1.865 -19.342  1.00  0.00           C  
ATOM   1956  CD2 LEU A 176      -1.075   4.315 -19.748  1.00  0.00           C  
ATOM   1957  H   LEU A 176      -0.905   2.732 -23.098  1.00  0.00           H  
ATOM   1958  HA  LEU A 176       0.472   4.886 -21.945  1.00  0.00           H  
ATOM   1959  HB2 LEU A 176       1.317   3.067 -20.390  1.00  0.00           H  
ATOM   1960  HB3 LEU A 176       0.675   1.875 -21.501  1.00  0.00           H  
ATOM   1961  HG  LEU A 176      -1.617   2.761 -21.126  1.00  0.00           H  
ATOM   1962 HD11 LEU A 176      -0.200   2.088 -18.541  1.00  0.00           H  
ATOM   1963 HD12 LEU A 176      -0.661   0.904 -19.792  1.00  0.00           H  
ATOM   1964 HD13 LEU A 176      -1.914   1.808 -18.952  1.00  0.00           H  
ATOM   1965 HD21 LEU A 176      -0.241   4.572 -19.102  1.00  0.00           H  
ATOM   1966 HD22 LEU A 176      -1.992   4.284 -19.163  1.00  0.00           H  
ATOM   1967 HD23 LEU A 176      -1.196   5.082 -20.511  1.00  0.00           H  
ATOM   1968  N   ASP A 177       2.468   3.026 -23.735  1.00  0.00           N  
ATOM   1969  CA  ASP A 177       3.804   2.842 -24.291  1.00  0.00           C  
ATOM   1970  C   ASP A 177       3.950   3.495 -25.666  1.00  0.00           C  
ATOM   1971  O   ASP A 177       4.974   4.131 -25.922  1.00  0.00           O  
ATOM   1972  CB  ASP A 177       4.135   1.344 -24.297  1.00  0.00           C  
ATOM   1973  CG  ASP A 177       4.081   0.800 -22.870  1.00  0.00           C  
ATOM   1974  OD1 ASP A 177       4.885   1.269 -22.032  1.00  0.00           O  
ATOM   1975  OD2 ASP A 177       3.179  -0.003 -22.543  1.00  0.00           O1-
ATOM   1976  H   ASP A 177       1.732   2.443 -24.112  1.00  0.00           H  
ATOM   1977  HA  ASP A 177       4.529   3.329 -23.649  1.00  0.00           H  
ATOM   1978  HB2 ASP A 177       5.139   1.200 -24.698  1.00  0.00           H  
ATOM   1979  HB3 ASP A 177       3.426   0.809 -24.931  1.00  0.00           H  
ATOM   1980  N   PHE A 178       2.907   3.457 -26.502  1.00  0.00           N  
ATOM   1981  CA  PHE A 178       2.926   4.090 -27.824  1.00  0.00           C  
ATOM   1982  C   PHE A 178       2.844   5.625 -27.773  1.00  0.00           C  
ATOM   1983  O   PHE A 178       3.537   6.296 -28.539  1.00  0.00           O  
ATOM   1984  CB  PHE A 178       1.792   3.516 -28.689  1.00  0.00           C  
ATOM   1985  CG  PHE A 178       1.762   4.092 -30.096  1.00  0.00           C  
ATOM   1986  CD1 PHE A 178       2.811   3.803 -30.991  1.00  0.00           C  
ATOM   1987  CD2 PHE A 178       0.727   4.960 -30.500  1.00  0.00           C  
ATOM   1988  CE1 PHE A 178       2.831   4.385 -32.271  1.00  0.00           C  
ATOM   1989  CE2 PHE A 178       0.754   5.549 -31.777  1.00  0.00           C  
ATOM   1990  CZ  PHE A 178       1.806   5.264 -32.663  1.00  0.00           C  
ATOM   1991  H   PHE A 178       2.106   2.896 -26.232  1.00  0.00           H  
ATOM   1992  HA  PHE A 178       3.872   3.843 -28.307  1.00  0.00           H  
ATOM   1993  HB2 PHE A 178       0.837   3.713 -28.199  1.00  0.00           H  
ATOM   1994  HB3 PHE A 178       1.913   2.434 -28.760  1.00  0.00           H  
ATOM   1995  HD1 PHE A 178       3.609   3.138 -30.693  1.00  0.00           H  
ATOM   1996  HD2 PHE A 178      -0.089   5.186 -29.831  1.00  0.00           H  
ATOM   1997  HE1 PHE A 178       3.639   4.160 -32.953  1.00  0.00           H  
ATOM   1998  HE2 PHE A 178      -0.028   6.234 -32.074  1.00  0.00           H  
ATOM   1999  HZ  PHE A 178       1.830   5.722 -33.644  1.00  0.00           H  
ATOM   2000  N   ARG A 179       2.002   6.199 -26.900  1.00  0.00           N  
ATOM   2001  CA  ARG A 179       1.567   7.611 -26.986  1.00  0.00           C  
ATOM   2002  C   ARG A 179       2.457   8.615 -26.250  1.00  0.00           C  
ATOM   2003  O   ARG A 179       1.989   9.673 -25.828  1.00  0.00           O  
ATOM   2004  CB  ARG A 179       0.076   7.766 -26.629  1.00  0.00           C  
ATOM   2005  CG  ARG A 179      -0.830   6.866 -27.479  1.00  0.00           C  
ATOM   2006  CD  ARG A 179      -2.307   7.202 -27.267  1.00  0.00           C  
ATOM   2007  NE  ARG A 179      -2.706   8.416 -27.993  1.00  0.00           N  
ATOM   2008  CZ  ARG A 179      -3.696   9.233 -27.689  1.00  0.00           C  
ATOM   2009  NH1 ARG A 179      -4.330   9.208 -26.555  1.00  0.00           N  
ATOM   2010  NH2 ARG A 179      -4.119  10.102 -28.550  1.00  0.00           N1+
ATOM   2011  H   ARG A 179       1.516   5.599 -26.238  1.00  0.00           H  
ATOM   2012  HA  ARG A 179       1.662   7.905 -28.028  1.00  0.00           H  
ATOM   2013  HB2 ARG A 179      -0.216   8.802 -26.806  1.00  0.00           H  
ATOM   2014  HB3 ARG A 179      -0.076   7.544 -25.571  1.00  0.00           H  
ATOM   2015  HG2 ARG A 179      -0.669   5.825 -27.204  1.00  0.00           H  
ATOM   2016  HG3 ARG A 179      -0.578   6.982 -28.530  1.00  0.00           H  
ATOM   2017  HD2 ARG A 179      -2.493   7.306 -26.198  1.00  0.00           H  
ATOM   2018  HD3 ARG A 179      -2.901   6.372 -27.650  1.00  0.00           H  
ATOM   2019  HE  ARG A 179      -2.291   8.541 -28.915  1.00  0.00           H  
ATOM   2020 HH11 ARG A 179      -5.097   9.853 -26.440  1.00  0.00           H  
ATOM   2021 HH12 ARG A 179      -4.059   8.571 -25.812  1.00  0.00           H  
ATOM   2022 HH21 ARG A 179      -4.899  10.707 -28.321  1.00  0.00           H  
ATOM   2023 HH22 ARG A 179      -3.677  10.141 -29.466  1.00  0.00           H  
ATOM   2024  N   THR A 180       3.727   8.277 -26.059  1.00  0.00           N  
ATOM   2025  CA  THR A 180       4.713   9.190 -25.472  1.00  0.00           C  
ATOM   2026  C   THR A 180       5.203  10.189 -26.527  1.00  0.00           C  
ATOM   2027  O   THR A 180       5.283   9.844 -27.711  1.00  0.00           O  
ATOM   2028  CB  THR A 180       5.900   8.444 -24.845  1.00  0.00           C  
ATOM   2029  OG1 THR A 180       6.730   7.888 -25.834  1.00  0.00           O  
ATOM   2030  CG2 THR A 180       5.457   7.318 -23.915  1.00  0.00           C  
ATOM   2031  H   THR A 180       4.059   7.429 -26.492  1.00  0.00           H  
ATOM   2032  HA  THR A 180       4.220   9.742 -24.671  1.00  0.00           H  
ATOM   2033  HB  THR A 180       6.482   9.152 -24.261  1.00  0.00           H  
ATOM   2034 HG21 THR A 180       4.936   6.538 -24.470  1.00  0.00           H  
ATOM   2035 HG22 THR A 180       4.792   7.731 -23.161  1.00  0.00           H  
ATOM   2036 HG23 THR A 180       6.324   6.880 -23.425  1.00  0.00           H  
ATOM   2037  HG1 THR A 180       7.451   7.419 -25.373  1.00  0.00           H  
ATOM   2038  N   PRO A 181       5.574  11.422 -26.152  1.00  0.00           N  
ATOM   2039  CA  PRO A 181       6.088  12.395 -27.108  1.00  0.00           C  
ATOM   2040  C   PRO A 181       7.443  11.995 -27.704  1.00  0.00           C  
ATOM   2041  O   PRO A 181       7.690  12.291 -28.874  1.00  0.00           O  
ATOM   2042  CB  PRO A 181       6.137  13.710 -26.340  1.00  0.00           C  
ATOM   2043  CG  PRO A 181       6.215  13.317 -24.871  1.00  0.00           C  
ATOM   2044  CD  PRO A 181       5.404  12.026 -24.841  1.00  0.00           C  
ATOM   2045  HA  PRO A 181       5.380  12.500 -27.930  1.00  0.00           H  
ATOM   2046  HB2 PRO A 181       5.195  14.229 -26.507  1.00  0.00           H  
ATOM   2047  HB3 PRO A 181       6.984  14.332 -26.630  1.00  0.00           H  
ATOM   2048  HG2 PRO A 181       5.780  14.081 -24.230  1.00  0.00           H  
ATOM   2049  HG3 PRO A 181       7.251  13.130 -24.595  1.00  0.00           H  
ATOM   2050  HD2 PRO A 181       5.743  11.379 -24.032  1.00  0.00           H  
ATOM   2051  HD3 PRO A 181       4.350  12.266 -24.715  1.00  0.00           H  
ATOM   2052  N   ARG A 182       8.271  11.231 -26.975  1.00  0.00           N  
ATOM   2053  CA  ARG A 182       9.476  10.573 -27.510  1.00  0.00           C  
ATOM   2054  C   ARG A 182       9.136   9.624 -28.662  1.00  0.00           C  
ATOM   2055  O   ARG A 182       9.802   9.666 -29.698  1.00  0.00           O  
ATOM   2056  CB  ARG A 182      10.187   9.840 -26.357  1.00  0.00           C  
ATOM   2057  CG  ARG A 182      11.570   9.281 -26.717  1.00  0.00           C  
ATOM   2058  CD  ARG A 182      12.213   8.615 -25.492  1.00  0.00           C  
ATOM   2059  NE  ARG A 182      13.660   8.398 -25.690  1.00  0.00           N  
ATOM   2060  CZ  ARG A 182      14.254   7.356 -26.246  1.00  0.00           C  
ATOM   2061  NH1 ARG A 182      13.602   6.311 -26.669  1.00  0.00           N  
ATOM   2062  NH2 ARG A 182      15.552   7.350 -26.394  1.00  0.00           N1+
ATOM   2063  H   ARG A 182       8.039  11.072 -25.995  1.00  0.00           H  
ATOM   2064  HA  ARG A 182      10.145  11.337 -27.909  1.00  0.00           H  
ATOM   2065  HB2 ARG A 182       9.553   9.029 -25.997  1.00  0.00           H  
ATOM   2066  HB3 ARG A 182      10.335  10.553 -25.545  1.00  0.00           H  
ATOM   2067  HG2 ARG A 182      12.203  10.108 -27.039  1.00  0.00           H  
ATOM   2068  HG3 ARG A 182      11.487   8.554 -27.527  1.00  0.00           H  
ATOM   2069  HD2 ARG A 182      11.701   7.677 -25.270  1.00  0.00           H  
ATOM   2070  HD3 ARG A 182      12.080   9.269 -24.627  1.00  0.00           H  
ATOM   2071  HE  ARG A 182      14.257   9.149 -25.388  1.00  0.00           H  
ATOM   2072 HH11 ARG A 182      14.070   5.538 -27.096  1.00  0.00           H  
ATOM   2073 HH12 ARG A 182      12.594   6.251 -26.525  1.00  0.00           H  
ATOM   2074 HH21 ARG A 182      16.003   6.562 -26.821  1.00  0.00           H  
ATOM   2075 HH22 ARG A 182      16.097   8.132 -26.080  1.00  0.00           H  
ATOM   2076  N   ASN A 183       8.064   8.841 -28.526  1.00  0.00           N  
ATOM   2077  CA  ASN A 183       7.626   7.912 -29.566  1.00  0.00           C  
ATOM   2078  C   ASN A 183       6.880   8.611 -30.710  1.00  0.00           C  
ATOM   2079  O   ASN A 183       7.161   8.285 -31.857  1.00  0.00           O  
ATOM   2080  CB  ASN A 183       6.856   6.743 -28.926  1.00  0.00           C  
ATOM   2081  CG  ASN A 183       7.785   5.809 -28.162  1.00  0.00           C  
ATOM   2082  OD1 ASN A 183       9.000   5.851 -28.291  1.00  0.00           O  
ATOM   2083  ND2 ASN A 183       7.280   4.914 -27.351  1.00  0.00           N  
ATOM   2084  H   ASN A 183       7.540   8.870 -27.659  1.00  0.00           H  
ATOM   2085  HA  ASN A 183       8.515   7.487 -30.035  1.00  0.00           H  
ATOM   2086  HB2 ASN A 183       6.373   6.158 -29.709  1.00  0.00           H  
ATOM   2087  HB3 ASN A 183       6.082   7.123 -28.262  1.00  0.00           H  
ATOM   2088 HD21 ASN A 183       7.934   4.306 -26.881  1.00  0.00           H  
ATOM   2089 HD22 ASN A 183       6.288   4.868 -27.153  1.00  0.00           H  
ATOM   2090  N   ALA A 184       6.123   9.684 -30.463  1.00  0.00           N  
ATOM   2091  CA  ALA A 184       5.573  10.521 -31.536  1.00  0.00           C  
ATOM   2092  C   ALA A 184       6.670  11.210 -32.375  1.00  0.00           C  
ATOM   2093  O   ALA A 184       6.601  11.216 -33.605  1.00  0.00           O  
ATOM   2094  CB  ALA A 184       4.589  11.523 -30.924  1.00  0.00           C  
ATOM   2095  H   ALA A 184       5.887   9.902 -29.500  1.00  0.00           H  
ATOM   2096  HA  ALA A 184       5.019   9.876 -32.217  1.00  0.00           H  
ATOM   2097  HB1 ALA A 184       5.104  12.185 -30.229  1.00  0.00           H  
ATOM   2098  HB2 ALA A 184       3.802  10.981 -30.399  1.00  0.00           H  
ATOM   2099  HB3 ALA A 184       4.131  12.117 -31.717  1.00  0.00           H  
ATOM   2100  N   LYS A 185       7.769  11.646 -31.740  1.00  0.00           N  
ATOM   2101  CA  LYS A 185       8.985  12.127 -32.424  1.00  0.00           C  
ATOM   2102  C   LYS A 185       9.663  11.025 -33.255  1.00  0.00           C  
ATOM   2103  O   LYS A 185      10.051  11.292 -34.390  1.00  0.00           O  
ATOM   2104  CB  LYS A 185       9.931  12.785 -31.392  1.00  0.00           C  
ATOM   2105  CG  LYS A 185       9.500  14.238 -31.118  1.00  0.00           C  
ATOM   2106  CD  LYS A 185       9.941  14.838 -29.771  1.00  0.00           C  
ATOM   2107  CE  LYS A 185       9.367  16.265 -29.700  1.00  0.00           C  
ATOM   2108  NZ  LYS A 185       9.191  16.791 -28.322  1.00  0.00           N1+
ATOM   2109  H   LYS A 185       7.758  11.645 -30.724  1.00  0.00           H  
ATOM   2110  HA  LYS A 185       8.695  12.886 -33.151  1.00  0.00           H  
ATOM   2111  HB2 LYS A 185      10.952  12.796 -31.776  1.00  0.00           H  
ATOM   2112  HB3 LYS A 185       9.919  12.213 -30.465  1.00  0.00           H  
ATOM   2113  HG2 LYS A 185       8.417  14.281 -31.138  1.00  0.00           H  
ATOM   2114  HG3 LYS A 185       9.871  14.864 -31.931  1.00  0.00           H  
ATOM   2115  HD2 LYS A 185      11.030  14.860 -29.702  1.00  0.00           H  
ATOM   2116  HD3 LYS A 185       9.534  14.227 -28.964  1.00  0.00           H  
ATOM   2117  HE2 LYS A 185       8.393  16.248 -30.194  1.00  0.00           H  
ATOM   2118  HE3 LYS A 185       9.997  16.932 -30.295  1.00  0.00           H  
ATOM   2119  HZ1 LYS A 185       8.711  17.692 -28.354  1.00  0.00           H  
ATOM   2120  HZ2 LYS A 185      10.079  16.905 -27.855  1.00  0.00           H  
ATOM   2121  HZ3 LYS A 185       8.598  16.178 -27.780  1.00  0.00           H  
ATOM   2122  N   ILE A 186       9.691   9.775 -32.785  1.00  0.00           N  
ATOM   2123  CA  ILE A 186      10.208   8.627 -33.558  1.00  0.00           C  
ATOM   2124  C   ILE A 186       9.272   8.247 -34.721  1.00  0.00           C  
ATOM   2125  O   ILE A 186       9.752   8.007 -35.828  1.00  0.00           O  
ATOM   2126  CB  ILE A 186      10.512   7.438 -32.614  1.00  0.00           C  
ATOM   2127  CG1 ILE A 186      11.722   7.784 -31.711  1.00  0.00           C  
ATOM   2128  CG2 ILE A 186      10.802   6.139 -33.392  1.00  0.00           C  
ATOM   2129  CD1 ILE A 186      11.854   6.891 -30.470  1.00  0.00           C  
ATOM   2130  H   ILE A 186       9.336   9.611 -31.852  1.00  0.00           H  
ATOM   2131  HA  ILE A 186      11.151   8.924 -34.020  1.00  0.00           H  
ATOM   2132  HB  ILE A 186       9.639   7.264 -31.987  1.00  0.00           H  
ATOM   2133 HG12 ILE A 186      11.638   8.809 -31.359  1.00  0.00           H  
ATOM   2134 HG13 ILE A 186      12.641   7.718 -32.296  1.00  0.00           H  
ATOM   2135 HG21 ILE A 186      11.629   6.290 -34.088  1.00  0.00           H  
ATOM   2136 HG22 ILE A 186       9.919   5.820 -33.947  1.00  0.00           H  
ATOM   2137 HG23 ILE A 186      11.056   5.333 -32.705  1.00  0.00           H  
ATOM   2138 HD11 ILE A 186      10.938   6.940 -29.882  1.00  0.00           H  
ATOM   2139 HD12 ILE A 186      12.683   7.247 -29.858  1.00  0.00           H  
ATOM   2140 HD13 ILE A 186      12.049   5.858 -30.755  1.00  0.00           H  
ATOM   2141  N   VAL A 187       7.949   8.281 -34.538  1.00  0.00           N  
ATOM   2142  CA  VAL A 187       6.964   7.991 -35.598  1.00  0.00           C  
ATOM   2143  C   VAL A 187       6.981   9.070 -36.685  1.00  0.00           C  
ATOM   2144  O   VAL A 187       6.959   8.724 -37.863  1.00  0.00           O  
ATOM   2145  CB  VAL A 187       5.554   7.794 -35.007  1.00  0.00           C  
ATOM   2146  CG1 VAL A 187       4.474   7.637 -36.086  1.00  0.00           C  
ATOM   2147  CG2 VAL A 187       5.489   6.524 -34.148  1.00  0.00           C  
ATOM   2148  H   VAL A 187       7.600   8.471 -33.604  1.00  0.00           H  
ATOM   2149  HA  VAL A 187       7.246   7.056 -36.081  1.00  0.00           H  
ATOM   2150  HB  VAL A 187       5.311   8.655 -34.385  1.00  0.00           H  
ATOM   2151 HG11 VAL A 187       4.738   6.834 -36.774  1.00  0.00           H  
ATOM   2152 HG12 VAL A 187       4.358   8.563 -36.647  1.00  0.00           H  
ATOM   2153 HG13 VAL A 187       3.519   7.404 -35.615  1.00  0.00           H  
ATOM   2154 HG21 VAL A 187       5.612   5.639 -34.773  1.00  0.00           H  
ATOM   2155 HG22 VAL A 187       4.525   6.482 -33.642  1.00  0.00           H  
ATOM   2156 HG23 VAL A 187       6.271   6.526 -33.392  1.00  0.00           H  
ATOM   2157  N   ASN A 188       7.205  10.341 -36.333  1.00  0.00           N  
ATOM   2158  CA  ASN A 188       7.471  11.405 -37.307  1.00  0.00           C  
ATOM   2159  C   ASN A 188       8.717  11.120 -38.165  1.00  0.00           C  
ATOM   2160  O   ASN A 188       8.674  11.329 -39.378  1.00  0.00           O  
ATOM   2161  CB  ASN A 188       7.615  12.749 -36.571  1.00  0.00           C  
ATOM   2162  CG  ASN A 188       6.297  13.394 -36.185  1.00  0.00           C  
ATOM   2163  OD1 ASN A 188       5.241  13.138 -36.743  1.00  0.00           O  
ATOM   2164  ND2 ASN A 188       6.342  14.370 -35.314  1.00  0.00           N  
ATOM   2165  H   ASN A 188       7.176  10.580 -35.347  1.00  0.00           H  
ATOM   2166  HA  ASN A 188       6.632  11.464 -38.002  1.00  0.00           H  
ATOM   2167  HB2 ASN A 188       8.128  13.458 -37.220  1.00  0.00           H  
ATOM   2168  HB3 ASN A 188       8.223  12.617 -35.678  1.00  0.00           H  
ATOM   2169 HD21 ASN A 188       5.478  14.845 -35.101  1.00  0.00           H  
ATOM   2170 HD22 ASN A 188       7.213  14.661 -34.906  1.00  0.00           H  
ATOM   2171  N   VAL A 189       9.797  10.581 -37.587  1.00  0.00           N  
ATOM   2172  CA  VAL A 189      10.982  10.152 -38.357  1.00  0.00           C  
ATOM   2173  C   VAL A 189      10.658   8.939 -39.239  1.00  0.00           C  
ATOM   2174  O   VAL A 189      11.009   8.938 -40.416  1.00  0.00           O  
ATOM   2175  CB  VAL A 189      12.188   9.888 -37.431  1.00  0.00           C  
ATOM   2176  CG1 VAL A 189      13.396   9.311 -38.181  1.00  0.00           C  
ATOM   2177  CG2 VAL A 189      12.650  11.190 -36.763  1.00  0.00           C  
ATOM   2178  H   VAL A 189       9.791  10.439 -36.584  1.00  0.00           H  
ATOM   2179  HA  VAL A 189      11.262  10.958 -39.036  1.00  0.00           H  
ATOM   2180  HB  VAL A 189      11.904   9.182 -36.653  1.00  0.00           H  
ATOM   2181 HG11 VAL A 189      13.669   9.960 -39.014  1.00  0.00           H  
ATOM   2182 HG12 VAL A 189      13.164   8.317 -38.560  1.00  0.00           H  
ATOM   2183 HG13 VAL A 189      14.246   9.222 -37.503  1.00  0.00           H  
ATOM   2184 HG21 VAL A 189      12.975  11.905 -37.520  1.00  0.00           H  
ATOM   2185 HG22 VAL A 189      13.477  10.986 -36.084  1.00  0.00           H  
ATOM   2186 HG23 VAL A 189      11.838  11.633 -36.189  1.00  0.00           H  
ATOM   2187  N   CYS A 190       9.879   7.972 -38.744  1.00  0.00           N  
ATOM   2188  CA  CYS A 190       9.432   6.817 -39.532  1.00  0.00           C  
ATOM   2189  C   CYS A 190       8.564   7.227 -40.735  1.00  0.00           C  
ATOM   2190  O   CYS A 190       8.808   6.766 -41.848  1.00  0.00           O  
ATOM   2191  CB  CYS A 190       8.675   5.835 -38.627  1.00  0.00           C  
ATOM   2192  SG  CYS A 190       9.767   5.196 -37.324  1.00  0.00           S  
ATOM   2193  H   CYS A 190       9.598   8.032 -37.771  1.00  0.00           H  
ATOM   2194  HA  CYS A 190      10.309   6.305 -39.932  1.00  0.00           H  
ATOM   2195  HB2 CYS A 190       8.320   4.997 -39.230  1.00  0.00           H  
ATOM   2196  HB3 CYS A 190       7.809   6.326 -38.182  1.00  0.00           H  
ATOM   2197  HG  CYS A 190       9.954   6.356 -36.676  1.00  0.00           H  
ATOM   2198  N   ASN A 191       7.637   8.168 -40.553  1.00  0.00           N  
ATOM   2199  CA  ASN A 191       6.787   8.701 -41.619  1.00  0.00           C  
ATOM   2200  C   ASN A 191       7.572   9.570 -42.616  1.00  0.00           C  
ATOM   2201  O   ASN A 191       7.258   9.559 -43.808  1.00  0.00           O  
ATOM   2202  CB  ASN A 191       5.620   9.471 -40.977  1.00  0.00           C  
ATOM   2203  CG  ASN A 191       4.581   8.563 -40.335  1.00  0.00           C  
ATOM   2204  OD1 ASN A 191       4.465   7.386 -40.636  1.00  0.00           O  
ATOM   2205  ND2 ASN A 191       3.738   9.115 -39.500  1.00  0.00           N  
ATOM   2206  H   ASN A 191       7.465   8.488 -39.605  1.00  0.00           H  
ATOM   2207  HA  ASN A 191       6.377   7.868 -42.193  1.00  0.00           H  
ATOM   2208  HB2 ASN A 191       5.109  10.053 -41.742  1.00  0.00           H  
ATOM   2209  HB3 ASN A 191       6.004  10.165 -40.229  1.00  0.00           H  
ATOM   2210 HD21 ASN A 191       3.031   8.529 -39.078  1.00  0.00           H  
ATOM   2211 HD22 ASN A 191       3.874  10.082 -39.217  1.00  0.00           H  
ATOM   2212  N   TRP A 192       8.654  10.229 -42.185  1.00  0.00           N  
ATOM   2213  CA  TRP A 192       9.577  10.917 -43.093  1.00  0.00           C  
ATOM   2214  C   TRP A 192      10.435   9.933 -43.903  1.00  0.00           C  
ATOM   2215  O   TRP A 192      10.606  10.119 -45.107  1.00  0.00           O  
ATOM   2216  CB  TRP A 192      10.455  11.899 -42.313  1.00  0.00           C  
ATOM   2217  CG  TRP A 192      11.348  12.721 -43.190  1.00  0.00           C  
ATOM   2218  CD1 TRP A 192      10.989  13.852 -43.840  1.00  0.00           C  
ATOM   2219  CD2 TRP A 192      12.725  12.445 -43.596  1.00  0.00           C  
ATOM   2220  NE1 TRP A 192      12.050  14.304 -44.601  1.00  0.00           N  
ATOM   2221  CE2 TRP A 192      13.139  13.464 -44.505  1.00  0.00           C  
ATOM   2222  CE3 TRP A 192      13.653  11.419 -43.314  1.00  0.00           C  
ATOM   2223  CZ2 TRP A 192      14.402  13.461 -45.113  1.00  0.00           C  
ATOM   2224  CZ3 TRP A 192      14.926  11.406 -43.918  1.00  0.00           C  
ATOM   2225  CH2 TRP A 192      15.299  12.420 -44.818  1.00  0.00           C  
ATOM   2226  H   TRP A 192       8.850  10.244 -41.191  1.00  0.00           H  
ATOM   2227  HA  TRP A 192       8.992  11.500 -43.807  1.00  0.00           H  
ATOM   2228  HB2 TRP A 192      11.074  11.348 -41.605  1.00  0.00           H  
ATOM   2229  HB3 TRP A 192       9.819  12.571 -41.741  1.00  0.00           H  
ATOM   2230  HD1 TRP A 192      10.009  14.314 -43.780  1.00  0.00           H  
ATOM   2231  HE1 TRP A 192      11.999  15.114 -45.203  1.00  0.00           H  
ATOM   2232  HE3 TRP A 192      13.373  10.632 -42.631  1.00  0.00           H  
ATOM   2233  HZ2 TRP A 192      14.672  14.237 -45.814  1.00  0.00           H  
ATOM   2234  HZ3 TRP A 192      15.618  10.606 -43.697  1.00  0.00           H  
ATOM   2235  HH2 TRP A 192      16.274  12.396 -45.287  1.00  0.00           H  
ATOM   2236  N   ILE A 193      10.880   8.822 -43.307  1.00  0.00           N  
ATOM   2237  CA  ILE A 193      11.574   7.731 -44.017  1.00  0.00           C  
ATOM   2238  C   ILE A 193      10.627   7.045 -45.015  1.00  0.00           C  
ATOM   2239  O   ILE A 193      10.995   6.860 -46.175  1.00  0.00           O  
ATOM   2240  CB  ILE A 193      12.199   6.738 -43.007  1.00  0.00           C  
ATOM   2241  CG1 ILE A 193      13.362   7.420 -42.246  1.00  0.00           C  
ATOM   2242  CG2 ILE A 193      12.711   5.462 -43.708  1.00  0.00           C  
ATOM   2243  CD1 ILE A 193      13.845   6.642 -41.016  1.00  0.00           C  
ATOM   2244  H   ILE A 193      10.736   8.730 -42.305  1.00  0.00           H  
ATOM   2245  HA  ILE A 193      12.389   8.161 -44.602  1.00  0.00           H  
ATOM   2246  HB  ILE A 193      11.433   6.445 -42.288  1.00  0.00           H  
ATOM   2247 HG12 ILE A 193      13.046   8.401 -41.897  1.00  0.00           H  
ATOM   2248 HG13 ILE A 193      14.203   7.571 -42.925  1.00  0.00           H  
ATOM   2249 HG21 ILE A 193      13.451   5.721 -44.467  1.00  0.00           H  
ATOM   2250 HG22 ILE A 193      11.887   4.927 -44.181  1.00  0.00           H  
ATOM   2251 HG23 ILE A 193      13.160   4.783 -42.986  1.00  0.00           H  
ATOM   2252 HD11 ILE A 193      13.005   6.438 -40.352  1.00  0.00           H  
ATOM   2253 HD12 ILE A 193      14.582   7.241 -40.481  1.00  0.00           H  
ATOM   2254 HD13 ILE A 193      14.315   5.704 -41.311  1.00  0.00           H  
ATOM   2255  N   LEU A 194       9.372   6.790 -44.635  1.00  0.00           N  
ATOM   2256  CA  LEU A 194       8.365   6.231 -45.541  1.00  0.00           C  
ATOM   2257  C   LEU A 194       8.009   7.203 -46.680  1.00  0.00           C  
ATOM   2258  O   LEU A 194       7.842   6.776 -47.818  1.00  0.00           O  
ATOM   2259  CB  LEU A 194       7.134   5.804 -44.721  1.00  0.00           C  
ATOM   2260  CG  LEU A 194       6.127   4.939 -45.505  1.00  0.00           C  
ATOM   2261  CD1 LEU A 194       6.716   3.595 -45.943  1.00  0.00           C  
ATOM   2262  CD2 LEU A 194       4.907   4.653 -44.630  1.00  0.00           C  
ATOM   2263  H   LEU A 194       9.123   6.929 -43.660  1.00  0.00           H  
ATOM   2264  HA  LEU A 194       8.804   5.346 -46.003  1.00  0.00           H  
ATOM   2265  HB2 LEU A 194       6.626   6.701 -44.364  1.00  0.00           H  
ATOM   2266  HB3 LEU A 194       7.467   5.238 -43.849  1.00  0.00           H  
ATOM   2267  HG  LEU A 194       5.798   5.476 -46.392  1.00  0.00           H  
ATOM   2268 HD11 LEU A 194       7.131   3.068 -45.083  1.00  0.00           H  
ATOM   2269 HD12 LEU A 194       7.493   3.752 -46.689  1.00  0.00           H  
ATOM   2270 HD13 LEU A 194       5.936   2.984 -46.397  1.00  0.00           H  
ATOM   2271 HD21 LEU A 194       5.199   4.079 -43.750  1.00  0.00           H  
ATOM   2272 HD22 LEU A 194       4.166   4.095 -45.201  1.00  0.00           H  
ATOM   2273 HD23 LEU A 194       4.458   5.593 -44.309  1.00  0.00           H  
ATOM   2274  N   SER A 195       8.037   8.515 -46.425  1.00  0.00           N  
ATOM   2275  CA  SER A 195       7.923   9.541 -47.474  1.00  0.00           C  
ATOM   2276  C   SER A 195       9.177   9.629 -48.356  1.00  0.00           C  
ATOM   2277  O   SER A 195       9.064   9.827 -49.565  1.00  0.00           O  
ATOM   2278  CB  SER A 195       7.626  10.907 -46.853  1.00  0.00           C  
ATOM   2279  OG  SER A 195       6.454  10.833 -46.069  1.00  0.00           O  
ATOM   2280  H   SER A 195       8.122   8.811 -45.461  1.00  0.00           H  
ATOM   2281  HA  SER A 195       7.086   9.285 -48.125  1.00  0.00           H  
ATOM   2282  HB2 SER A 195       7.477  11.635 -47.651  1.00  0.00           H  
ATOM   2283  HB3 SER A 195       8.462  11.230 -46.231  1.00  0.00           H  
ATOM   2284  HG  SER A 195       6.683  10.428 -45.212  1.00  0.00           H  
ATOM   2285  N   SER A 196      10.368   9.383 -47.796  1.00  0.00           N  
ATOM   2286  CA  SER A 196      11.649   9.356 -48.524  1.00  0.00           C  
ATOM   2287  C   SER A 196      11.696   8.245 -49.573  1.00  0.00           C  
ATOM   2288  O   SER A 196      12.292   8.437 -50.633  1.00  0.00           O  
ATOM   2289  CB  SER A 196      12.838   9.146 -47.575  1.00  0.00           C  
ATOM   2290  OG  SER A 196      12.895  10.118 -46.551  1.00  0.00           O  
ATOM   2291  H   SER A 196      10.386   9.215 -46.798  1.00  0.00           H  
ATOM   2292  HA  SER A 196      11.785  10.307 -49.039  1.00  0.00           H  
ATOM   2293  HB2 SER A 196      13.759   9.205 -48.155  1.00  0.00           H  
ATOM   2294  HB3 SER A 196      12.793   8.154 -47.128  1.00  0.00           H  
ATOM   2295  HG  SER A 196      12.081  10.076 -46.015  1.00  0.00           H  
ATOM   2296  N   ALA A 197      10.996   7.130 -49.329  1.00  0.00           N  
ATOM   2297  CA  ALA A 197      10.903   5.985 -50.237  1.00  0.00           C  
ATOM   2298  C   ALA A 197      10.229   6.296 -51.592  1.00  0.00           C  
ATOM   2299  O   ALA A 197      10.358   5.502 -52.519  1.00  0.00           O  
ATOM   2300  CB  ALA A 197      10.189   4.845 -49.500  1.00  0.00           C  
ATOM   2301  H   ALA A 197      10.543   7.043 -48.426  1.00  0.00           H  
ATOM   2302  HA  ALA A 197      11.917   5.654 -50.464  1.00  0.00           H  
ATOM   2303  HB1 ALA A 197       9.148   5.112 -49.316  1.00  0.00           H  
ATOM   2304  HB2 ALA A 197      10.685   4.643 -48.550  1.00  0.00           H  
ATOM   2305  HB3 ALA A 197      10.215   3.943 -50.112  1.00  0.00           H  
ATOM   2306  N   ILE A 198       9.591   7.465 -51.743  1.00  0.00           N  
ATOM   2307  CA  ILE A 198       9.210   8.035 -53.050  1.00  0.00           C  
ATOM   2308  C   ILE A 198       9.850   9.419 -53.256  1.00  0.00           C  
ATOM   2309  O   ILE A 198      10.370   9.679 -54.339  1.00  0.00           O  
ATOM   2310  CB  ILE A 198       7.653   8.084 -53.143  1.00  0.00           C  
ATOM   2311  CG1 ILE A 198       7.150   6.620 -53.252  1.00  0.00           C  
ATOM   2312  CG2 ILE A 198       7.218   8.887 -54.389  1.00  0.00           C  
ATOM   2313  CD1 ILE A 198       5.628   6.454 -53.194  1.00  0.00           C  
ATOM   2314  H   ILE A 198       9.476   8.038 -50.918  1.00  0.00           H  
ATOM   2315  HA  ILE A 198       9.625   7.409 -53.842  1.00  0.00           H  
ATOM   2316  HB  ILE A 198       7.219   8.552 -52.257  1.00  0.00           H  
ATOM   2317 HG12 ILE A 198       7.559   6.031 -52.430  1.00  0.00           H  
ATOM   2318 HG13 ILE A 198       7.513   6.182 -54.183  1.00  0.00           H  
ATOM   2319 HG21 ILE A 198       7.646   8.445 -55.290  1.00  0.00           H  
ATOM   2320 HG22 ILE A 198       7.537   9.926 -54.311  1.00  0.00           H  
ATOM   2321 HG23 ILE A 198       6.134   8.894 -54.480  1.00  0.00           H  
ATOM   2322 HD11 ILE A 198       5.253   6.871 -52.261  1.00  0.00           H  
ATOM   2323 HD12 ILE A 198       5.382   5.392 -53.225  1.00  0.00           H  
ATOM   2324 HD13 ILE A 198       5.149   6.941 -54.042  1.00  0.00           H  
ATOM   2325  N   GLY A 199       9.948  10.252 -52.213  1.00  0.00           N  
ATOM   2326  CA  GLY A 199      10.507  11.609 -52.263  1.00  0.00           C  
ATOM   2327  C   GLY A 199      11.968  11.710 -52.726  1.00  0.00           C  
ATOM   2328  O   GLY A 199      12.317  12.686 -53.395  1.00  0.00           O  
ATOM   2329  H   GLY A 199       9.535   9.964 -51.333  1.00  0.00           H  
ATOM   2330  HA2 GLY A 199      10.452  12.034 -51.261  1.00  0.00           H  
ATOM   2331  HA3 GLY A 199       9.894  12.225 -52.921  1.00  0.00           H  
ATOM   2332  N   LEU A 200      12.802  10.694 -52.465  1.00  0.00           N  
ATOM   2333  CA  LEU A 200      14.173  10.623 -52.992  1.00  0.00           C  
ATOM   2334  C   LEU A 200      14.231  10.015 -54.408  1.00  0.00           C  
ATOM   2335  O   LEU A 200      14.779  10.687 -55.283  1.00  0.00           O  
ATOM   2336  CB  LEU A 200      15.125   9.939 -51.989  1.00  0.00           C  
ATOM   2337  CG  LEU A 200      15.301  10.689 -50.657  1.00  0.00           C  
ATOM   2338  CD1 LEU A 200      16.169   9.856 -49.713  1.00  0.00           C  
ATOM   2339  CD2 LEU A 200      15.971  12.055 -50.829  1.00  0.00           C  
ATOM   2340  H   LEU A 200      12.459   9.911 -51.918  1.00  0.00           H  
ATOM   2341  HA  LEU A 200      14.535  11.643 -53.120  1.00  0.00           H  
ATOM   2342  HB2 LEU A 200      16.104   9.833 -52.458  1.00  0.00           H  
ATOM   2343  HB3 LEU A 200      14.756   8.944 -51.759  1.00  0.00           H  
ATOM   2344  HG  LEU A 200      14.323  10.820 -50.199  1.00  0.00           H  
ATOM   2345 HD11 LEU A 200      17.169   9.733 -50.130  1.00  0.00           H  
ATOM   2346 HD12 LEU A 200      15.717   8.875 -49.565  1.00  0.00           H  
ATOM   2347 HD13 LEU A 200      16.239  10.357 -48.747  1.00  0.00           H  
ATOM   2348 HD21 LEU A 200      16.935  11.945 -51.326  1.00  0.00           H  
ATOM   2349 HD22 LEU A 200      16.120  12.512 -49.850  1.00  0.00           H  
ATOM   2350 HD23 LEU A 200      15.335  12.717 -51.414  1.00  0.00           H  
ATOM   2351  N   PRO A 201      13.593   8.862 -54.718  1.00  0.00           N  
ATOM   2352  CA  PRO A 201      13.484   8.368 -56.093  1.00  0.00           C  
ATOM   2353  C   PRO A 201      12.977   9.404 -57.100  1.00  0.00           C  
ATOM   2354  O   PRO A 201      13.626   9.598 -58.128  1.00  0.00           O  
ATOM   2355  CB  PRO A 201      12.560   7.151 -56.025  1.00  0.00           C  
ATOM   2356  CG  PRO A 201      12.905   6.578 -54.657  1.00  0.00           C  
ATOM   2357  CD  PRO A 201      13.105   7.831 -53.805  1.00  0.00           C  
ATOM   2358  HA  PRO A 201      14.470   8.035 -56.417  1.00  0.00           H  
ATOM   2359  HB2 PRO A 201      12.765   6.441 -56.828  1.00  0.00           H  
ATOM   2360  HB3 PRO A 201      11.513   7.460 -56.040  1.00  0.00           H  
ATOM   2361  HG2 PRO A 201      13.841   6.021 -54.717  1.00  0.00           H  
ATOM   2362  HG3 PRO A 201      12.109   5.943 -54.276  1.00  0.00           H  
ATOM   2363  HD2 PRO A 201      12.159   8.133 -53.364  1.00  0.00           H  
ATOM   2364  HD3 PRO A 201      13.824   7.606 -53.022  1.00  0.00           H  
ATOM   2365  N   VAL A 202      11.938  10.187 -56.777  1.00  0.00           N  
ATOM   2366  CA  VAL A 202      11.452  11.221 -57.709  1.00  0.00           C  
ATOM   2367  C   VAL A 202      12.461  12.348 -57.946  1.00  0.00           C  
ATOM   2368  O   VAL A 202      12.457  12.916 -59.031  1.00  0.00           O  
ATOM   2369  CB  VAL A 202      10.089  11.834 -57.295  1.00  0.00           C  
ATOM   2370  CG1 VAL A 202       9.002  10.747 -57.266  1.00  0.00           C  
ATOM   2371  CG2 VAL A 202      10.207  12.620 -55.981  1.00  0.00           C  
ATOM   2372  H   VAL A 202      11.437  10.024 -55.906  1.00  0.00           H  
ATOM   2373  HA  VAL A 202      11.322  10.735 -58.673  1.00  0.00           H  
ATOM   2374  HB  VAL A 202       9.782  12.544 -58.061  1.00  0.00           H  
ATOM   2375 HG11 VAL A 202       9.239   9.971 -56.544  1.00  0.00           H  
ATOM   2376 HG12 VAL A 202       8.913  10.292 -58.252  1.00  0.00           H  
ATOM   2377 HG13 VAL A 202       8.043  11.192 -57.002  1.00  0.00           H  
ATOM   2378 HG21 VAL A 202      10.501  11.980 -55.156  1.00  0.00           H  
ATOM   2379 HG22 VAL A 202       9.247  13.078 -55.755  1.00  0.00           H  
ATOM   2380 HG23 VAL A 202      10.944  13.413 -56.090  1.00  0.00           H  
ATOM   2381  N   MET A 203      13.404  12.607 -57.030  1.00  0.00           N  
ATOM   2382  CA  MET A 203      14.494  13.568 -57.257  1.00  0.00           C  
ATOM   2383  C   MET A 203      15.496  13.052 -58.305  1.00  0.00           C  
ATOM   2384  O   MET A 203      15.963  13.811 -59.157  1.00  0.00           O  
ATOM   2385  CB  MET A 203      15.206  13.868 -55.927  1.00  0.00           C  
ATOM   2386  CG  MET A 203      16.013  15.169 -56.008  1.00  0.00           C  
ATOM   2387  SD  MET A 203      17.158  15.457 -54.630  1.00  0.00           S  
ATOM   2388  CE  MET A 203      16.008  15.602 -53.236  1.00  0.00           C  
ATOM   2389  H   MET A 203      13.429  12.045 -56.187  1.00  0.00           H  
ATOM   2390  HA  MET A 203      14.058  14.495 -57.633  1.00  0.00           H  
ATOM   2391  HB2 MET A 203      15.878  13.046 -55.679  1.00  0.00           H  
ATOM   2392  HB3 MET A 203      14.469  13.960 -55.130  1.00  0.00           H  
ATOM   2393  HG2 MET A 203      15.321  16.009 -56.072  1.00  0.00           H  
ATOM   2394  HG3 MET A 203      16.609  15.154 -56.920  1.00  0.00           H  
ATOM   2395  HE1 MET A 203      16.567  15.818 -52.326  1.00  0.00           H  
ATOM   2396  HE2 MET A 203      15.464  14.667 -53.105  1.00  0.00           H  
ATOM   2397  HE3 MET A 203      15.302  16.411 -53.423  1.00  0.00           H  
ATOM   2398  N   PHE A 204      15.771  11.744 -58.322  1.00  0.00           N  
ATOM   2399  CA  PHE A 204      16.579  11.119 -59.375  1.00  0.00           C  
ATOM   2400  C   PHE A 204      15.817  11.039 -60.704  1.00  0.00           C  
ATOM   2401  O   PHE A 204      16.395  11.330 -61.750  1.00  0.00           O  
ATOM   2402  CB  PHE A 204      17.061   9.734 -58.924  1.00  0.00           C  
ATOM   2403  CG  PHE A 204      18.025   9.776 -57.754  1.00  0.00           C  
ATOM   2404  CD1 PHE A 204      19.367  10.149 -57.960  1.00  0.00           C  
ATOM   2405  CD2 PHE A 204      17.581   9.461 -56.457  1.00  0.00           C  
ATOM   2406  CE1 PHE A 204      20.256  10.215 -56.872  1.00  0.00           C  
ATOM   2407  CE2 PHE A 204      18.467   9.531 -55.369  1.00  0.00           C  
ATOM   2408  CZ  PHE A 204      19.805   9.910 -55.576  1.00  0.00           C  
ATOM   2409  H   PHE A 204      15.353  11.150 -57.615  1.00  0.00           H  
ATOM   2410  HA  PHE A 204      17.463  11.733 -59.548  1.00  0.00           H  
ATOM   2411  HB2 PHE A 204      17.568   9.253 -59.762  1.00  0.00           H  
ATOM   2412  HB3 PHE A 204      16.201   9.113 -58.669  1.00  0.00           H  
ATOM   2413  HD1 PHE A 204      19.718  10.385 -58.953  1.00  0.00           H  
ATOM   2414  HD2 PHE A 204      16.555   9.170 -56.295  1.00  0.00           H  
ATOM   2415  HE1 PHE A 204      21.286  10.502 -57.031  1.00  0.00           H  
ATOM   2416  HE2 PHE A 204      18.120   9.297 -54.373  1.00  0.00           H  
ATOM   2417  HZ  PHE A 204      20.488   9.964 -54.739  1.00  0.00           H  
ATOM   2418  N   MET A 205      14.515  10.751 -60.668  1.00  0.00           N  
ATOM   2419  CA  MET A 205      13.681  10.522 -61.856  1.00  0.00           C  
ATOM   2420  C   MET A 205      13.205  11.809 -62.549  1.00  0.00           C  
ATOM   2421  O   MET A 205      13.057  11.821 -63.769  1.00  0.00           O  
ATOM   2422  CB  MET A 205      12.476   9.667 -61.443  1.00  0.00           C  
ATOM   2423  CG  MET A 205      12.892   8.259 -60.989  1.00  0.00           C  
ATOM   2424  SD  MET A 205      11.664   7.391 -59.978  1.00  0.00           S  
ATOM   2425  CE  MET A 205      10.290   7.375 -61.145  1.00  0.00           C  
ATOM   2426  H   MET A 205      14.120  10.509 -59.763  1.00  0.00           H  
ATOM   2427  HA  MET A 205      14.254   9.957 -62.594  1.00  0.00           H  
ATOM   2428  HB2 MET A 205      11.787   9.577 -62.283  1.00  0.00           H  
ATOM   2429  HB3 MET A 205      11.951  10.168 -60.633  1.00  0.00           H  
ATOM   2430  HG2 MET A 205      13.806   8.317 -60.399  1.00  0.00           H  
ATOM   2431  HG3 MET A 205      13.111   7.658 -61.872  1.00  0.00           H  
ATOM   2432  HE1 MET A 205       9.537   6.671 -60.798  1.00  0.00           H  
ATOM   2433  HE2 MET A 205      10.649   7.071 -62.129  1.00  0.00           H  
ATOM   2434  HE3 MET A 205       9.850   8.369 -61.211  1.00  0.00           H  
ATOM   2435  N   ALA A 206      12.962  12.896 -61.816  1.00  0.00           N  
ATOM   2436  CA  ALA A 206      12.418  14.140 -62.365  1.00  0.00           C  
ATOM   2437  C   ALA A 206      13.367  14.799 -63.377  1.00  0.00           C  
ATOM   2438  O   ALA A 206      14.525  15.066 -63.048  1.00  0.00           O  
ATOM   2439  CB  ALA A 206      12.177  15.119 -61.208  1.00  0.00           C  
ATOM   2440  H   ALA A 206      13.047  12.833 -60.807  1.00  0.00           H  
ATOM   2441  HA  ALA A 206      11.479  13.916 -62.863  1.00  0.00           H  
ATOM   2442  HB1 ALA A 206      13.086  15.201 -60.617  1.00  0.00           H  
ATOM   2443  HB2 ALA A 206      11.369  14.723 -60.597  1.00  0.00           H  
ATOM   2444  HB3 ALA A 206      11.890  16.087 -61.617  1.00  0.00           H  
ATOM   2445  N   THR A 207      12.878  15.129 -64.573  1.00  0.00           N  
ATOM   2446  CA  THR A 207      13.633  15.904 -65.564  1.00  0.00           C  
ATOM   2447  C   THR A 207      12.715  16.718 -66.477  1.00  0.00           C  
ATOM   2448  O   THR A 207      11.572  16.341 -66.736  1.00  0.00           O  
ATOM   2449  CB  THR A 207      14.583  14.986 -66.368  1.00  0.00           C  
ATOM   2450  OG1 THR A 207      15.858  15.574 -66.497  1.00  0.00           O  
ATOM   2451  CG2 THR A 207      14.140  14.623 -67.786  1.00  0.00           C  
ATOM   2452  H   THR A 207      11.927  14.853 -64.807  1.00  0.00           H  
ATOM   2453  HA  THR A 207      14.236  16.614 -65.003  1.00  0.00           H  
ATOM   2454  HB  THR A 207      14.714  14.055 -65.815  1.00  0.00           H  
ATOM   2455 HG21 THR A 207      14.226  15.484 -68.449  1.00  0.00           H  
ATOM   2456 HG22 THR A 207      13.107  14.279 -67.771  1.00  0.00           H  
ATOM   2457 HG23 THR A 207      14.778  13.824 -68.164  1.00  0.00           H  
ATOM   2458  HG1 THR A 207      15.776  16.539 -66.369  1.00  0.00           H  
ATOM   2459  N   THR A 208      13.239  17.810 -67.028  1.00  0.00           N  
ATOM   2460  CA  THR A 208      12.582  18.594 -68.081  1.00  0.00           C  
ATOM   2461  C   THR A 208      12.693  17.902 -69.448  1.00  0.00           C  
ATOM   2462  O   THR A 208      13.783  17.891 -70.022  1.00  0.00           O  
ATOM   2463  CB  THR A 208      13.197  20.002 -68.151  1.00  0.00           C  
ATOM   2464  OG1 THR A 208      14.606  19.941 -68.138  1.00  0.00           O  
ATOM   2465  CG2 THR A 208      12.760  20.858 -66.962  1.00  0.00           C  
ATOM   2466  H   THR A 208      14.179  18.090 -66.765  1.00  0.00           H  
ATOM   2467  HA  THR A 208      11.531  18.708 -67.837  1.00  0.00           H  
ATOM   2468  HB  THR A 208      12.876  20.488 -69.071  1.00  0.00           H  
ATOM   2469 HG21 THR A 208      13.087  20.402 -66.029  1.00  0.00           H  
ATOM   2470 HG22 THR A 208      11.674  20.946 -66.957  1.00  0.00           H  
ATOM   2471 HG23 THR A 208      13.198  21.852 -67.054  1.00  0.00           H  
ATOM   2472  HG1 THR A 208      14.854  19.361 -68.874  1.00  0.00           H  
ATOM   2473  N   LYS A 209      11.587  17.387 -70.011  1.00  0.00           N  
ATOM   2474  CA  LYS A 209      11.520  16.872 -71.399  1.00  0.00           C  
ATOM   2475  C   LYS A 209      10.491  17.629 -72.252  1.00  0.00           C  
ATOM   2476  O   LYS A 209       9.537  18.206 -71.737  1.00  0.00           O  
ATOM   2477  CB  LYS A 209      11.397  15.326 -71.434  1.00  0.00           C  
ATOM   2478  CG  LYS A 209       9.971  14.746 -71.358  1.00  0.00           C  
ATOM   2479  CD  LYS A 209       9.934  13.222 -71.085  1.00  0.00           C  
ATOM   2480  CE  LYS A 209      10.551  12.343 -72.187  1.00  0.00           C  
ATOM   2481  NZ  LYS A 209      10.513  10.900 -71.839  1.00  0.00           N1+
ATOM   2482  H   LYS A 209      10.719  17.449 -69.479  1.00  0.00           H  
ATOM   2483  HA  LYS A 209      12.482  17.097 -71.859  1.00  0.00           H  
ATOM   2484  HB2 LYS A 209      11.992  14.919 -70.615  1.00  0.00           H  
ATOM   2485  HB3 LYS A 209      11.847  14.975 -72.363  1.00  0.00           H  
ATOM   2486  HG2 LYS A 209       9.449  14.950 -72.294  1.00  0.00           H  
ATOM   2487  HG3 LYS A 209       9.436  15.257 -70.559  1.00  0.00           H  
ATOM   2488  HD2 LYS A 209       8.892  12.922 -70.961  1.00  0.00           H  
ATOM   2489  HD3 LYS A 209      10.452  13.024 -70.145  1.00  0.00           H  
ATOM   2490  HE2 LYS A 209      11.589  12.641 -72.343  1.00  0.00           H  
ATOM   2491  HE3 LYS A 209      10.005  12.496 -73.122  1.00  0.00           H  
ATOM   2492  HZ1 LYS A 209      10.897  10.268 -72.562  1.00  0.00           H  
ATOM   2493  HZ2 LYS A 209       9.590  10.442 -71.823  1.00  0.00           H  
ATOM   2494  HZ3 LYS A 209      10.991  10.613 -71.004  1.00  0.00           H  
ATOM   2495  N   TYR A 210      10.719  17.664 -73.565  1.00  0.00           N  
ATOM   2496  CA  TYR A 210       9.960  18.493 -74.512  1.00  0.00           C  
ATOM   2497  C   TYR A 210       8.790  17.735 -75.160  1.00  0.00           C  
ATOM   2498  O   TYR A 210       8.935  16.587 -75.578  1.00  0.00           O  
ATOM   2499  CB  TYR A 210      10.909  19.065 -75.575  1.00  0.00           C  
ATOM   2500  CG  TYR A 210      11.842  20.151 -75.066  1.00  0.00           C  
ATOM   2501  CD1 TYR A 210      11.511  21.504 -75.272  1.00  0.00           C  
ATOM   2502  CD2 TYR A 210      13.039  19.820 -74.399  1.00  0.00           C  
ATOM   2503  CE1 TYR A 210      12.372  22.525 -74.827  1.00  0.00           C  
ATOM   2504  CE2 TYR A 210      13.894  20.838 -73.934  1.00  0.00           C  
ATOM   2505  CZ  TYR A 210      13.565  22.193 -74.151  1.00  0.00           C  
ATOM   2506  OH  TYR A 210      14.398  23.171 -73.709  1.00  0.00           O  
ATOM   2507  H   TYR A 210      11.483  17.123 -73.930  1.00  0.00           H  
ATOM   2508  HA  TYR A 210       9.538  19.342 -73.972  1.00  0.00           H  
ATOM   2509  HB2 TYR A 210      10.308  19.488 -76.381  1.00  0.00           H  
ATOM   2510  HB3 TYR A 210      11.500  18.256 -76.007  1.00  0.00           H  
ATOM   2511  HD1 TYR A 210      10.589  21.766 -75.772  1.00  0.00           H  
ATOM   2512  HD2 TYR A 210      13.310  18.786 -74.245  1.00  0.00           H  
ATOM   2513  HE1 TYR A 210      12.106  23.558 -74.993  1.00  0.00           H  
ATOM   2514  HE2 TYR A 210      14.811  20.596 -73.418  1.00  0.00           H  
ATOM   2515  HH  TYR A 210      14.072  24.043 -73.936  1.00  0.00           H  
ATOM   2516  N   ARG A 211       7.638  18.403 -75.293  1.00  0.00           N  
ATOM   2517  CA  ARG A 211       6.381  17.880 -75.861  1.00  0.00           C  
ATOM   2518  C   ARG A 211       5.546  19.072 -76.349  1.00  0.00           C  
ATOM   2519  O   ARG A 211       5.400  20.032 -75.606  1.00  0.00           O  
ATOM   2520  CB  ARG A 211       5.682  17.069 -74.745  1.00  0.00           C  
ATOM   2521  CG  ARG A 211       4.173  16.828 -74.899  1.00  0.00           C  
ATOM   2522  CD  ARG A 211       3.781  15.923 -76.071  1.00  0.00           C  
ATOM   2523  NE  ARG A 211       2.339  16.066 -76.320  1.00  0.00           N  
ATOM   2524  CZ  ARG A 211       1.444  15.185 -76.710  1.00  0.00           C  
ATOM   2525  NH1 ARG A 211       1.744  13.939 -76.956  1.00  0.00           N  
ATOM   2526  NH2 ARG A 211       0.210  15.573 -76.858  1.00  0.00           N1+
ATOM   2527  H   ARG A 211       7.604  19.342 -74.894  1.00  0.00           H  
ATOM   2528  HA  ARG A 211       6.606  17.224 -76.702  1.00  0.00           H  
ATOM   2529  HB2 ARG A 211       5.822  17.598 -73.801  1.00  0.00           H  
ATOM   2530  HB3 ARG A 211       6.185  16.106 -74.644  1.00  0.00           H  
ATOM   2531  HG2 ARG A 211       3.669  17.789 -75.001  1.00  0.00           H  
ATOM   2532  HG3 ARG A 211       3.804  16.367 -73.981  1.00  0.00           H  
ATOM   2533  HD2 ARG A 211       4.042  14.892 -75.825  1.00  0.00           H  
ATOM   2534  HD3 ARG A 211       4.327  16.224 -76.965  1.00  0.00           H  
ATOM   2535  HE  ARG A 211       1.949  16.997 -76.191  1.00  0.00           H  
ATOM   2536 HH11 ARG A 211       1.035  13.305 -77.273  1.00  0.00           H  
ATOM   2537 HH12 ARG A 211       2.689  13.632 -76.819  1.00  0.00           H  
ATOM   2538 HH21 ARG A 211      -0.519  14.950 -77.141  1.00  0.00           H  
ATOM   2539 HH22 ARG A 211       0.000  16.560 -76.688  1.00  0.00           H  
ATOM   2540  N   GLN A 212       5.041  19.052 -77.591  1.00  0.00           N  
ATOM   2541  CA  GLN A 212       4.416  20.232 -78.245  1.00  0.00           C  
ATOM   2542  C   GLN A 212       5.330  21.486 -78.291  1.00  0.00           C  
ATOM   2543  O   GLN A 212       4.853  22.611 -78.380  1.00  0.00           O  
ATOM   2544  CB  GLN A 212       3.006  20.506 -77.654  1.00  0.00           C  
ATOM   2545  CG  GLN A 212       1.915  19.616 -78.269  1.00  0.00           C  
ATOM   2546  CD  GLN A 212       0.784  19.332 -77.286  1.00  0.00           C  
ATOM   2547  NE2 GLN A 212      -0.228  20.153 -77.165  1.00  0.00           N  
ATOM   2548  OE1 GLN A 212       0.818  18.315 -76.607  1.00  0.00           O  
ATOM   2549  H   GLN A 212       5.189  18.229 -78.152  1.00  0.00           H  
ATOM   2550  HA  GLN A 212       4.270  19.977 -79.295  1.00  0.00           H  
ATOM   2551  HB2 GLN A 212       2.707  21.540 -77.830  1.00  0.00           H  
ATOM   2552  HB3 GLN A 212       3.027  20.361 -76.574  1.00  0.00           H  
ATOM   2553  HG2 GLN A 212       2.346  18.658 -78.560  1.00  0.00           H  
ATOM   2554  HG3 GLN A 212       1.515  20.095 -79.164  1.00  0.00           H  
ATOM   2555 HE21 GLN A 212      -0.988  19.867 -76.536  1.00  0.00           H  
ATOM   2556 HE22 GLN A 212      -0.351  20.987 -77.720  1.00  0.00           H  
ATOM   2557  N   GLY A 213       6.656  21.316 -78.196  1.00  0.00           N  
ATOM   2558  CA  GLY A 213       7.628  22.416 -78.062  1.00  0.00           C  
ATOM   2559  C   GLY A 213       7.694  23.026 -76.652  1.00  0.00           C  
ATOM   2560  O   GLY A 213       8.770  23.420 -76.210  1.00  0.00           O  
ATOM   2561  H   GLY A 213       7.008  20.379 -78.103  1.00  0.00           H  
ATOM   2562  HA2 GLY A 213       7.363  23.213 -78.757  1.00  0.00           H  
ATOM   2563  HA3 GLY A 213       8.623  22.052 -78.320  1.00  0.00           H  
ATOM   2564  N   SER A 214       6.593  22.969 -75.905  1.00  0.00           N  
ATOM   2565  CA  SER A 214       6.521  23.177 -74.457  1.00  0.00           C  
ATOM   2566  C   SER A 214       7.315  22.138 -73.638  1.00  0.00           C  
ATOM   2567  O   SER A 214       7.706  21.082 -74.147  1.00  0.00           O  
ATOM   2568  CB  SER A 214       5.044  23.203 -74.036  1.00  0.00           C  
ATOM   2569  OG  SER A 214       4.256  22.244 -74.717  1.00  0.00           O  
ATOM   2570  H   SER A 214       5.729  22.701 -76.361  1.00  0.00           H  
ATOM   2571  HA  SER A 214       6.947  24.155 -74.230  1.00  0.00           H  
ATOM   2572  HB2 SER A 214       4.635  24.190 -74.256  1.00  0.00           H  
ATOM   2573  HB3 SER A 214       4.970  23.039 -72.963  1.00  0.00           H  
ATOM   2574  HG  SER A 214       4.772  21.427 -74.853  1.00  0.00           H  
ATOM   2575  N   ILE A 215       7.559  22.439 -72.355  1.00  0.00           N  
ATOM   2576  CA  ILE A 215       8.365  21.601 -71.442  1.00  0.00           C  
ATOM   2577  C   ILE A 215       7.497  20.987 -70.338  1.00  0.00           C  
ATOM   2578  O   ILE A 215       6.808  21.706 -69.606  1.00  0.00           O  
ATOM   2579  CB  ILE A 215       9.559  22.381 -70.832  1.00  0.00           C  
ATOM   2580  CG1 ILE A 215      10.393  23.090 -71.925  1.00  0.00           C  
ATOM   2581  CG2 ILE A 215      10.456  21.441 -70.003  1.00  0.00           C  
ATOM   2582  CD1 ILE A 215      11.545  23.956 -71.397  1.00  0.00           C  
ATOM   2583  H   ILE A 215       7.196  23.318 -72.006  1.00  0.00           H  
ATOM   2584  HA  ILE A 215       8.792  20.778 -72.016  1.00  0.00           H  
ATOM   2585  HB  ILE A 215       9.167  23.134 -70.151  1.00  0.00           H  
ATOM   2586 HG12 ILE A 215       9.747  23.751 -72.503  1.00  0.00           H  
ATOM   2587 HG13 ILE A 215      10.796  22.338 -72.600  1.00  0.00           H  
ATOM   2588 HG21 ILE A 215      10.892  20.676 -70.648  1.00  0.00           H  
ATOM   2589 HG22 ILE A 215       9.887  20.961 -69.208  1.00  0.00           H  
ATOM   2590 HG23 ILE A 215      11.248  22.013 -69.524  1.00  0.00           H  
ATOM   2591 HD11 ILE A 215      11.175  24.645 -70.636  1.00  0.00           H  
ATOM   2592 HD12 ILE A 215      11.966  24.533 -72.221  1.00  0.00           H  
ATOM   2593 HD13 ILE A 215      12.334  23.332 -70.979  1.00  0.00           H  
ATOM   2594  N   ASP A 216       7.664  19.681 -70.122  1.00  0.00           N  
ATOM   2595  CA  ASP A 216       7.201  18.962 -68.937  1.00  0.00           C  
ATOM   2596  C   ASP A 216       8.364  18.688 -67.969  1.00  0.00           C  
ATOM   2597  O   ASP A 216       9.347  18.051 -68.348  1.00  0.00           O  
ATOM   2598  CB  ASP A 216       6.572  17.633 -69.374  1.00  0.00           C  
ATOM   2599  CG  ASP A 216       5.617  17.105 -68.324  1.00  0.00           C  
ATOM   2600  OD1 ASP A 216       5.907  17.261 -67.123  1.00  0.00           O  
ATOM   2601  OD2 ASP A 216       4.575  16.571 -68.733  1.00  0.00           O1-
ATOM   2602  H   ASP A 216       8.290  19.171 -70.740  1.00  0.00           H  
ATOM   2603  HA  ASP A 216       6.459  19.571 -68.418  1.00  0.00           H  
ATOM   2604  HB2 ASP A 216       7.345  16.888 -69.561  1.00  0.00           H  
ATOM   2605  HB3 ASP A 216       6.024  17.772 -70.306  1.00  0.00           H  
ATOM   2606  N   CYS A 217       8.229  19.108 -66.711  1.00  0.00           N  
ATOM   2607  CA  CYS A 217       8.983  18.562 -65.585  1.00  0.00           C  
ATOM   2608  C   CYS A 217       8.335  17.236 -65.137  1.00  0.00           C  
ATOM   2609  O   CYS A 217       7.321  17.235 -64.434  1.00  0.00           O  
ATOM   2610  CB  CYS A 217       9.006  19.626 -64.481  1.00  0.00           C  
ATOM   2611  SG  CYS A 217       9.698  19.088 -62.903  1.00  0.00           S  
ATOM   2612  H   CYS A 217       7.365  19.580 -66.472  1.00  0.00           H  
ATOM   2613  HA  CYS A 217      10.011  18.361 -65.888  1.00  0.00           H  
ATOM   2614  HB2 CYS A 217       7.986  19.964 -64.295  1.00  0.00           H  
ATOM   2615  HB3 CYS A 217       9.586  20.476 -64.835  1.00  0.00           H  
ATOM   2616  N   THR A 218       8.889  16.109 -65.592  1.00  0.00           N  
ATOM   2617  CA  THR A 218       8.239  14.786 -65.548  1.00  0.00           C  
ATOM   2618  C   THR A 218       9.146  13.690 -64.997  1.00  0.00           C  
ATOM   2619  O   THR A 218      10.367  13.832 -64.966  1.00  0.00           O  
ATOM   2620  CB  THR A 218       7.740  14.416 -66.966  1.00  0.00           C  
ATOM   2621  OG1 THR A 218       6.977  13.228 -66.954  1.00  0.00           O  
ATOM   2622  CG2 THR A 218       8.862  14.249 -68.000  1.00  0.00           C  
ATOM   2623  H   THR A 218       9.748  16.188 -66.128  1.00  0.00           H  
ATOM   2624  HA  THR A 218       7.385  14.842 -64.878  1.00  0.00           H  
ATOM   2625  HB  THR A 218       7.091  15.208 -67.315  1.00  0.00           H  
ATOM   2626 HG21 THR A 218       9.525  13.432 -67.716  1.00  0.00           H  
ATOM   2627 HG22 THR A 218       9.439  15.170 -68.081  1.00  0.00           H  
ATOM   2628 HG23 THR A 218       8.427  14.031 -68.976  1.00  0.00           H  
ATOM   2629  HG1 THR A 218       6.555  13.132 -67.812  1.00  0.00           H  
ATOM   2630  N   LEU A 219       8.551  12.589 -64.538  1.00  0.00           N  
ATOM   2631  CA  LEU A 219       9.258  11.461 -63.934  1.00  0.00           C  
ATOM   2632  C   LEU A 219       9.765  10.510 -65.027  1.00  0.00           C  
ATOM   2633  O   LEU A 219       8.987   9.759 -65.613  1.00  0.00           O  
ATOM   2634  CB  LEU A 219       8.298  10.726 -62.966  1.00  0.00           C  
ATOM   2635  CG  LEU A 219       7.818  11.684 -61.846  1.00  0.00           C  
ATOM   2636  CD1 LEU A 219       6.839  10.949 -60.922  1.00  0.00           C  
ATOM   2637  CD2 LEU A 219       8.965  12.231 -60.982  1.00  0.00           C  
ATOM   2638  H   LEU A 219       7.567  12.480 -64.747  1.00  0.00           H  
ATOM   2639  HA  LEU A 219      10.131  11.833 -63.396  1.00  0.00           H  
ATOM   2640  HB2 LEU A 219       8.817   9.875 -62.522  1.00  0.00           H  
ATOM   2641  HB3 LEU A 219       7.436  10.359 -63.520  1.00  0.00           H  
ATOM   2642  HG  LEU A 219       7.280  12.526 -62.283  1.00  0.00           H  
ATOM   2643 HD11 LEU A 219       7.367  10.165 -60.381  1.00  0.00           H  
ATOM   2644 HD12 LEU A 219       6.025  10.515 -61.504  1.00  0.00           H  
ATOM   2645 HD13 LEU A 219       6.417  11.646 -60.198  1.00  0.00           H  
ATOM   2646 HD21 LEU A 219       9.599  11.416 -60.633  1.00  0.00           H  
ATOM   2647 HD22 LEU A 219       8.546  12.750 -60.121  1.00  0.00           H  
ATOM   2648 HD23 LEU A 219       9.563  12.942 -61.551  1.00  0.00           H  
ATOM   2649  N   THR A 220      11.070  10.560 -65.300  1.00  0.00           N  
ATOM   2650  CA  THR A 220      11.761   9.695 -66.272  1.00  0.00           C  
ATOM   2651  C   THR A 220      12.234   8.372 -65.673  1.00  0.00           C  
ATOM   2652  O   THR A 220      12.476   8.260 -64.471  1.00  0.00           O  
ATOM   2653  CB  THR A 220      12.896  10.408 -67.025  1.00  0.00           C  
ATOM   2654  OG1 THR A 220      13.889  10.946 -66.178  1.00  0.00           O  
ATOM   2655  CG2 THR A 220      12.344  11.542 -67.886  1.00  0.00           C  
ATOM   2656  H   THR A 220      11.632  11.216 -64.774  1.00  0.00           H  
ATOM   2657  HA  THR A 220      11.040   9.424 -67.035  1.00  0.00           H  
ATOM   2658  HB  THR A 220      13.373   9.691 -67.694  1.00  0.00           H  
ATOM   2659 HG21 THR A 220      11.898  12.312 -67.257  1.00  0.00           H  
ATOM   2660 HG22 THR A 220      11.590  11.146 -68.566  1.00  0.00           H  
ATOM   2661 HG23 THR A 220      13.156  11.966 -68.476  1.00  0.00           H  
ATOM   2662  HG1 THR A 220      13.465  11.298 -65.377  1.00  0.00           H  
ATOM   2663  N   PHE A 221      12.325   7.354 -66.527  1.00  0.00           N  
ATOM   2664  CA  PHE A 221      12.630   5.963 -66.187  1.00  0.00           C  
ATOM   2665  C   PHE A 221      13.605   5.367 -67.218  1.00  0.00           C  
ATOM   2666  O   PHE A 221      13.850   5.953 -68.273  1.00  0.00           O  
ATOM   2667  CB  PHE A 221      11.314   5.156 -66.188  1.00  0.00           C  
ATOM   2668  CG  PHE A 221      10.311   5.486 -65.096  1.00  0.00           C  
ATOM   2669  CD1 PHE A 221      10.189   4.646 -63.971  1.00  0.00           C  
ATOM   2670  CD2 PHE A 221       9.429   6.572 -65.245  1.00  0.00           C  
ATOM   2671  CE1 PHE A 221       9.173   4.872 -63.024  1.00  0.00           C  
ATOM   2672  CE2 PHE A 221       8.431   6.815 -64.288  1.00  0.00           C  
ATOM   2673  CZ  PHE A 221       8.285   5.950 -63.191  1.00  0.00           C  
ATOM   2674  H   PHE A 221      12.164   7.547 -67.515  1.00  0.00           H  
ATOM   2675  HA  PHE A 221      13.089   5.905 -65.200  1.00  0.00           H  
ATOM   2676  HB2 PHE A 221      11.547   4.095 -66.104  1.00  0.00           H  
ATOM   2677  HB3 PHE A 221      10.826   5.287 -67.156  1.00  0.00           H  
ATOM   2678  HD1 PHE A 221      10.849   3.800 -63.854  1.00  0.00           H  
ATOM   2679  HD2 PHE A 221       9.508   7.217 -66.107  1.00  0.00           H  
ATOM   2680  HE1 PHE A 221       9.067   4.208 -62.178  1.00  0.00           H  
ATOM   2681  HE2 PHE A 221       7.769   7.660 -64.408  1.00  0.00           H  
ATOM   2682  HZ  PHE A 221       7.495   6.117 -62.475  1.00  0.00           H  
ATOM   2683  N   SER A 222      14.026   4.115 -67.014  1.00  0.00           N  
ATOM   2684  CA  SER A 222      14.315   3.240 -68.158  1.00  0.00           C  
ATOM   2685  C   SER A 222      13.022   3.084 -68.967  1.00  0.00           C  
ATOM   2686  O   SER A 222      12.067   2.514 -68.450  1.00  0.00           O  
ATOM   2687  CB  SER A 222      14.798   1.863 -67.691  1.00  0.00           C  
ATOM   2688  OG  SER A 222      15.950   1.992 -66.878  1.00  0.00           O  
ATOM   2689  H   SER A 222      13.842   3.672 -66.129  1.00  0.00           H  
ATOM   2690  HA  SER A 222      15.087   3.690 -68.782  1.00  0.00           H  
ATOM   2691  HB2 SER A 222      15.037   1.253 -68.563  1.00  0.00           H  
ATOM   2692  HB3 SER A 222      14.010   1.369 -67.120  1.00  0.00           H  
ATOM   2693  HG  SER A 222      16.295   1.112 -66.699  1.00  0.00           H  
ATOM   2694  N   HIS A 223      12.968   3.671 -70.165  1.00  0.00           N  
ATOM   2695  CA  HIS A 223      11.774   3.922 -70.996  1.00  0.00           C  
ATOM   2696  C   HIS A 223      10.692   2.812 -71.003  1.00  0.00           C  
ATOM   2697  O   HIS A 223      11.042   1.626 -70.917  1.00  0.00           O  
ATOM   2698  CB  HIS A 223      12.260   4.150 -72.437  1.00  0.00           C  
ATOM   2699  CG  HIS A 223      13.265   5.264 -72.557  1.00  0.00           C  
ATOM   2700  ND1 HIS A 223      12.985   6.601 -72.455  1.00  0.00           N  
ATOM   2701  CD2 HIS A 223      14.612   5.153 -72.775  1.00  0.00           C  
ATOM   2702  CE1 HIS A 223      14.122   7.283 -72.628  1.00  0.00           C  
ATOM   2703  NE2 HIS A 223      15.160   6.441 -72.806  1.00  0.00           N  
ATOM   2704  H   HIS A 223      13.782   4.201 -70.438  1.00  0.00           H  
ATOM   2705  HA  HIS A 223      11.323   4.851 -70.641  1.00  0.00           H  
ATOM   2706  HB2 HIS A 223      11.407   4.403 -73.069  1.00  0.00           H  
ATOM   2707  HB3 HIS A 223      12.701   3.229 -72.820  1.00  0.00           H  
ATOM   2708  HD1 HIS A 223      12.042   7.028 -72.349  1.00  0.00           H  
ATOM   2709  HD2 HIS A 223      15.157   4.230 -72.905  1.00  0.00           H  
ATOM   2710  HE1 HIS A 223      14.181   8.362 -72.639  1.00  0.00           H  
ATOM   2711  N   PRO A 224       9.394   3.134 -71.202  1.00  0.00           N  
ATOM   2712  CA  PRO A 224       8.847   4.464 -71.492  1.00  0.00           C  
ATOM   2713  C   PRO A 224       8.094   5.129 -70.323  1.00  0.00           C  
ATOM   2714  O   PRO A 224       7.295   4.466 -69.652  1.00  0.00           O  
ATOM   2715  CB  PRO A 224       7.895   4.223 -72.656  1.00  0.00           C  
ATOM   2716  CG  PRO A 224       7.415   2.780 -72.513  1.00  0.00           C  
ATOM   2717  CD  PRO A 224       8.388   2.130 -71.527  1.00  0.00           C  
ATOM   2718  HA  PRO A 224       9.621   5.138 -71.839  1.00  0.00           H  
ATOM   2719  HB2 PRO A 224       8.439   4.339 -73.594  1.00  0.00           H  
ATOM   2720  HB3 PRO A 224       7.054   4.909 -72.609  1.00  0.00           H  
ATOM   2721  HG2 PRO A 224       7.445   2.276 -73.479  1.00  0.00           H  
ATOM   2722  HG3 PRO A 224       6.402   2.761 -72.116  1.00  0.00           H  
ATOM   2723  HD2 PRO A 224       7.862   1.832 -70.620  1.00  0.00           H  
ATOM   2724  HD3 PRO A 224       8.842   1.255 -71.994  1.00  0.00           H  
ATOM   2725  N   THR A 225       8.190   6.451 -70.144  1.00  0.00           N  
ATOM   2726  CA  THR A 225       7.406   7.203 -69.138  1.00  0.00           C  
ATOM   2727  C   THR A 225       5.903   7.058 -69.341  1.00  0.00           C  
ATOM   2728  O   THR A 225       5.155   6.911 -68.378  1.00  0.00           O  
ATOM   2729  CB  THR A 225       7.688   8.715 -69.112  1.00  0.00           C  
ATOM   2730  OG1 THR A 225       7.305   9.361 -70.303  1.00  0.00           O  
ATOM   2731  CG2 THR A 225       9.123   9.082 -68.792  1.00  0.00           C  
ATOM   2732  H   THR A 225       8.873   6.959 -70.728  1.00  0.00           H  
ATOM   2733  HA  THR A 225       7.645   6.805 -68.154  1.00  0.00           H  
ATOM   2734  HB  THR A 225       7.075   9.127 -68.310  1.00  0.00           H  
ATOM   2735 HG21 THR A 225       9.508   8.383 -68.056  1.00  0.00           H  
ATOM   2736 HG22 THR A 225       9.155  10.096 -68.398  1.00  0.00           H  
ATOM   2737 HG23 THR A 225       9.734   9.024 -69.685  1.00  0.00           H  
ATOM   2738  HG1 THR A 225       7.977   9.096 -71.024  1.00  0.00           H  
ATOM   2739  N   TRP A 226       5.438   7.004 -70.585  1.00  0.00           N  
ATOM   2740  CA  TRP A 226       4.027   6.835 -70.946  1.00  0.00           C  
ATOM   2741  C   TRP A 226       3.469   5.445 -70.576  1.00  0.00           C  
ATOM   2742  O   TRP A 226       2.251   5.277 -70.532  1.00  0.00           O  
ATOM   2743  CB  TRP A 226       3.818   7.249 -72.417  1.00  0.00           C  
ATOM   2744  CG  TRP A 226       4.911   6.900 -73.392  1.00  0.00           C  
ATOM   2745  CD1 TRP A 226       6.092   7.555 -73.524  1.00  0.00           C  
ATOM   2746  CD2 TRP A 226       4.982   5.786 -74.339  1.00  0.00           C  
ATOM   2747  NE1 TRP A 226       6.909   6.884 -74.401  1.00  0.00           N  
ATOM   2748  CE2 TRP A 226       6.260   5.816 -74.978  1.00  0.00           C  
ATOM   2749  CE3 TRP A 226       4.114   4.726 -74.687  1.00  0.00           C  
ATOM   2750  CZ2 TRP A 226       6.657   4.842 -75.905  1.00  0.00           C  
ATOM   2751  CZ3 TRP A 226       4.498   3.752 -75.631  1.00  0.00           C  
ATOM   2752  CH2 TRP A 226       5.765   3.809 -76.240  1.00  0.00           C  
ATOM   2753  H   TRP A 226       6.115   7.125 -71.333  1.00  0.00           H  
ATOM   2754  HA  TRP A 226       3.446   7.533 -70.343  1.00  0.00           H  
ATOM   2755  HB2 TRP A 226       3.703   8.334 -72.437  1.00  0.00           H  
ATOM   2756  HB3 TRP A 226       2.877   6.829 -72.775  1.00  0.00           H  
ATOM   2757  HD1 TRP A 226       6.437   8.397 -72.930  1.00  0.00           H  
ATOM   2758  HE1 TRP A 226       7.942   6.992 -74.316  1.00  0.00           H  
ATOM   2759  HE3 TRP A 226       3.147   4.665 -74.211  1.00  0.00           H  
ATOM   2760  HZ2 TRP A 226       7.646   4.894 -76.336  1.00  0.00           H  
ATOM   2761  HZ3 TRP A 226       3.818   2.951 -75.885  1.00  0.00           H  
ATOM   2762  HH2 TRP A 226       6.060   3.056 -76.957  1.00  0.00           H  
ATOM   2763  N   TYR A 227       4.323   4.520 -70.119  1.00  0.00           N  
ATOM   2764  CA  TYR A 227       3.944   3.373 -69.289  1.00  0.00           C  
ATOM   2765  C   TYR A 227       4.295   3.584 -67.804  1.00  0.00           C  
ATOM   2766  O   TYR A 227       3.400   3.582 -66.959  1.00  0.00           O  
ATOM   2767  CB  TYR A 227       4.592   2.103 -69.853  1.00  0.00           C  
ATOM   2768  CG  TYR A 227       4.489   0.882 -68.957  1.00  0.00           C  
ATOM   2769  CD1 TYR A 227       5.665   0.230 -68.537  1.00  0.00           C  
ATOM   2770  CD2 TYR A 227       3.233   0.414 -68.522  1.00  0.00           C  
ATOM   2771  CE1 TYR A 227       5.588  -0.888 -67.688  1.00  0.00           C  
ATOM   2772  CE2 TYR A 227       3.155  -0.699 -67.662  1.00  0.00           C  
ATOM   2773  CZ  TYR A 227       4.333  -1.353 -67.245  1.00  0.00           C  
ATOM   2774  OH  TYR A 227       4.263  -2.427 -66.417  1.00  0.00           O  
ATOM   2775  H   TYR A 227       5.312   4.736 -70.177  1.00  0.00           H  
ATOM   2776  HA  TYR A 227       2.863   3.234 -69.335  1.00  0.00           H  
ATOM   2777  HB2 TYR A 227       5.648   2.309 -70.021  1.00  0.00           H  
ATOM   2778  HB3 TYR A 227       4.140   1.871 -70.818  1.00  0.00           H  
ATOM   2779  HD1 TYR A 227       6.633   0.588 -68.859  1.00  0.00           H  
ATOM   2780  HD2 TYR A 227       2.326   0.912 -68.838  1.00  0.00           H  
ATOM   2781  HE1 TYR A 227       6.494  -1.380 -67.369  1.00  0.00           H  
ATOM   2782  HE2 TYR A 227       2.199  -1.063 -67.317  1.00  0.00           H  
ATOM   2783  HH  TYR A 227       5.137  -2.760 -66.213  1.00  0.00           H  
ATOM   2784  N   TRP A 228       5.571   3.786 -67.461  1.00  0.00           N  
ATOM   2785  CA  TRP A 228       6.041   3.708 -66.071  1.00  0.00           C  
ATOM   2786  C   TRP A 228       5.580   4.865 -65.172  1.00  0.00           C  
ATOM   2787  O   TRP A 228       5.289   4.645 -63.998  1.00  0.00           O  
ATOM   2788  CB  TRP A 228       7.566   3.631 -66.051  1.00  0.00           C  
ATOM   2789  CG  TRP A 228       8.206   2.448 -66.709  1.00  0.00           C  
ATOM   2790  CD1 TRP A 228       8.982   2.497 -67.811  1.00  0.00           C  
ATOM   2791  CD2 TRP A 228       8.259   1.058 -66.260  1.00  0.00           C  
ATOM   2792  NE1 TRP A 228       9.495   1.249 -68.090  1.00  0.00           N  
ATOM   2793  CE2 TRP A 228       9.099   0.322 -67.151  1.00  0.00           C  
ATOM   2794  CE3 TRP A 228       7.721   0.356 -65.161  1.00  0.00           C  
ATOM   2795  CZ2 TRP A 228       9.392  -1.036 -66.959  1.00  0.00           C  
ATOM   2796  CZ3 TRP A 228       8.002  -1.011 -64.959  1.00  0.00           C  
ATOM   2797  CH2 TRP A 228       8.838  -1.705 -65.853  1.00  0.00           C  
ATOM   2798  H   TRP A 228       6.270   3.832 -68.196  1.00  0.00           H  
ATOM   2799  HA  TRP A 228       5.656   2.789 -65.628  1.00  0.00           H  
ATOM   2800  HB2 TRP A 228       7.872   3.607 -65.008  1.00  0.00           H  
ATOM   2801  HB3 TRP A 228       7.962   4.547 -66.494  1.00  0.00           H  
ATOM   2802  HD1 TRP A 228       9.223   3.402 -68.356  1.00  0.00           H  
ATOM   2803  HE1 TRP A 228      10.232   1.120 -68.780  1.00  0.00           H  
ATOM   2804  HE3 TRP A 228       7.102   0.890 -64.458  1.00  0.00           H  
ATOM   2805  HZ2 TRP A 228      10.045  -1.551 -67.646  1.00  0.00           H  
ATOM   2806  HZ3 TRP A 228       7.587  -1.524 -64.103  1.00  0.00           H  
ATOM   2807  HH2 TRP A 228       9.064  -2.749 -65.684  1.00  0.00           H  
ATOM   2808  N   GLU A 229       5.418   6.076 -65.711  1.00  0.00           N  
ATOM   2809  CA  GLU A 229       4.864   7.219 -64.973  1.00  0.00           C  
ATOM   2810  C   GLU A 229       3.367   7.010 -64.707  1.00  0.00           C  
ATOM   2811  O   GLU A 229       2.914   7.232 -63.589  1.00  0.00           O  
ATOM   2812  CB  GLU A 229       5.151   8.453 -65.863  1.00  0.00           C  
ATOM   2813  CG  GLU A 229       5.042   9.755 -65.047  1.00  0.00           C  
ATOM   2814  CD  GLU A 229       3.669  10.412 -65.096  1.00  0.00           C  
ATOM   2815  OE1 GLU A 229       3.159  10.630 -66.215  1.00  0.00           O  
ATOM   2816  OE2 GLU A 229       3.152  10.715 -64.003  1.00  0.00           O1-
ATOM   2817  H   GLU A 229       5.594   6.191 -66.703  1.00  0.00           H  
ATOM   2818  HA  GLU A 229       5.361   7.276 -64.004  1.00  0.00           H  
ATOM   2819  HB2 GLU A 229       4.495   8.472 -66.735  1.00  0.00           H  
ATOM   2820  HB3 GLU A 229       6.182   8.387 -66.217  1.00  0.00           H  
ATOM   2821  HG2 GLU A 229       5.749  10.475 -65.460  1.00  0.00           H  
ATOM   2822  HG3 GLU A 229       5.323   9.573 -64.010  1.00  0.00           H  
ATOM   2823  N   ASN A 230       2.644   6.387 -65.645  1.00  0.00           N  
ATOM   2824  CA  ASN A 230       1.260   5.948 -65.443  1.00  0.00           C  
ATOM   2825  C   ASN A 230       1.139   4.786 -64.436  1.00  0.00           C  
ATOM   2826  O   ASN A 230       0.234   4.795 -63.599  1.00  0.00           O  
ATOM   2827  CB  ASN A 230       0.633   5.625 -66.813  1.00  0.00           C  
ATOM   2828  CG  ASN A 230       0.344   6.875 -67.624  1.00  0.00           C  
ATOM   2829  OD1 ASN A 230      -0.067   7.898 -67.106  1.00  0.00           O  
ATOM   2830  ND2 ASN A 230       0.529   6.856 -68.920  1.00  0.00           N  
ATOM   2831  H   ASN A 230       3.102   6.157 -66.516  1.00  0.00           H  
ATOM   2832  HA  ASN A 230       0.706   6.775 -65.000  1.00  0.00           H  
ATOM   2833  HB2 ASN A 230      -0.316   5.110 -66.666  1.00  0.00           H  
ATOM   2834  HB3 ASN A 230       1.284   4.962 -67.379  1.00  0.00           H  
ATOM   2835 HD21 ASN A 230       0.282   7.685 -69.428  1.00  0.00           H  
ATOM   2836 HD22 ASN A 230       0.907   6.041 -69.393  1.00  0.00           H  
ATOM   2837  N   LEU A 231       2.107   3.865 -64.392  1.00  0.00           N  
ATOM   2838  CA  LEU A 231       2.181   2.852 -63.333  1.00  0.00           C  
ATOM   2839  C   LEU A 231       2.478   3.482 -61.960  1.00  0.00           C  
ATOM   2840  O   LEU A 231       1.902   3.064 -60.956  1.00  0.00           O  
ATOM   2841  CB  LEU A 231       3.212   1.775 -63.721  1.00  0.00           C  
ATOM   2842  CG  LEU A 231       3.301   0.603 -62.722  1.00  0.00           C  
ATOM   2843  CD1 LEU A 231       1.977  -0.151 -62.575  1.00  0.00           C  
ATOM   2844  CD2 LEU A 231       4.363  -0.392 -63.186  1.00  0.00           C  
ATOM   2845  H   LEU A 231       2.806   3.861 -65.128  1.00  0.00           H  
ATOM   2846  HA  LEU A 231       1.200   2.380 -63.266  1.00  0.00           H  
ATOM   2847  HB2 LEU A 231       4.195   2.241 -63.793  1.00  0.00           H  
ATOM   2848  HB3 LEU A 231       2.954   1.380 -64.705  1.00  0.00           H  
ATOM   2849  HG  LEU A 231       3.600   0.981 -61.745  1.00  0.00           H  
ATOM   2850 HD11 LEU A 231       1.630  -0.493 -63.550  1.00  0.00           H  
ATOM   2851 HD12 LEU A 231       1.225   0.491 -62.119  1.00  0.00           H  
ATOM   2852 HD13 LEU A 231       2.118  -1.012 -61.922  1.00  0.00           H  
ATOM   2853 HD21 LEU A 231       4.109  -0.778 -64.174  1.00  0.00           H  
ATOM   2854 HD22 LEU A 231       4.429  -1.220 -62.480  1.00  0.00           H  
ATOM   2855 HD23 LEU A 231       5.331   0.104 -63.230  1.00  0.00           H  
ATOM   2856  N   LEU A 232       3.273   4.553 -61.906  1.00  0.00           N  
ATOM   2857  CA  LEU A 232       3.525   5.313 -60.679  1.00  0.00           C  
ATOM   2858  C   LEU A 232       2.332   6.201 -60.269  1.00  0.00           C  
ATOM   2859  O   LEU A 232       2.097   6.373 -59.070  1.00  0.00           O  
ATOM   2860  CB  LEU A 232       4.838   6.099 -60.824  1.00  0.00           C  
ATOM   2861  CG  LEU A 232       5.324   6.844 -59.563  1.00  0.00           C  
ATOM   2862  CD1 LEU A 232       5.461   5.945 -58.323  1.00  0.00           C  
ATOM   2863  CD2 LEU A 232       6.693   7.463 -59.870  1.00  0.00           C  
ATOM   2864  H   LEU A 232       3.764   4.825 -62.753  1.00  0.00           H  
ATOM   2865  HA  LEU A 232       3.665   4.587 -59.879  1.00  0.00           H  
ATOM   2866  HB2 LEU A 232       4.717   6.827 -61.628  1.00  0.00           H  
ATOM   2867  HB3 LEU A 232       5.616   5.396 -61.128  1.00  0.00           H  
ATOM   2868  HG  LEU A 232       4.626   7.651 -59.335  1.00  0.00           H  
ATOM   2869 HD11 LEU A 232       6.107   5.094 -58.544  1.00  0.00           H  
ATOM   2870 HD12 LEU A 232       4.485   5.582 -58.007  1.00  0.00           H  
ATOM   2871 HD13 LEU A 232       5.891   6.515 -57.499  1.00  0.00           H  
ATOM   2872 HD21 LEU A 232       7.441   6.681 -60.007  1.00  0.00           H  
ATOM   2873 HD22 LEU A 232       7.001   8.110 -59.047  1.00  0.00           H  
ATOM   2874 HD23 LEU A 232       6.632   8.052 -60.785  1.00  0.00           H  
ATOM   2875  N   LYS A 233       1.481   6.641 -61.209  1.00  0.00           N  
ATOM   2876  CA  LYS A 233       0.142   7.180 -60.896  1.00  0.00           C  
ATOM   2877  C   LYS A 233      -0.721   6.114 -60.218  1.00  0.00           C  
ATOM   2878  O   LYS A 233      -1.232   6.378 -59.133  1.00  0.00           O  
ATOM   2879  CB  LYS A 233      -0.565   7.663 -62.171  1.00  0.00           C  
ATOM   2880  CG  LYS A 233       0.066   8.909 -62.800  1.00  0.00           C  
ATOM   2881  CD  LYS A 233      -0.583   9.195 -64.160  1.00  0.00           C  
ATOM   2882  CE  LYS A 233       0.257  10.216 -64.919  1.00  0.00           C  
ATOM   2883  NZ  LYS A 233      -0.328  10.543 -66.228  1.00  0.00           N1+
ATOM   2884  H   LYS A 233       1.770   6.562 -62.181  1.00  0.00           H  
ATOM   2885  HA  LYS A 233       0.246   8.000 -60.186  1.00  0.00           H  
ATOM   2886  HB2 LYS A 233      -1.599   7.898 -61.926  1.00  0.00           H  
ATOM   2887  HB3 LYS A 233      -0.564   6.849 -62.899  1.00  0.00           H  
ATOM   2888  HG2 LYS A 233       1.131   8.757 -62.936  1.00  0.00           H  
ATOM   2889  HG3 LYS A 233      -0.072   9.763 -62.139  1.00  0.00           H  
ATOM   2890  HD2 LYS A 233      -1.591   9.578 -64.011  1.00  0.00           H  
ATOM   2891  HD3 LYS A 233      -0.630   8.278 -64.749  1.00  0.00           H  
ATOM   2892  HE2 LYS A 233       1.247   9.792 -65.075  1.00  0.00           H  
ATOM   2893  HE3 LYS A 233       0.357  11.123 -64.323  1.00  0.00           H  
ATOM   2894  HZ1 LYS A 233       0.269  11.201 -66.711  1.00  0.00           H  
ATOM   2895  HZ2 LYS A 233      -1.244  10.953 -66.111  1.00  0.00           H  
ATOM   2896  HZ3 LYS A 233      -0.409   9.710 -66.793  1.00  0.00           H  
ATOM   2897  N   ILE A 234      -0.790   4.895 -60.761  1.00  0.00           N  
ATOM   2898  CA  ILE A 234      -1.519   3.767 -60.146  1.00  0.00           C  
ATOM   2899  C   ILE A 234      -0.977   3.438 -58.745  1.00  0.00           C  
ATOM   2900  O   ILE A 234      -1.761   3.348 -57.801  1.00  0.00           O  
ATOM   2901  CB  ILE A 234      -1.470   2.542 -61.095  1.00  0.00           C  
ATOM   2902  CG1 ILE A 234      -2.326   2.761 -62.366  1.00  0.00           C  
ATOM   2903  CG2 ILE A 234      -1.865   1.225 -60.400  1.00  0.00           C  
ATOM   2904  CD1 ILE A 234      -3.846   2.656 -62.163  1.00  0.00           C  
ATOM   2905  H   ILE A 234      -0.344   4.755 -61.662  1.00  0.00           H  
ATOM   2906  HA  ILE A 234      -2.555   4.070 -60.000  1.00  0.00           H  
ATOM   2907  HB  ILE A 234      -0.435   2.423 -61.422  1.00  0.00           H  
ATOM   2908 HG12 ILE A 234      -2.038   2.016 -63.109  1.00  0.00           H  
ATOM   2909 HG13 ILE A 234      -2.101   3.740 -62.790  1.00  0.00           H  
ATOM   2910 HG21 ILE A 234      -2.830   1.329 -59.902  1.00  0.00           H  
ATOM   2911 HG22 ILE A 234      -1.114   0.947 -59.660  1.00  0.00           H  
ATOM   2912 HG23 ILE A 234      -1.924   0.421 -61.135  1.00  0.00           H  
ATOM   2913 HD11 ILE A 234      -4.127   1.624 -61.952  1.00  0.00           H  
ATOM   2914 HD12 ILE A 234      -4.354   2.971 -63.075  1.00  0.00           H  
ATOM   2915 HD13 ILE A 234      -4.170   3.289 -61.338  1.00  0.00           H  
ATOM   2916  N   CYS A 235       0.347   3.391 -58.560  1.00  0.00           N  
ATOM   2917  CA  CYS A 235       0.961   3.150 -57.248  1.00  0.00           C  
ATOM   2918  C   CYS A 235       0.611   4.251 -56.230  1.00  0.00           C  
ATOM   2919  O   CYS A 235       0.232   3.958 -55.099  1.00  0.00           O  
ATOM   2920  CB  CYS A 235       2.482   3.037 -57.406  1.00  0.00           C  
ATOM   2921  SG  CYS A 235       2.918   1.641 -58.481  1.00  0.00           S  
ATOM   2922  H   CYS A 235       0.946   3.440 -59.376  1.00  0.00           H  
ATOM   2923  HA  CYS A 235       0.584   2.209 -56.848  1.00  0.00           H  
ATOM   2924  HB2 CYS A 235       2.932   2.879 -56.425  1.00  0.00           H  
ATOM   2925  HB3 CYS A 235       2.876   3.959 -57.829  1.00  0.00           H  
ATOM   2926  HG  CYS A 235       2.289   2.078 -59.575  1.00  0.00           H  
ATOM   2927  N   VAL A 236       0.663   5.523 -56.627  1.00  0.00           N  
ATOM   2928  CA  VAL A 236       0.323   6.649 -55.739  1.00  0.00           C  
ATOM   2929  C   VAL A 236      -1.191   6.764 -55.508  1.00  0.00           C  
ATOM   2930  O   VAL A 236      -1.599   7.150 -54.418  1.00  0.00           O  
ATOM   2931  CB  VAL A 236       1.005   7.936 -56.243  1.00  0.00           C  
ATOM   2932  CG1 VAL A 236       0.576   9.205 -55.488  1.00  0.00           C  
ATOM   2933  CG2 VAL A 236       2.533   7.795 -56.088  1.00  0.00           C  
ATOM   2934  H   VAL A 236       0.982   5.728 -57.569  1.00  0.00           H  
ATOM   2935  HA  VAL A 236       0.752   6.450 -54.756  1.00  0.00           H  
ATOM   2936  HB  VAL A 236       0.759   8.063 -57.295  1.00  0.00           H  
ATOM   2937 HG11 VAL A 236       0.807   9.106 -54.428  1.00  0.00           H  
ATOM   2938 HG12 VAL A 236      -0.493   9.378 -55.612  1.00  0.00           H  
ATOM   2939 HG13 VAL A 236       1.107  10.068 -55.887  1.00  0.00           H  
ATOM   2940 HG21 VAL A 236       2.795   7.698 -55.035  1.00  0.00           H  
ATOM   2941 HG22 VAL A 236       3.036   8.667 -56.496  1.00  0.00           H  
ATOM   2942 HG23 VAL A 236       2.899   6.917 -56.618  1.00  0.00           H  
ATOM   2943  N   PHE A 237      -2.037   6.266 -56.413  1.00  0.00           N  
ATOM   2944  CA  PHE A 237      -3.477   6.136 -56.173  1.00  0.00           C  
ATOM   2945  C   PHE A 237      -3.768   5.105 -55.074  1.00  0.00           C  
ATOM   2946  O   PHE A 237      -4.450   5.420 -54.094  1.00  0.00           O  
ATOM   2947  CB  PHE A 237      -4.133   5.705 -57.504  1.00  0.00           C  
ATOM   2948  CG  PHE A 237      -5.645   5.571 -57.370  1.00  0.00           C  
ATOM   2949  CD1 PHE A 237      -6.429   6.594 -56.800  1.00  0.00           C  
ATOM   2950  CD2 PHE A 237      -6.286   4.439 -57.912  1.00  0.00           C  
ATOM   2951  CE1 PHE A 237      -7.830   6.486 -56.767  1.00  0.00           C  
ATOM   2952  CE2 PHE A 237      -7.687   4.328 -57.876  1.00  0.00           C  
ATOM   2953  CZ  PHE A 237      -8.460   5.352 -57.304  1.00  0.00           C  
ATOM   2954  H   PHE A 237      -1.667   5.930 -57.295  1.00  0.00           H  
ATOM   2955  HA  PHE A 237      -3.857   7.096 -55.822  1.00  0.00           H  
ATOM   2956  HB2 PHE A 237      -3.726   4.752 -57.826  1.00  0.00           H  
ATOM   2957  HB3 PHE A 237      -3.913   6.444 -58.271  1.00  0.00           H  
ATOM   2958  HD1 PHE A 237      -5.961   7.472 -56.391  1.00  0.00           H  
ATOM   2959  HD2 PHE A 237      -5.704   3.653 -58.373  1.00  0.00           H  
ATOM   2960  HE1 PHE A 237      -8.423   7.277 -56.332  1.00  0.00           H  
ATOM   2961  HE2 PHE A 237      -8.170   3.458 -58.298  1.00  0.00           H  
ATOM   2962  HZ  PHE A 237      -9.537   5.269 -57.282  1.00  0.00           H  
ATOM   2963  N   ILE A 238      -3.161   3.914 -55.146  1.00  0.00           N  
ATOM   2964  CA  ILE A 238      -3.389   2.880 -54.127  1.00  0.00           C  
ATOM   2965  C   ILE A 238      -2.712   3.204 -52.786  1.00  0.00           C  
ATOM   2966  O   ILE A 238      -3.346   3.020 -51.748  1.00  0.00           O  
ATOM   2967  CB  ILE A 238      -3.086   1.452 -54.634  1.00  0.00           C  
ATOM   2968  CG1 ILE A 238      -1.598   1.224 -54.967  1.00  0.00           C  
ATOM   2969  CG2 ILE A 238      -4.004   1.132 -55.830  1.00  0.00           C  
ATOM   2970  CD1 ILE A 238      -1.253  -0.202 -55.411  1.00  0.00           C  
ATOM   2971  H   ILE A 238      -2.591   3.698 -55.959  1.00  0.00           H  
ATOM   2972  HA  ILE A 238      -4.455   2.891 -53.916  1.00  0.00           H  
ATOM   2973  HB  ILE A 238      -3.353   0.764 -53.829  1.00  0.00           H  
ATOM   2974 HG12 ILE A 238      -0.999   1.443 -54.085  1.00  0.00           H  
ATOM   2975 HG13 ILE A 238      -1.304   1.906 -55.757  1.00  0.00           H  
ATOM   2976 HG21 ILE A 238      -3.694   1.699 -56.709  1.00  0.00           H  
ATOM   2977 HG22 ILE A 238      -5.037   1.384 -55.589  1.00  0.00           H  
ATOM   2978 HG23 ILE A 238      -3.962   0.068 -56.062  1.00  0.00           H  
ATOM   2979 HD11 ILE A 238      -1.583  -0.917 -54.658  1.00  0.00           H  
ATOM   2980 HD12 ILE A 238      -0.172  -0.287 -55.532  1.00  0.00           H  
ATOM   2981 HD13 ILE A 238      -1.724  -0.428 -56.367  1.00  0.00           H  
ATOM   2982  N   PHE A 239      -1.501   3.775 -52.775  1.00  0.00           N  
ATOM   2983  CA  PHE A 239      -0.743   4.009 -51.536  1.00  0.00           C  
ATOM   2984  C   PHE A 239      -0.926   5.402 -50.912  1.00  0.00           C  
ATOM   2985  O   PHE A 239      -0.719   5.537 -49.708  1.00  0.00           O  
ATOM   2986  CB  PHE A 239       0.746   3.696 -51.759  1.00  0.00           C  
ATOM   2987  CG  PHE A 239       1.053   2.273 -52.202  1.00  0.00           C  
ATOM   2988  CD1 PHE A 239       0.530   1.172 -51.493  1.00  0.00           C  
ATOM   2989  CD2 PHE A 239       1.879   2.046 -53.320  1.00  0.00           C  
ATOM   2990  CE1 PHE A 239       0.808  -0.140 -51.917  1.00  0.00           C  
ATOM   2991  CE2 PHE A 239       2.157   0.734 -53.745  1.00  0.00           C  
ATOM   2992  CZ  PHE A 239       1.619  -0.359 -53.045  1.00  0.00           C  
ATOM   2993  H   PHE A 239      -1.014   3.886 -53.659  1.00  0.00           H  
ATOM   2994  HA  PHE A 239      -1.103   3.311 -50.782  1.00  0.00           H  
ATOM   2995  HB2 PHE A 239       1.279   3.870 -50.823  1.00  0.00           H  
ATOM   2996  HB3 PHE A 239       1.142   4.399 -52.493  1.00  0.00           H  
ATOM   2997  HD1 PHE A 239      -0.087   1.324 -50.620  1.00  0.00           H  
ATOM   2998  HD2 PHE A 239       2.298   2.881 -53.859  1.00  0.00           H  
ATOM   2999  HE1 PHE A 239       0.402  -0.981 -51.373  1.00  0.00           H  
ATOM   3000  HE2 PHE A 239       2.783   0.566 -54.610  1.00  0.00           H  
ATOM   3001  HZ  PHE A 239       1.832  -1.368 -53.370  1.00  0.00           H  
ATOM   3002  N   ALA A 240      -1.346   6.420 -51.674  1.00  0.00           N  
ATOM   3003  CA  ALA A 240      -1.583   7.777 -51.161  1.00  0.00           C  
ATOM   3004  C   ALA A 240      -3.070   8.171 -51.087  1.00  0.00           C  
ATOM   3005  O   ALA A 240      -3.389   9.171 -50.442  1.00  0.00           O  
ATOM   3006  CB  ALA A 240      -0.795   8.816 -51.963  1.00  0.00           C  
ATOM   3007  H   ALA A 240      -1.465   6.275 -52.671  1.00  0.00           H  
ATOM   3008  HA  ALA A 240      -1.206   7.830 -50.139  1.00  0.00           H  
ATOM   3009  HB1 ALA A 240      -1.350   9.113 -52.852  1.00  0.00           H  
ATOM   3010  HB2 ALA A 240       0.166   8.405 -52.258  1.00  0.00           H  
ATOM   3011  HB3 ALA A 240      -0.624   9.696 -51.347  1.00  0.00           H  
ATOM   3012  N   PHE A 241      -3.990   7.392 -51.668  1.00  0.00           N  
ATOM   3013  CA  PHE A 241      -5.431   7.621 -51.514  1.00  0.00           C  
ATOM   3014  C   PHE A 241      -6.184   6.404 -50.965  1.00  0.00           C  
ATOM   3015  O   PHE A 241      -6.683   6.483 -49.844  1.00  0.00           O  
ATOM   3016  CB  PHE A 241      -6.018   8.086 -52.862  1.00  0.00           C  
ATOM   3017  CG  PHE A 241      -7.503   8.350 -52.674  1.00  0.00           C  
ATOM   3018  CD1 PHE A 241      -7.943   9.430 -51.885  1.00  0.00           C  
ATOM   3019  CD2 PHE A 241      -8.449   7.515 -53.300  1.00  0.00           C  
ATOM   3020  CE1 PHE A 241      -9.319   9.669 -51.718  1.00  0.00           C  
ATOM   3021  CE2 PHE A 241      -9.823   7.760 -53.142  1.00  0.00           C  
ATOM   3022  CZ  PHE A 241     -10.259   8.836 -52.350  1.00  0.00           C  
ATOM   3023  H   PHE A 241      -3.686   6.623 -52.251  1.00  0.00           H  
ATOM   3024  HA  PHE A 241      -5.585   8.395 -50.762  1.00  0.00           H  
ATOM   3025  HB2 PHE A 241      -5.869   7.346 -53.641  1.00  0.00           H  
ATOM   3026  HB3 PHE A 241      -5.530   9.013 -53.155  1.00  0.00           H  
ATOM   3027  HD1 PHE A 241      -7.224  10.071 -51.395  1.00  0.00           H  
ATOM   3028  HD2 PHE A 241      -8.122   6.678 -53.901  1.00  0.00           H  
ATOM   3029  HE1 PHE A 241      -9.656  10.486 -51.099  1.00  0.00           H  
ATOM   3030  HE2 PHE A 241     -10.545   7.115 -53.621  1.00  0.00           H  
ATOM   3031  HZ  PHE A 241     -11.316   9.018 -52.220  1.00  0.00           H  
ATOM   3032  N   ILE A 242      -6.210   5.266 -51.669  1.00  0.00           N  
ATOM   3033  CA  ILE A 242      -7.057   4.120 -51.277  1.00  0.00           C  
ATOM   3034  C   ILE A 242      -6.644   3.534 -49.918  1.00  0.00           C  
ATOM   3035  O   ILE A 242      -7.483   3.402 -49.027  1.00  0.00           O  
ATOM   3036  CB  ILE A 242      -7.080   3.033 -52.379  1.00  0.00           C  
ATOM   3037  CG1 ILE A 242      -7.567   3.564 -53.750  1.00  0.00           C  
ATOM   3038  CG2 ILE A 242      -7.923   1.815 -51.956  1.00  0.00           C  
ATOM   3039  CD1 ILE A 242      -9.035   4.014 -53.796  1.00  0.00           C  
ATOM   3040  H   ILE A 242      -5.734   5.242 -52.565  1.00  0.00           H  
ATOM   3041  HA  ILE A 242      -8.076   4.486 -51.145  1.00  0.00           H  
ATOM   3042  HB  ILE A 242      -6.059   2.678 -52.512  1.00  0.00           H  
ATOM   3043 HG12 ILE A 242      -7.431   2.777 -54.494  1.00  0.00           H  
ATOM   3044 HG13 ILE A 242      -6.942   4.400 -54.062  1.00  0.00           H  
ATOM   3045 HG21 ILE A 242      -8.917   2.129 -51.635  1.00  0.00           H  
ATOM   3046 HG22 ILE A 242      -7.441   1.289 -51.131  1.00  0.00           H  
ATOM   3047 HG23 ILE A 242      -8.016   1.118 -52.790  1.00  0.00           H  
ATOM   3048 HD11 ILE A 242      -9.698   3.166 -53.625  1.00  0.00           H  
ATOM   3049 HD12 ILE A 242      -9.253   4.429 -54.779  1.00  0.00           H  
ATOM   3050 HD13 ILE A 242      -9.225   4.778 -53.044  1.00  0.00           H  
ATOM   3051  N   MET A 243      -5.355   3.241 -49.716  1.00  0.00           N  
ATOM   3052  CA  MET A 243      -4.851   2.710 -48.446  1.00  0.00           C  
ATOM   3053  C   MET A 243      -5.029   3.711 -47.283  1.00  0.00           C  
ATOM   3054  O   MET A 243      -5.595   3.304 -46.271  1.00  0.00           O  
ATOM   3055  CB  MET A 243      -3.417   2.185 -48.633  1.00  0.00           C  
ATOM   3056  CG  MET A 243      -2.791   1.683 -47.328  1.00  0.00           C  
ATOM   3057  SD  MET A 243      -1.089   1.078 -47.496  1.00  0.00           S  
ATOM   3058  CE  MET A 243      -0.189   2.646 -47.658  1.00  0.00           C  
ATOM   3059  H   MET A 243      -4.703   3.347 -50.487  1.00  0.00           H  
ATOM   3060  HA  MET A 243      -5.466   1.847 -48.188  1.00  0.00           H  
ATOM   3061  HB2 MET A 243      -2.784   2.959 -49.059  1.00  0.00           H  
ATOM   3062  HB3 MET A 243      -3.440   1.358 -49.343  1.00  0.00           H  
ATOM   3063  HG2 MET A 243      -3.406   0.869 -46.942  1.00  0.00           H  
ATOM   3064  HG3 MET A 243      -2.792   2.487 -46.595  1.00  0.00           H  
ATOM   3065  HE1 MET A 243       0.878   2.443 -47.752  1.00  0.00           H  
ATOM   3066  HE2 MET A 243      -0.360   3.262 -46.775  1.00  0.00           H  
ATOM   3067  HE3 MET A 243      -0.528   3.182 -48.542  1.00  0.00           H  
ATOM   3068  N   PRO A 244      -4.700   5.014 -47.413  1.00  0.00           N  
ATOM   3069  CA  PRO A 244      -5.057   6.040 -46.427  1.00  0.00           C  
ATOM   3070  C   PRO A 244      -6.545   6.113 -46.060  1.00  0.00           C  
ATOM   3071  O   PRO A 244      -6.863   6.131 -44.872  1.00  0.00           O  
ATOM   3072  CB  PRO A 244      -4.563   7.354 -47.035  1.00  0.00           C  
ATOM   3073  CG  PRO A 244      -3.287   6.891 -47.723  1.00  0.00           C  
ATOM   3074  CD  PRO A 244      -3.718   5.563 -48.336  1.00  0.00           C  
ATOM   3075  HA  PRO A 244      -4.495   5.847 -45.513  1.00  0.00           H  
ATOM   3076  HB2 PRO A 244      -4.371   8.114 -46.281  1.00  0.00           H  
ATOM   3077  HB3 PRO A 244      -5.269   7.723 -47.781  1.00  0.00           H  
ATOM   3078  HG2 PRO A 244      -2.504   6.722 -46.981  1.00  0.00           H  
ATOM   3079  HG3 PRO A 244      -2.951   7.594 -48.475  1.00  0.00           H  
ATOM   3080  HD2 PRO A 244      -4.166   5.727 -49.313  1.00  0.00           H  
ATOM   3081  HD3 PRO A 244      -2.844   4.923 -48.417  1.00  0.00           H  
ATOM   3082  N   VAL A 245      -7.461   6.053 -47.037  1.00  0.00           N  
ATOM   3083  CA  VAL A 245      -8.914   6.021 -46.780  1.00  0.00           C  
ATOM   3084  C   VAL A 245      -9.306   4.784 -45.969  1.00  0.00           C  
ATOM   3085  O   VAL A 245     -10.031   4.911 -44.980  1.00  0.00           O  
ATOM   3086  CB  VAL A 245      -9.718   6.112 -48.096  1.00  0.00           C  
ATOM   3087  CG1 VAL A 245     -11.210   5.791 -47.923  1.00  0.00           C  
ATOM   3088  CG2 VAL A 245      -9.636   7.533 -48.664  1.00  0.00           C  
ATOM   3089  H   VAL A 245      -7.144   6.035 -48.003  1.00  0.00           H  
ATOM   3090  HA  VAL A 245      -9.176   6.886 -46.171  1.00  0.00           H  
ATOM   3091  HB  VAL A 245      -9.303   5.416 -48.824  1.00  0.00           H  
ATOM   3092 HG11 VAL A 245     -11.637   6.405 -47.129  1.00  0.00           H  
ATOM   3093 HG12 VAL A 245     -11.344   4.738 -47.674  1.00  0.00           H  
ATOM   3094 HG13 VAL A 245     -11.743   5.984 -48.854  1.00  0.00           H  
ATOM   3095 HG21 VAL A 245     -10.100   8.239 -47.977  1.00  0.00           H  
ATOM   3096 HG22 VAL A 245     -10.143   7.574 -49.629  1.00  0.00           H  
ATOM   3097 HG23 VAL A 245      -8.597   7.813 -48.815  1.00  0.00           H  
ATOM   3098  N   LEU A 246      -8.779   3.606 -46.313  1.00  0.00           N  
ATOM   3099  CA  LEU A 246      -9.015   2.373 -45.554  1.00  0.00           C  
ATOM   3100  C   LEU A 246      -8.436   2.451 -44.131  1.00  0.00           C  
ATOM   3101  O   LEU A 246      -9.119   2.072 -43.183  1.00  0.00           O  
ATOM   3102  CB  LEU A 246      -8.443   1.174 -46.333  1.00  0.00           C  
ATOM   3103  CG  LEU A 246      -9.217   0.831 -47.623  1.00  0.00           C  
ATOM   3104  CD1 LEU A 246      -8.429  -0.194 -48.440  1.00  0.00           C  
ATOM   3105  CD2 LEU A 246     -10.598   0.243 -47.325  1.00  0.00           C  
ATOM   3106  H   LEU A 246      -8.179   3.566 -47.132  1.00  0.00           H  
ATOM   3107  HA  LEU A 246     -10.089   2.234 -45.433  1.00  0.00           H  
ATOM   3108  HB2 LEU A 246      -8.450   0.297 -45.684  1.00  0.00           H  
ATOM   3109  HB3 LEU A 246      -7.405   1.387 -46.586  1.00  0.00           H  
ATOM   3110  HG  LEU A 246      -9.346   1.726 -48.229  1.00  0.00           H  
ATOM   3111 HD11 LEU A 246      -8.295  -1.110 -47.864  1.00  0.00           H  
ATOM   3112 HD12 LEU A 246      -7.453   0.219 -48.696  1.00  0.00           H  
ATOM   3113 HD13 LEU A 246      -8.964  -0.420 -49.362  1.00  0.00           H  
ATOM   3114 HD21 LEU A 246     -10.503  -0.643 -46.696  1.00  0.00           H  
ATOM   3115 HD22 LEU A 246     -11.089  -0.031 -48.258  1.00  0.00           H  
ATOM   3116 HD23 LEU A 246     -11.221   0.978 -46.817  1.00  0.00           H  
ATOM   3117  N   ILE A 247      -7.249   3.041 -43.952  1.00  0.00           N  
ATOM   3118  CA  ILE A 247      -6.632   3.241 -42.633  1.00  0.00           C  
ATOM   3119  C   ILE A 247      -7.522   4.120 -41.750  1.00  0.00           C  
ATOM   3120  O   ILE A 247      -7.898   3.681 -40.663  1.00  0.00           O  
ATOM   3121  CB  ILE A 247      -5.190   3.793 -42.764  1.00  0.00           C  
ATOM   3122  CG1 ILE A 247      -4.251   2.693 -43.314  1.00  0.00           C  
ATOM   3123  CG2 ILE A 247      -4.651   4.297 -41.408  1.00  0.00           C  
ATOM   3124  CD1 ILE A 247      -2.909   3.227 -43.834  1.00  0.00           C  
ATOM   3125  H   ILE A 247      -6.741   3.346 -44.777  1.00  0.00           H  
ATOM   3126  HA  ILE A 247      -6.573   2.272 -42.137  1.00  0.00           H  
ATOM   3127  HB  ILE A 247      -5.198   4.632 -43.459  1.00  0.00           H  
ATOM   3128 HG12 ILE A 247      -4.737   2.174 -44.139  1.00  0.00           H  
ATOM   3129 HG13 ILE A 247      -4.062   1.954 -42.535  1.00  0.00           H  
ATOM   3130 HG21 ILE A 247      -4.725   3.509 -40.658  1.00  0.00           H  
ATOM   3131 HG22 ILE A 247      -5.216   5.167 -41.069  1.00  0.00           H  
ATOM   3132 HG23 ILE A 247      -3.611   4.602 -41.496  1.00  0.00           H  
ATOM   3133 HD11 ILE A 247      -3.081   3.983 -44.600  1.00  0.00           H  
ATOM   3134 HD12 ILE A 247      -2.340   2.404 -44.267  1.00  0.00           H  
ATOM   3135 HD13 ILE A 247      -2.322   3.658 -43.024  1.00  0.00           H  
ATOM   3136  N   ILE A 248      -7.910   5.321 -42.198  1.00  0.00           N  
ATOM   3137  CA  ILE A 248      -8.674   6.246 -41.343  1.00  0.00           C  
ATOM   3138  C   ILE A 248     -10.112   5.773 -41.096  1.00  0.00           C  
ATOM   3139  O   ILE A 248     -10.623   5.949 -39.990  1.00  0.00           O  
ATOM   3140  CB  ILE A 248      -8.616   7.710 -41.842  1.00  0.00           C  
ATOM   3141  CG1 ILE A 248      -9.333   7.926 -43.195  1.00  0.00           C  
ATOM   3142  CG2 ILE A 248      -7.153   8.187 -41.868  1.00  0.00           C  
ATOM   3143  CD1 ILE A 248      -9.295   9.370 -43.716  1.00  0.00           C  
ATOM   3144  H   ILE A 248      -7.597   5.631 -43.115  1.00  0.00           H  
ATOM   3145  HA  ILE A 248      -8.198   6.238 -40.363  1.00  0.00           H  
ATOM   3146  HB  ILE A 248      -9.135   8.319 -41.099  1.00  0.00           H  
ATOM   3147 HG12 ILE A 248     -10.379   7.642 -43.089  1.00  0.00           H  
ATOM   3148 HG13 ILE A 248      -8.892   7.279 -43.947  1.00  0.00           H  
ATOM   3149 HG21 ILE A 248      -6.614   7.721 -42.694  1.00  0.00           H  
ATOM   3150 HG22 ILE A 248      -6.665   7.927 -40.931  1.00  0.00           H  
ATOM   3151 HG23 ILE A 248      -7.112   9.270 -41.984  1.00  0.00           H  
ATOM   3152 HD11 ILE A 248      -9.663  10.054 -42.950  1.00  0.00           H  
ATOM   3153 HD12 ILE A 248      -9.928   9.450 -44.600  1.00  0.00           H  
ATOM   3154 HD13 ILE A 248      -8.278   9.646 -43.994  1.00  0.00           H  
ATOM   3155  N   THR A 249     -10.751   5.109 -42.066  1.00  0.00           N  
ATOM   3156  CA  THR A 249     -12.121   4.591 -41.892  1.00  0.00           C  
ATOM   3157  C   THR A 249     -12.176   3.345 -41.011  1.00  0.00           C  
ATOM   3158  O   THR A 249     -13.054   3.273 -40.154  1.00  0.00           O  
ATOM   3159  CB  THR A 249     -12.842   4.326 -43.221  1.00  0.00           C  
ATOM   3160  OG1 THR A 249     -12.099   3.475 -44.055  1.00  0.00           O  
ATOM   3161  CG2 THR A 249     -13.128   5.617 -43.988  1.00  0.00           C  
ATOM   3162  H   THR A 249     -10.276   4.959 -42.950  1.00  0.00           H  
ATOM   3163  HA  THR A 249     -12.703   5.349 -41.368  1.00  0.00           H  
ATOM   3164  HB  THR A 249     -13.797   3.845 -43.004  1.00  0.00           H  
ATOM   3165 HG21 THR A 249     -12.205   6.157 -44.194  1.00  0.00           H  
ATOM   3166 HG22 THR A 249     -13.787   6.252 -43.397  1.00  0.00           H  
ATOM   3167 HG23 THR A 249     -13.621   5.377 -44.930  1.00  0.00           H  
ATOM   3168  HG1 THR A 249     -11.365   3.994 -44.428  1.00  0.00           H  
ATOM   3169  N   VAL A 250     -11.200   2.432 -41.093  1.00  0.00           N  
ATOM   3170  CA  VAL A 250     -11.127   1.270 -40.188  1.00  0.00           C  
ATOM   3171  C   VAL A 250     -10.694   1.689 -38.781  1.00  0.00           C  
ATOM   3172  O   VAL A 250     -11.336   1.286 -37.814  1.00  0.00           O  
ATOM   3173  CB  VAL A 250     -10.220   0.161 -40.763  1.00  0.00           C  
ATOM   3174  CG1 VAL A 250     -10.016  -1.003 -39.782  1.00  0.00           C  
ATOM   3175  CG2 VAL A 250     -10.841  -0.433 -42.037  1.00  0.00           C  
ATOM   3176  H   VAL A 250     -10.505   2.516 -41.831  1.00  0.00           H  
ATOM   3177  HA  VAL A 250     -12.128   0.849 -40.089  1.00  0.00           H  
ATOM   3178  HB  VAL A 250      -9.242   0.580 -40.998  1.00  0.00           H  
ATOM   3179 HG11 VAL A 250     -10.981  -1.397 -39.461  1.00  0.00           H  
ATOM   3180 HG12 VAL A 250      -9.455  -0.667 -38.910  1.00  0.00           H  
ATOM   3181 HG13 VAL A 250      -9.444  -1.797 -40.263  1.00  0.00           H  
ATOM   3182 HG21 VAL A 250     -11.792  -0.912 -41.805  1.00  0.00           H  
ATOM   3183 HG22 VAL A 250     -10.162  -1.167 -42.470  1.00  0.00           H  
ATOM   3184 HG23 VAL A 250     -11.013   0.348 -42.776  1.00  0.00           H  
ATOM   3185  N   CYS A 251      -9.689   2.561 -38.643  1.00  0.00           N  
ATOM   3186  CA  CYS A 251      -9.201   3.000 -37.330  1.00  0.00           C  
ATOM   3187  C   CYS A 251     -10.260   3.804 -36.565  1.00  0.00           C  
ATOM   3188  O   CYS A 251     -10.616   3.434 -35.443  1.00  0.00           O  
ATOM   3189  CB  CYS A 251      -7.897   3.794 -37.492  1.00  0.00           C  
ATOM   3190  SG  CYS A 251      -6.566   2.679 -38.012  1.00  0.00           S  
ATOM   3191  H   CYS A 251      -9.209   2.898 -39.472  1.00  0.00           H  
ATOM   3192  HA  CYS A 251      -8.985   2.117 -36.724  1.00  0.00           H  
ATOM   3193  HB2 CYS A 251      -7.625   4.258 -36.544  1.00  0.00           H  
ATOM   3194  HB3 CYS A 251      -8.029   4.582 -38.235  1.00  0.00           H  
ATOM   3195  HG  CYS A 251      -6.953   2.636 -39.298  1.00  0.00           H  
ATOM   3196  N   TYR A 252     -10.852   4.834 -37.183  1.00  0.00           N  
ATOM   3197  CA  TYR A 252     -11.940   5.575 -36.544  1.00  0.00           C  
ATOM   3198  C   TYR A 252     -13.239   4.765 -36.435  1.00  0.00           C  
ATOM   3199  O   TYR A 252     -13.974   4.944 -35.466  1.00  0.00           O  
ATOM   3200  CB  TYR A 252     -12.213   6.898 -37.260  1.00  0.00           C  
ATOM   3201  CG  TYR A 252     -11.132   7.962 -37.182  1.00  0.00           C  
ATOM   3202  CD1 TYR A 252     -10.553   8.302 -35.944  1.00  0.00           C  
ATOM   3203  CD2 TYR A 252     -10.789   8.698 -38.332  1.00  0.00           C  
ATOM   3204  CE1 TYR A 252      -9.666   9.387 -35.847  1.00  0.00           C  
ATOM   3205  CE2 TYR A 252      -9.876   9.766 -38.244  1.00  0.00           C  
ATOM   3206  CZ  TYR A 252      -9.324  10.126 -36.996  1.00  0.00           C  
ATOM   3207  OH  TYR A 252      -8.419  11.134 -36.910  1.00  0.00           O  
ATOM   3208  H   TYR A 252     -10.550   5.110 -38.113  1.00  0.00           H  
ATOM   3209  HA  TYR A 252     -11.636   5.804 -35.526  1.00  0.00           H  
ATOM   3210  HB2 TYR A 252     -13.094   7.325 -36.789  1.00  0.00           H  
ATOM   3211  HB3 TYR A 252     -12.467   6.696 -38.301  1.00  0.00           H  
ATOM   3212  HD1 TYR A 252     -10.799   7.745 -35.054  1.00  0.00           H  
ATOM   3213  HD2 TYR A 252     -11.236   8.448 -39.285  1.00  0.00           H  
ATOM   3214  HE1 TYR A 252      -9.230   9.644 -34.897  1.00  0.00           H  
ATOM   3215  HE2 TYR A 252      -9.615  10.325 -39.130  1.00  0.00           H  
ATOM   3216  HH  TYR A 252      -8.055  11.313 -37.798  1.00  0.00           H  
ATOM   3217  N   GLY A 253     -13.503   3.833 -37.355  1.00  0.00           N  
ATOM   3218  CA  GLY A 253     -14.660   2.940 -37.289  1.00  0.00           C  
ATOM   3219  C   GLY A 253     -14.602   2.013 -36.076  1.00  0.00           C  
ATOM   3220  O   GLY A 253     -15.519   2.019 -35.255  1.00  0.00           O  
ATOM   3221  H   GLY A 253     -12.891   3.740 -38.158  1.00  0.00           H  
ATOM   3222  HA2 GLY A 253     -14.688   2.329 -38.191  1.00  0.00           H  
ATOM   3223  HA3 GLY A 253     -15.575   3.532 -37.236  1.00  0.00           H  
ATOM   3224  N   LEU A 254     -13.482   1.312 -35.879  1.00  0.00           N  
ATOM   3225  CA  LEU A 254     -13.253   0.473 -34.700  1.00  0.00           C  
ATOM   3226  C   LEU A 254     -13.233   1.301 -33.406  1.00  0.00           C  
ATOM   3227  O   LEU A 254     -13.836   0.886 -32.414  1.00  0.00           O  
ATOM   3228  CB  LEU A 254     -11.937  -0.306 -34.869  1.00  0.00           C  
ATOM   3229  CG  LEU A 254     -11.946  -1.388 -35.965  1.00  0.00           C  
ATOM   3230  CD1 LEU A 254     -10.534  -1.951 -36.139  1.00  0.00           C  
ATOM   3231  CD2 LEU A 254     -12.877  -2.551 -35.610  1.00  0.00           C  
ATOM   3232  H   LEU A 254     -12.740   1.381 -36.572  1.00  0.00           H  
ATOM   3233  HA  LEU A 254     -14.076  -0.234 -34.608  1.00  0.00           H  
ATOM   3234  HB2 LEU A 254     -11.706  -0.790 -33.920  1.00  0.00           H  
ATOM   3235  HB3 LEU A 254     -11.140   0.409 -35.084  1.00  0.00           H  
ATOM   3236  HG  LEU A 254     -12.270  -0.961 -36.913  1.00  0.00           H  
ATOM   3237 HD11 LEU A 254     -10.202  -2.431 -35.218  1.00  0.00           H  
ATOM   3238 HD12 LEU A 254      -9.847  -1.142 -36.389  1.00  0.00           H  
ATOM   3239 HD13 LEU A 254     -10.523  -2.679 -36.950  1.00  0.00           H  
ATOM   3240 HD21 LEU A 254     -12.602  -2.970 -34.643  1.00  0.00           H  
ATOM   3241 HD22 LEU A 254     -12.794  -3.327 -36.371  1.00  0.00           H  
ATOM   3242 HD23 LEU A 254     -13.910  -2.210 -35.586  1.00  0.00           H  
ATOM   3243  N   MET A 255     -12.646   2.502 -33.438  1.00  0.00           N  
ATOM   3244  CA  MET A 255     -12.666   3.455 -32.325  1.00  0.00           C  
ATOM   3245  C   MET A 255     -14.102   3.823 -31.920  1.00  0.00           C  
ATOM   3246  O   MET A 255     -14.475   3.625 -30.766  1.00  0.00           O  
ATOM   3247  CB  MET A 255     -11.856   4.694 -32.732  1.00  0.00           C  
ATOM   3248  CG  MET A 255     -11.708   5.738 -31.626  1.00  0.00           C  
ATOM   3249  SD  MET A 255     -11.117   7.348 -32.205  1.00  0.00           S  
ATOM   3250  CE  MET A 255     -12.621   7.960 -33.012  1.00  0.00           C  
ATOM   3251  H   MET A 255     -12.157   2.770 -34.287  1.00  0.00           H  
ATOM   3252  HA  MET A 255     -12.188   2.995 -31.461  1.00  0.00           H  
ATOM   3253  HB2 MET A 255     -12.345   5.161 -33.578  1.00  0.00           H  
ATOM   3254  HB3 MET A 255     -10.856   4.389 -33.039  1.00  0.00           H  
ATOM   3255  HG2 MET A 255     -10.986   5.358 -30.912  1.00  0.00           H  
ATOM   3256  HG3 MET A 255     -12.660   5.885 -31.116  1.00  0.00           H  
ATOM   3257  HE1 MET A 255     -12.467   8.991 -33.330  1.00  0.00           H  
ATOM   3258  HE2 MET A 255     -13.456   7.918 -32.312  1.00  0.00           H  
ATOM   3259  HE3 MET A 255     -12.854   7.352 -33.885  1.00  0.00           H  
ATOM   3260  N   ILE A 256     -14.941   4.277 -32.858  1.00  0.00           N  
ATOM   3261  CA  ILE A 256     -16.331   4.684 -32.585  1.00  0.00           C  
ATOM   3262  C   ILE A 256     -17.197   3.487 -32.170  1.00  0.00           C  
ATOM   3263  O   ILE A 256     -18.045   3.634 -31.288  1.00  0.00           O  
ATOM   3264  CB  ILE A 256     -16.912   5.446 -33.801  1.00  0.00           C  
ATOM   3265  CG1 ILE A 256     -16.220   6.824 -33.925  1.00  0.00           C  
ATOM   3266  CG2 ILE A 256     -18.438   5.647 -33.684  1.00  0.00           C  
ATOM   3267  CD1 ILE A 256     -16.390   7.471 -35.303  1.00  0.00           C  
ATOM   3268  H   ILE A 256     -14.591   4.383 -33.807  1.00  0.00           H  
ATOM   3269  HA  ILE A 256     -16.328   5.369 -31.737  1.00  0.00           H  
ATOM   3270  HB  ILE A 256     -16.713   4.861 -34.701  1.00  0.00           H  
ATOM   3271 HG12 ILE A 256     -15.151   6.716 -33.755  1.00  0.00           H  
ATOM   3272 HG13 ILE A 256     -16.610   7.499 -33.162  1.00  0.00           H  
ATOM   3273 HG21 ILE A 256     -18.678   6.171 -32.757  1.00  0.00           H  
ATOM   3274 HG22 ILE A 256     -18.950   4.687 -33.702  1.00  0.00           H  
ATOM   3275 HG23 ILE A 256     -18.813   6.233 -34.522  1.00  0.00           H  
ATOM   3276 HD11 ILE A 256     -15.945   6.835 -36.068  1.00  0.00           H  
ATOM   3277 HD12 ILE A 256     -15.892   8.438 -35.303  1.00  0.00           H  
ATOM   3278 HD13 ILE A 256     -17.440   7.626 -35.534  1.00  0.00           H  
ATOM   3279  N   LEU A 257     -16.942   2.287 -32.707  1.00  0.00           N  
ATOM   3280  CA  LEU A 257     -17.593   1.055 -32.249  1.00  0.00           C  
ATOM   3281  C   LEU A 257     -17.295   0.763 -30.770  1.00  0.00           C  
ATOM   3282  O   LEU A 257     -18.227   0.453 -30.027  1.00  0.00           O  
ATOM   3283  CB  LEU A 257     -17.210  -0.131 -33.160  1.00  0.00           C  
ATOM   3284  CG  LEU A 257     -18.289  -0.484 -34.201  1.00  0.00           C  
ATOM   3285  CD1 LEU A 257     -18.598   0.644 -35.190  1.00  0.00           C  
ATOM   3286  CD2 LEU A 257     -17.858  -1.712 -35.002  1.00  0.00           C  
ATOM   3287  H   LEU A 257     -16.253   2.229 -33.453  1.00  0.00           H  
ATOM   3288  HA  LEU A 257     -18.669   1.198 -32.307  1.00  0.00           H  
ATOM   3289  HB2 LEU A 257     -17.065  -1.013 -32.534  1.00  0.00           H  
ATOM   3290  HB3 LEU A 257     -16.263   0.068 -33.662  1.00  0.00           H  
ATOM   3291  HG  LEU A 257     -19.211  -0.727 -33.671  1.00  0.00           H  
ATOM   3292 HD11 LEU A 257     -17.711   0.854 -35.788  1.00  0.00           H  
ATOM   3293 HD12 LEU A 257     -18.882   1.552 -34.664  1.00  0.00           H  
ATOM   3294 HD13 LEU A 257     -19.398   0.336 -35.863  1.00  0.00           H  
ATOM   3295 HD21 LEU A 257     -16.939  -1.499 -35.549  1.00  0.00           H  
ATOM   3296 HD22 LEU A 257     -18.638  -1.990 -35.711  1.00  0.00           H  
ATOM   3297 HD23 LEU A 257     -17.687  -2.552 -34.328  1.00  0.00           H  
ATOM   3298  N   ARG A 258     -16.054   0.970 -30.308  1.00  0.00           N  
ATOM   3299  CA  ARG A 258     -15.698   0.839 -28.887  1.00  0.00           C  
ATOM   3300  C   ARG A 258     -16.352   1.936 -28.041  1.00  0.00           C  
ATOM   3301  O   ARG A 258     -17.008   1.608 -27.052  1.00  0.00           O  
ATOM   3302  CB  ARG A 258     -14.166   0.822 -28.736  1.00  0.00           C  
ATOM   3303  CG  ARG A 258     -13.676   0.500 -27.311  1.00  0.00           C  
ATOM   3304  CD  ARG A 258     -13.860  -0.973 -26.912  1.00  0.00           C  
ATOM   3305  NE  ARG A 258     -12.922  -1.856 -27.637  1.00  0.00           N  
ATOM   3306  CZ  ARG A 258     -11.683  -2.152 -27.285  1.00  0.00           C  
ATOM   3307  NH1 ARG A 258     -11.129  -1.765 -26.172  1.00  0.00           N  
ATOM   3308  NH2 ARG A 258     -10.939  -2.848 -28.088  1.00  0.00           N1+
ATOM   3309  H   ARG A 258     -15.338   1.267 -30.967  1.00  0.00           H  
ATOM   3310  HA  ARG A 258     -16.098  -0.110 -28.527  1.00  0.00           H  
ATOM   3311  HB2 ARG A 258     -13.782   1.800 -29.021  1.00  0.00           H  
ATOM   3312  HB3 ARG A 258     -13.744   0.093 -29.427  1.00  0.00           H  
ATOM   3313  HG2 ARG A 258     -14.203   1.130 -26.596  1.00  0.00           H  
ATOM   3314  HG3 ARG A 258     -12.617   0.746 -27.241  1.00  0.00           H  
ATOM   3315  HD2 ARG A 258     -14.887  -1.282 -27.113  1.00  0.00           H  
ATOM   3316  HD3 ARG A 258     -13.704  -1.070 -25.837  1.00  0.00           H  
ATOM   3317  HE  ARG A 258     -13.221  -2.213 -28.531  1.00  0.00           H  
ATOM   3318 HH11 ARG A 258     -10.194  -2.039 -25.942  1.00  0.00           H  
ATOM   3319 HH12 ARG A 258     -11.661  -1.215 -25.498  1.00  0.00           H  
ATOM   3320 HH21 ARG A 258      -9.958  -2.967 -27.892  1.00  0.00           H  
ATOM   3321 HH22 ARG A 258     -11.315  -3.160 -28.978  1.00  0.00           H  
ATOM   3322  N   LEU A 259     -16.289   3.201 -28.467  1.00  0.00           N  
ATOM   3323  CA  LEU A 259     -16.877   4.331 -27.727  1.00  0.00           C  
ATOM   3324  C   LEU A 259     -18.398   4.205 -27.557  1.00  0.00           C  
ATOM   3325  O   LEU A 259     -18.923   4.483 -26.478  1.00  0.00           O  
ATOM   3326  CB  LEU A 259     -16.539   5.665 -28.424  1.00  0.00           C  
ATOM   3327  CG  LEU A 259     -15.050   6.047 -28.460  1.00  0.00           C  
ATOM   3328  CD1 LEU A 259     -14.879   7.402 -29.149  1.00  0.00           C  
ATOM   3329  CD2 LEU A 259     -14.432   6.121 -27.068  1.00  0.00           C  
ATOM   3330  H   LEU A 259     -15.748   3.392 -29.304  1.00  0.00           H  
ATOM   3331  HA  LEU A 259     -16.463   4.342 -26.719  1.00  0.00           H  
ATOM   3332  HB2 LEU A 259     -17.073   6.460 -27.902  1.00  0.00           H  
ATOM   3333  HB3 LEU A 259     -16.916   5.629 -29.447  1.00  0.00           H  
ATOM   3334  HG  LEU A 259     -14.505   5.310 -29.033  1.00  0.00           H  
ATOM   3335 HD11 LEU A 259     -15.400   8.176 -28.587  1.00  0.00           H  
ATOM   3336 HD12 LEU A 259     -15.285   7.351 -30.159  1.00  0.00           H  
ATOM   3337 HD13 LEU A 259     -13.819   7.644 -29.212  1.00  0.00           H  
ATOM   3338 HD21 LEU A 259     -14.981   6.826 -26.450  1.00  0.00           H  
ATOM   3339 HD22 LEU A 259     -13.389   6.423 -27.149  1.00  0.00           H  
ATOM   3340 HD23 LEU A 259     -14.442   5.141 -26.594  1.00  0.00           H  
ATOM   3341  N   LYS A 260     -19.118   3.724 -28.580  1.00  0.00           N  
ATOM   3342  CA  LYS A 260     -20.572   3.518 -28.493  1.00  0.00           C  
ATOM   3343  C   LYS A 260     -20.970   2.233 -27.755  1.00  0.00           C  
ATOM   3344  O   LYS A 260     -22.102   2.164 -27.274  1.00  0.00           O  
ATOM   3345  CB  LYS A 260     -21.229   3.675 -29.876  1.00  0.00           C  
ATOM   3346  CG  LYS A 260     -21.128   2.434 -30.776  1.00  0.00           C  
ATOM   3347  CD  LYS A 260     -21.624   2.752 -32.193  1.00  0.00           C  
ATOM   3348  CE  LYS A 260     -21.609   1.491 -33.064  1.00  0.00           C  
ATOM   3349  NZ  LYS A 260     -22.086   1.774 -34.442  1.00  0.00           N1+
ATOM   3350  H   LYS A 260     -18.644   3.551 -29.464  1.00  0.00           H  
ATOM   3351  HA  LYS A 260     -20.967   4.331 -27.886  1.00  0.00           H  
ATOM   3352  HB2 LYS A 260     -20.776   4.530 -30.382  1.00  0.00           H  
ATOM   3353  HB3 LYS A 260     -22.286   3.902 -29.728  1.00  0.00           H  
ATOM   3354  HG2 LYS A 260     -21.735   1.631 -30.354  1.00  0.00           H  
ATOM   3355  HG3 LYS A 260     -20.095   2.103 -30.823  1.00  0.00           H  
ATOM   3356  HD2 LYS A 260     -20.972   3.511 -32.632  1.00  0.00           H  
ATOM   3357  HD3 LYS A 260     -22.641   3.145 -32.136  1.00  0.00           H  
ATOM   3358  HE2 LYS A 260     -22.245   0.735 -32.593  1.00  0.00           H  
ATOM   3359  HE3 LYS A 260     -20.589   1.099 -33.092  1.00  0.00           H  
ATOM   3360  HZ1 LYS A 260     -22.069   0.933 -35.006  1.00  0.00           H  
ATOM   3361  HZ2 LYS A 260     -21.496   2.467 -34.886  1.00  0.00           H  
ATOM   3362  HZ3 LYS A 260     -23.035   2.127 -34.425  1.00  0.00           H  
ATOM   3363  N   SER A 261     -20.058   1.270 -27.579  1.00  0.00           N  
ATOM   3364  CA  SER A 261     -20.359  -0.033 -26.962  1.00  0.00           C  
ATOM   3365  C   SER A 261     -20.724   0.035 -25.472  1.00  0.00           C  
ATOM   3366  O   SER A 261     -21.611  -0.704 -25.041  1.00  0.00           O  
ATOM   3367  CB  SER A 261     -19.200  -1.022 -27.156  1.00  0.00           C  
ATOM   3368  OG  SER A 261     -18.087  -0.699 -26.346  1.00  0.00           O  
ATOM   3369  H   SER A 261     -19.144   1.400 -27.997  1.00  0.00           H  
ATOM   3370  HA  SER A 261     -21.220  -0.450 -27.483  1.00  0.00           H  
ATOM   3371  HB2 SER A 261     -18.903  -1.050 -28.203  1.00  0.00           H  
ATOM   3372  HB3 SER A 261     -19.545  -2.019 -26.879  1.00  0.00           H  
ATOM   3373  HG  SER A 261     -17.707   0.154 -26.633  1.00  0.00           H  
ATOM   3374  N   VAL A 262     -20.112   0.940 -24.699  1.00  0.00           N  
ATOM   3375  CA  VAL A 262     -20.179   0.968 -23.224  1.00  0.00           C  
ATOM   3376  C   VAL A 262     -21.558   1.356 -22.664  1.00  0.00           C  
ATOM   3377  O   VAL A 262     -22.308   2.115 -23.287  1.00  0.00           O  
ATOM   3378  CB  VAL A 262     -19.043   1.853 -22.668  1.00  0.00           C  
ATOM   3379  CG1 VAL A 262     -19.223   3.336 -23.004  1.00  0.00           C  
ATOM   3380  CG2 VAL A 262     -18.864   1.727 -21.152  1.00  0.00           C  
ATOM   3381  H   VAL A 262     -19.406   1.512 -25.142  1.00  0.00           H  
ATOM   3382  HA  VAL A 262     -19.974  -0.049 -22.886  1.00  0.00           H  
ATOM   3383  HB  VAL A 262     -18.115   1.516 -23.131  1.00  0.00           H  
ATOM   3384 HG11 VAL A 262     -20.088   3.747 -22.486  1.00  0.00           H  
ATOM   3385 HG12 VAL A 262     -19.346   3.467 -24.078  1.00  0.00           H  
ATOM   3386 HG13 VAL A 262     -18.330   3.875 -22.694  1.00  0.00           H  
ATOM   3387 HG21 VAL A 262     -19.706   2.166 -20.620  1.00  0.00           H  
ATOM   3388 HG22 VAL A 262     -17.963   2.257 -20.845  1.00  0.00           H  
ATOM   3389 HG23 VAL A 262     -18.753   0.679 -20.873  1.00  0.00           H  
ATOM   3390  N   ARG A 263     -21.880   0.851 -21.465  1.00  0.00           N  
ATOM   3391  CA  ARG A 263     -23.080   1.175 -20.667  1.00  0.00           C  
ATOM   3392  C   ARG A 263     -22.682   1.735 -19.294  1.00  0.00           C  
ATOM   3393  O   ARG A 263     -21.540   1.581 -18.863  1.00  0.00           O  
ATOM   3394  CB  ARG A 263     -23.991  -0.064 -20.502  1.00  0.00           C  
ATOM   3395  CG  ARG A 263     -24.230  -0.901 -21.771  1.00  0.00           C  
ATOM   3396  CD  ARG A 263     -24.872  -0.132 -22.937  1.00  0.00           C  
ATOM   3397  NE  ARG A 263     -24.287  -0.572 -24.215  1.00  0.00           N  
ATOM   3398  CZ  ARG A 263     -24.821  -1.276 -25.193  1.00  0.00           C  
ATOM   3399  NH1 ARG A 263     -26.087  -1.585 -25.240  1.00  0.00           N  
ATOM   3400  NH2 ARG A 263     -24.046  -1.688 -26.153  1.00  0.00           N1+
ATOM   3401  H   ARG A 263     -21.179   0.287 -21.002  1.00  0.00           H  
ATOM   3402  HA  ARG A 263     -23.647   1.960 -21.170  1.00  0.00           H  
ATOM   3403  HB2 ARG A 263     -24.958   0.260 -20.110  1.00  0.00           H  
ATOM   3404  HB3 ARG A 263     -23.542  -0.724 -19.757  1.00  0.00           H  
ATOM   3405  HG2 ARG A 263     -24.872  -1.746 -21.519  1.00  0.00           H  
ATOM   3406  HG3 ARG A 263     -23.272  -1.317 -22.088  1.00  0.00           H  
ATOM   3407  HD2 ARG A 263     -24.678   0.936 -22.829  1.00  0.00           H  
ATOM   3408  HD3 ARG A 263     -25.953  -0.277 -22.914  1.00  0.00           H  
ATOM   3409  HE  ARG A 263     -23.290  -0.410 -24.319  1.00  0.00           H  
ATOM   3410 HH11 ARG A 263     -26.453  -2.128 -25.999  1.00  0.00           H  
ATOM   3411 HH12 ARG A 263     -26.687  -1.277 -24.497  1.00  0.00           H  
ATOM   3412 HH21 ARG A 263     -24.397  -2.258 -26.898  1.00  0.00           H  
ATOM   3413 HH22 ARG A 263     -23.053  -1.509 -26.051  1.00  0.00           H  
ATOM   3414  N   MET A 264     -23.617   2.396 -18.618  1.00  0.00           N  
ATOM   3415  CA  MET A 264     -23.413   3.037 -17.317  1.00  0.00           C  
ATOM   3416  C   MET A 264     -24.705   3.016 -16.492  1.00  0.00           C  
ATOM   3417  O   MET A 264     -25.797   3.064 -17.051  1.00  0.00           O  
ATOM   3418  CB  MET A 264     -22.862   4.461 -17.521  1.00  0.00           C  
ATOM   3419  CG  MET A 264     -23.862   5.501 -18.053  1.00  0.00           C  
ATOM   3420  SD  MET A 264     -24.766   5.146 -19.592  1.00  0.00           S  
ATOM   3421  CE  MET A 264     -23.615   5.737 -20.858  1.00  0.00           C  
ATOM   3422  H   MET A 264     -24.537   2.498 -19.024  1.00  0.00           H  
ATOM   3423  HA  MET A 264     -22.665   2.468 -16.764  1.00  0.00           H  
ATOM   3424  HB2 MET A 264     -22.014   4.402 -18.199  1.00  0.00           H  
ATOM   3425  HB3 MET A 264     -22.486   4.826 -16.566  1.00  0.00           H  
ATOM   3426  HG2 MET A 264     -23.339   6.446 -18.187  1.00  0.00           H  
ATOM   3427  HG3 MET A 264     -24.602   5.656 -17.272  1.00  0.00           H  
ATOM   3428  HE1 MET A 264     -24.130   5.768 -21.819  1.00  0.00           H  
ATOM   3429  HE2 MET A 264     -22.763   5.064 -20.925  1.00  0.00           H  
ATOM   3430  HE3 MET A 264     -23.273   6.743 -20.612  1.00  0.00           H  
ATOM   3431  N   LEU A 265     -24.584   2.969 -15.165  1.00  0.00           N  
ATOM   3432  CA  LEU A 265     -25.708   2.788 -14.240  1.00  0.00           C  
ATOM   3433  C   LEU A 265     -26.491   4.088 -13.959  1.00  0.00           C  
ATOM   3434  O   LEU A 265     -27.621   4.032 -13.490  1.00  0.00           O  
ATOM   3435  CB  LEU A 265     -25.151   2.118 -12.965  1.00  0.00           C  
ATOM   3436  CG  LEU A 265     -26.201   1.642 -11.939  1.00  0.00           C  
ATOM   3437  CD1 LEU A 265     -27.228   0.680 -12.541  1.00  0.00           C  
ATOM   3438  CD2 LEU A 265     -25.501   0.910 -10.793  1.00  0.00           C  
ATOM   3439  H   LEU A 265     -23.649   2.968 -14.770  1.00  0.00           H  
ATOM   3440  HA  LEU A 265     -26.412   2.101 -14.710  1.00  0.00           H  
ATOM   3441  HB2 LEU A 265     -24.476   2.816 -12.469  1.00  0.00           H  
ATOM   3442  HB3 LEU A 265     -24.561   1.250 -13.265  1.00  0.00           H  
ATOM   3443  HG  LEU A 265     -26.722   2.503 -11.522  1.00  0.00           H  
ATOM   3444 HD11 LEU A 265     -26.722  -0.157 -13.022  1.00  0.00           H  
ATOM   3445 HD12 LEU A 265     -27.848   1.204 -13.268  1.00  0.00           H  
ATOM   3446 HD13 LEU A 265     -27.884   0.304 -11.756  1.00  0.00           H  
ATOM   3447 HD21 LEU A 265     -24.956   0.045 -11.174  1.00  0.00           H  
ATOM   3448 HD22 LEU A 265     -26.235   0.581 -10.057  1.00  0.00           H  
ATOM   3449 HD23 LEU A 265     -24.798   1.579 -10.303  1.00  0.00           H  
ATOM   3450  N   SER A 266     -25.917   5.255 -14.280  1.00  0.00           N  
ATOM   3451  CA  SER A 266     -26.546   6.571 -14.058  1.00  0.00           C  
ATOM   3452  C   SER A 266     -27.223   7.182 -15.297  1.00  0.00           C  
ATOM   3453  O   SER A 266     -28.015   8.109 -15.143  1.00  0.00           O  
ATOM   3454  CB  SER A 266     -25.477   7.543 -13.541  1.00  0.00           C  
ATOM   3455  OG  SER A 266     -26.037   8.793 -13.197  1.00  0.00           O  
ATOM   3456  H   SER A 266     -24.976   5.220 -14.636  1.00  0.00           H  
ATOM   3457  HA  SER A 266     -27.311   6.479 -13.285  1.00  0.00           H  
ATOM   3458  HB2 SER A 266     -24.731   7.695 -14.320  1.00  0.00           H  
ATOM   3459  HB3 SER A 266     -24.989   7.120 -12.661  1.00  0.00           H  
ATOM   3460  HG  SER A 266     -26.683   9.029 -13.884  1.00  0.00           H  
ATOM   3461  N   GLY A 267     -26.812   6.787 -16.510  1.00  0.00           N  
ATOM   3462  CA  GLY A 267     -26.958   7.604 -17.728  1.00  0.00           C  
ATOM   3463  C   GLY A 267     -26.189   8.944 -17.663  1.00  0.00           C  
ATOM   3464  O   GLY A 267     -25.891   9.442 -16.581  1.00  0.00           O  
ATOM   3465  H   GLY A 267     -26.264   5.944 -16.572  1.00  0.00           H  
ATOM   3466  HA2 GLY A 267     -28.013   7.829 -17.886  1.00  0.00           H  
ATOM   3467  HA3 GLY A 267     -26.608   7.031 -18.584  1.00  0.00           H  
ATOM   3468  N   SER A 268     -25.802   9.591 -18.765  1.00  0.00           N  
ATOM   3469  CA  SER A 268     -25.556   9.070 -20.122  1.00  0.00           C  
ATOM   3470  C   SER A 268     -24.653  10.032 -20.914  1.00  0.00           C  
ATOM   3471  O   SER A 268     -23.641   9.631 -21.487  1.00  0.00           O  
ATOM   3472  CB  SER A 268     -26.863   8.887 -20.908  1.00  0.00           C  
ATOM   3473  OG  SER A 268     -26.626   8.106 -22.060  1.00  0.00           O  
ATOM   3474  H   SER A 268     -25.321  10.456 -18.551  1.00  0.00           H  
ATOM   3475  HA  SER A 268     -25.052   8.108 -20.055  1.00  0.00           H  
ATOM   3476  HB2 SER A 268     -27.281   9.854 -21.190  1.00  0.00           H  
ATOM   3477  HB3 SER A 268     -27.591   8.362 -20.289  1.00  0.00           H  
ATOM   3478  HG  SER A 268     -26.339   8.685 -22.808  1.00  0.00           H  
ATOM   3479  N   LYS A 269     -24.957  11.335 -20.886  1.00  0.00           N  
ATOM   3480  CA  LYS A 269     -24.431  12.300 -21.848  1.00  0.00           C  
ATOM   3481  C   LYS A 269     -22.930  12.621 -21.727  1.00  0.00           C  
ATOM   3482  O   LYS A 269     -22.385  13.195 -22.667  1.00  0.00           O  
ATOM   3483  CB  LYS A 269     -25.223  13.594 -21.494  1.00  0.00           C  
ATOM   3484  CG  LYS A 269     -25.124  14.595 -22.664  1.00  0.00           C  
ATOM   3485  CD  LYS A 269     -26.052  15.798 -22.439  1.00  0.00           C  
ATOM   3486  CE  LYS A 269     -25.901  16.798 -23.586  1.00  0.00           C  
ATOM   3487  NZ  LYS A 269     -26.778  17.966 -23.369  1.00  0.00           N1+
ATOM   3488  H   LYS A 269     -25.581  11.668 -20.165  1.00  0.00           H  
ATOM   3489  HA  LYS A 269     -24.543  11.904 -22.857  1.00  0.00           H  
ATOM   3490  HB2 LYS A 269     -26.275  13.336 -21.349  1.00  0.00           H  
ATOM   3491  HB3 LYS A 269     -24.839  14.034 -20.571  1.00  0.00           H  
ATOM   3492  HG2 LYS A 269     -24.099  14.961 -22.755  1.00  0.00           H  
ATOM   3493  HG3 LYS A 269     -25.398  14.090 -23.594  1.00  0.00           H  
ATOM   3494  HD2 LYS A 269     -27.086  15.450 -22.386  1.00  0.00           H  
ATOM   3495  HD3 LYS A 269     -25.788  16.280 -21.495  1.00  0.00           H  
ATOM   3496  HE2 LYS A 269     -24.854  17.112 -23.643  1.00  0.00           H  
ATOM   3497  HE3 LYS A 269     -26.157  16.297 -24.526  1.00  0.00           H  
ATOM   3498  HZ1 LYS A 269     -27.745  17.672 -23.320  1.00  0.00           H  
ATOM   3499  HZ2 LYS A 269     -26.534  18.427 -22.503  1.00  0.00           H  
ATOM   3500  HZ3 LYS A 269     -26.677  18.627 -24.129  1.00  0.00           H  
ATOM   3501  N   GLU A 270     -22.221  12.197 -20.674  1.00  0.00           N  
ATOM   3502  CA  GLU A 270     -20.755  12.275 -20.647  1.00  0.00           C  
ATOM   3503  C   GLU A 270     -20.110  11.380 -21.728  1.00  0.00           C  
ATOM   3504  O   GLU A 270     -19.129  11.789 -22.350  1.00  0.00           O  
ATOM   3505  CB  GLU A 270     -20.417  11.619 -19.289  1.00  0.00           C  
ATOM   3506  CG  GLU A 270     -18.916  11.820 -18.987  1.00  0.00           C  
ATOM   3507  CD  GLU A 270     -18.540  11.239 -17.636  1.00  0.00           C  
ATOM   3508  OE1 GLU A 270     -18.463   9.995 -17.574  1.00  0.00           O  
ATOM   3509  OE2 GLU A 270     -18.375  12.049 -16.703  1.00  0.00           O1-
ATOM   3510  H   GLU A 270     -22.708  11.813 -19.876  1.00  0.00           H  
ATOM   3511  HA  GLU A 270     -20.406  13.296 -20.803  1.00  0.00           H  
ATOM   3512  HB2 GLU A 270     -20.987  12.101 -18.492  1.00  0.00           H  
ATOM   3513  HB3 GLU A 270     -20.654  10.552 -19.292  1.00  0.00           H  
ATOM   3514  HG2 GLU A 270     -18.296  11.321 -19.729  1.00  0.00           H  
ATOM   3515  HG3 GLU A 270     -18.674  12.882 -18.974  1.00  0.00           H  
ATOM   3516  N   LYS A 271     -20.745  10.245 -22.057  1.00  0.00           N  
ATOM   3517  CA  LYS A 271     -20.478   9.462 -23.272  1.00  0.00           C  
ATOM   3518  C   LYS A 271     -20.972  10.223 -24.499  1.00  0.00           C  
ATOM   3519  O   LYS A 271     -20.205  10.540 -25.406  1.00  0.00           O  
ATOM   3520  CB  LYS A 271     -21.163   8.087 -23.129  1.00  0.00           C  
ATOM   3521  CG  LYS A 271     -21.185   7.227 -24.402  1.00  0.00           C  
ATOM   3522  CD  LYS A 271     -22.048   5.983 -24.167  1.00  0.00           C  
ATOM   3523  CE  LYS A 271     -22.038   5.107 -25.417  1.00  0.00           C  
ATOM   3524  NZ  LYS A 271     -22.961   3.958 -25.285  1.00  0.00           N1+
ATOM   3525  H   LYS A 271     -21.593  10.025 -21.544  1.00  0.00           H  
ATOM   3526  HA  LYS A 271     -19.407   9.317 -23.399  1.00  0.00           H  
ATOM   3527  HB2 LYS A 271     -22.199   8.239 -22.838  1.00  0.00           H  
ATOM   3528  HB3 LYS A 271     -20.675   7.531 -22.327  1.00  0.00           H  
ATOM   3529  HG2 LYS A 271     -20.174   6.935 -24.676  1.00  0.00           H  
ATOM   3530  HG3 LYS A 271     -21.619   7.790 -25.227  1.00  0.00           H  
ATOM   3531  HD2 LYS A 271     -23.072   6.300 -23.954  1.00  0.00           H  
ATOM   3532  HD3 LYS A 271     -21.659   5.420 -23.318  1.00  0.00           H  
ATOM   3533  HE2 LYS A 271     -21.016   4.758 -25.586  1.00  0.00           H  
ATOM   3534  HE3 LYS A 271     -22.341   5.725 -26.267  1.00  0.00           H  
ATOM   3535  HZ1 LYS A 271     -22.906   3.357 -26.105  1.00  0.00           H  
ATOM   3536  HZ2 LYS A 271     -23.910   4.284 -25.168  1.00  0.00           H  
ATOM   3537  HZ3 LYS A 271     -22.708   3.381 -24.486  1.00  0.00           H  
ATOM   3538  N   ASP A 272     -22.265  10.532 -24.522  1.00  0.00           N  
ATOM   3539  CA  ASP A 272     -22.963  10.858 -25.767  1.00  0.00           C  
ATOM   3540  C   ASP A 272     -22.594  12.237 -26.336  1.00  0.00           C  
ATOM   3541  O   ASP A 272     -22.513  12.404 -27.551  1.00  0.00           O  
ATOM   3542  CB  ASP A 272     -24.477  10.779 -25.559  1.00  0.00           C  
ATOM   3543  CG  ASP A 272     -24.976   9.562 -24.778  1.00  0.00           C  
ATOM   3544  OD1 ASP A 272     -24.410   8.461 -24.942  1.00  0.00           O  
ATOM   3545  OD2 ASP A 272     -25.942   9.776 -24.005  1.00  0.00           O1-
ATOM   3546  H   ASP A 272     -22.818  10.178 -23.751  1.00  0.00           H  
ATOM   3547  HA  ASP A 272     -22.697  10.106 -26.509  1.00  0.00           H  
ATOM   3548  HB2 ASP A 272     -24.958  10.781 -26.537  1.00  0.00           H  
ATOM   3549  HB3 ASP A 272     -24.784  11.678 -25.027  1.00  0.00           H  
ATOM   3550  N   ARG A 273     -22.294  13.227 -25.490  1.00  0.00           N  
ATOM   3551  CA  ARG A 273     -21.761  14.517 -25.928  1.00  0.00           C  
ATOM   3552  C   ARG A 273     -20.342  14.381 -26.504  1.00  0.00           C  
ATOM   3553  O   ARG A 273     -19.980  15.103 -27.433  1.00  0.00           O  
ATOM   3554  CB  ARG A 273     -21.640  15.335 -24.615  1.00  0.00           C  
ATOM   3555  CG  ARG A 273     -21.317  16.799 -24.983  1.00  0.00           C  
ATOM   3556  CD  ARG A 273     -21.325  17.703 -23.750  1.00  0.00           C  
ATOM   3557  NE  ARG A 273     -20.974  19.077 -24.144  1.00  0.00           N  
ATOM   3558  CZ  ARG A 273     -20.912  20.132 -23.382  1.00  0.00           C  
ATOM   3559  NH1 ARG A 273     -21.174  20.081 -22.123  1.00  0.00           N  
ATOM   3560  NH2 ARG A 273     -20.580  21.267 -23.889  1.00  0.00           N1+
ATOM   3561  H   ARG A 273     -22.442  13.078 -24.502  1.00  0.00           H  
ATOM   3562  HA  ARG A 273     -22.395  14.958 -26.697  1.00  0.00           H  
ATOM   3563  HB2 ARG A 273     -22.598  15.300 -24.091  1.00  0.00           H  
ATOM   3564  HB3 ARG A 273     -20.865  14.914 -23.971  1.00  0.00           H  
ATOM   3565  HG2 ARG A 273     -20.331  16.857 -25.449  1.00  0.00           H  
ATOM   3566  HG3 ARG A 273     -22.062  17.164 -25.695  1.00  0.00           H  
ATOM   3567  HD2 ARG A 273     -22.321  17.680 -23.299  1.00  0.00           H  
ATOM   3568  HD3 ARG A 273     -20.597  17.323 -23.027  1.00  0.00           H  
ATOM   3569  HE  ARG A 273     -20.746  19.221 -25.110  1.00  0.00           H  
ATOM   3570 HH11 ARG A 273     -21.119  20.906 -21.561  1.00  0.00           H  
ATOM   3571 HH12 ARG A 273     -21.432  19.197 -21.734  1.00  0.00           H  
ATOM   3572 HH21 ARG A 273     -20.533  22.074 -23.299  1.00  0.00           H  
ATOM   3573 HH22 ARG A 273     -20.369  21.336 -24.865  1.00  0.00           H  
ATOM   3574  N   ASN A 274     -19.571  13.388 -26.049  1.00  0.00           N  
ATOM   3575  CA  ASN A 274     -18.277  13.066 -26.636  1.00  0.00           C  
ATOM   3576  C   ASN A 274     -18.404  12.208 -27.905  1.00  0.00           C  
ATOM   3577  O   ASN A 274     -17.674  12.473 -28.854  1.00  0.00           O  
ATOM   3578  CB  ASN A 274     -17.347  12.502 -25.555  1.00  0.00           C  
ATOM   3579  CG  ASN A 274     -16.898  13.622 -24.635  1.00  0.00           C  
ATOM   3580  ND2 ASN A 274     -17.386  13.682 -23.421  1.00  0.00           N  
ATOM   3581  OD1 ASN A 274     -16.138  14.502 -25.023  1.00  0.00           O  
ATOM   3582  H   ASN A 274     -19.949  12.759 -25.351  1.00  0.00           H  
ATOM   3583  HA  ASN A 274     -17.824  13.998 -26.971  1.00  0.00           H  
ATOM   3584  HB2 ASN A 274     -16.458  12.080 -26.024  1.00  0.00           H  
ATOM   3585  HB3 ASN A 274     -17.847  11.716 -24.988  1.00  0.00           H  
ATOM   3586 HD21 ASN A 274     -17.067  14.400 -22.797  1.00  0.00           H  
ATOM   3587 HD22 ASN A 274     -18.018  12.951 -23.091  1.00  0.00           H  
ATOM   3588  N   LEU A 275     -19.437  11.373 -28.053  1.00  0.00           N  
ATOM   3589  CA  LEU A 275     -19.804  10.803 -29.360  1.00  0.00           C  
ATOM   3590  C   LEU A 275     -20.227  11.889 -30.369  1.00  0.00           C  
ATOM   3591  O   LEU A 275     -19.827  11.813 -31.531  1.00  0.00           O  
ATOM   3592  CB  LEU A 275     -20.909   9.744 -29.193  1.00  0.00           C  
ATOM   3593  CG  LEU A 275     -20.456   8.438 -28.515  1.00  0.00           C  
ATOM   3594  CD1 LEU A 275     -21.669   7.539 -28.280  1.00  0.00           C  
ATOM   3595  CD2 LEU A 275     -19.466   7.652 -29.382  1.00  0.00           C  
ATOM   3596  H   LEU A 275     -19.998  11.147 -27.237  1.00  0.00           H  
ATOM   3597  HA  LEU A 275     -18.923  10.324 -29.786  1.00  0.00           H  
ATOM   3598  HB2 LEU A 275     -21.300   9.494 -30.181  1.00  0.00           H  
ATOM   3599  HB3 LEU A 275     -21.728  10.177 -28.622  1.00  0.00           H  
ATOM   3600  HG  LEU A 275     -19.994   8.657 -27.552  1.00  0.00           H  
ATOM   3601 HD11 LEU A 275     -22.155   7.308 -29.228  1.00  0.00           H  
ATOM   3602 HD12 LEU A 275     -22.381   8.040 -27.623  1.00  0.00           H  
ATOM   3603 HD13 LEU A 275     -21.340   6.618 -27.808  1.00  0.00           H  
ATOM   3604 HD21 LEU A 275     -19.870   7.511 -30.385  1.00  0.00           H  
ATOM   3605 HD22 LEU A 275     -19.280   6.678 -28.935  1.00  0.00           H  
ATOM   3606 HD23 LEU A 275     -18.518   8.185 -29.448  1.00  0.00           H  
ATOM   3607  N   ARG A 276     -20.923  12.946 -29.922  1.00  0.00           N  
ATOM   3608  CA  ARG A 276     -21.325  14.113 -30.741  1.00  0.00           C  
ATOM   3609  C   ARG A 276     -20.179  15.104 -31.035  1.00  0.00           C  
ATOM   3610  O   ARG A 276     -20.212  15.788 -32.063  1.00  0.00           O  
ATOM   3611  CB  ARG A 276     -22.549  14.792 -30.089  1.00  0.00           C  
ATOM   3612  CG  ARG A 276     -23.817  13.918 -30.201  1.00  0.00           C  
ATOM   3613  CD  ARG A 276     -25.071  14.550 -29.572  1.00  0.00           C  
ATOM   3614  NE  ARG A 276     -25.071  14.535 -28.090  1.00  0.00           N  
ATOM   3615  CZ  ARG A 276     -25.782  13.745 -27.294  1.00  0.00           C  
ATOM   3616  NH1 ARG A 276     -26.477  12.730 -27.717  1.00  0.00           N  
ATOM   3617  NH2 ARG A 276     -25.836  13.948 -26.010  1.00  0.00           N1+
ATOM   3618  H   ARG A 276     -21.271  12.888 -28.967  1.00  0.00           H  
ATOM   3619  HA  ARG A 276     -21.631  13.749 -31.724  1.00  0.00           H  
ATOM   3620  HB2 ARG A 276     -22.740  15.738 -30.598  1.00  0.00           H  
ATOM   3621  HB3 ARG A 276     -22.333  15.004 -29.042  1.00  0.00           H  
ATOM   3622  HG2 ARG A 276     -23.650  12.939 -29.753  1.00  0.00           H  
ATOM   3623  HG3 ARG A 276     -24.021  13.761 -31.261  1.00  0.00           H  
ATOM   3624  HD2 ARG A 276     -25.947  14.018 -29.947  1.00  0.00           H  
ATOM   3625  HD3 ARG A 276     -25.154  15.582 -29.920  1.00  0.00           H  
ATOM   3626  HE  ARG A 276     -24.555  15.269 -27.639  1.00  0.00           H  
ATOM   3627 HH11 ARG A 276     -26.971  12.169 -27.029  1.00  0.00           H  
ATOM   3628 HH12 ARG A 276     -26.431  12.458 -28.679  1.00  0.00           H  
ATOM   3629 HH21 ARG A 276     -26.404  13.307 -25.459  1.00  0.00           H  
ATOM   3630 HH22 ARG A 276     -25.325  14.689 -25.572  1.00  0.00           H  
ATOM   3631  N   ARG A 277     -19.104  15.091 -30.234  1.00  0.00           N  
ATOM   3632  CA  ARG A 277     -17.780  15.648 -30.578  1.00  0.00           C  
ATOM   3633  C   ARG A 277     -17.111  14.785 -31.654  1.00  0.00           C  
ATOM   3634  O   ARG A 277     -16.838  15.267 -32.749  1.00  0.00           O  
ATOM   3635  CB  ARG A 277     -16.916  15.797 -29.297  1.00  0.00           C  
ATOM   3636  CG  ARG A 277     -15.435  16.177 -29.522  1.00  0.00           C  
ATOM   3637  CD  ARG A 277     -14.566  16.028 -28.253  1.00  0.00           C  
ATOM   3638  NE  ARG A 277     -14.355  17.301 -27.535  1.00  0.00           N  
ATOM   3639  CZ  ARG A 277     -15.074  17.823 -26.557  1.00  0.00           C  
ATOM   3640  NH1 ARG A 277     -16.067  17.191 -25.994  1.00  0.00           N  
ATOM   3641  NH2 ARG A 277     -14.808  19.012 -26.099  1.00  0.00           N1+
ATOM   3642  H   ARG A 277     -19.202  14.591 -29.358  1.00  0.00           H  
ATOM   3643  HA  ARG A 277     -17.912  16.635 -31.017  1.00  0.00           H  
ATOM   3644  HB2 ARG A 277     -16.927  14.849 -28.768  1.00  0.00           H  
ATOM   3645  HB3 ARG A 277     -17.377  16.541 -28.645  1.00  0.00           H  
ATOM   3646  HG2 ARG A 277     -15.367  17.195 -29.909  1.00  0.00           H  
ATOM   3647  HG3 ARG A 277     -15.009  15.511 -30.271  1.00  0.00           H  
ATOM   3648  HD2 ARG A 277     -13.581  15.672 -28.565  1.00  0.00           H  
ATOM   3649  HD3 ARG A 277     -14.984  15.267 -27.591  1.00  0.00           H  
ATOM   3650  HE  ARG A 277     -13.498  17.804 -27.782  1.00  0.00           H  
ATOM   3651 HH11 ARG A 277     -16.611  17.638 -25.285  1.00  0.00           H  
ATOM   3652 HH12 ARG A 277     -16.154  16.193 -26.135  1.00  0.00           H  
ATOM   3653 HH21 ARG A 277     -15.346  19.431 -25.369  1.00  0.00           H  
ATOM   3654 HH22 ARG A 277     -13.967  19.496 -26.436  1.00  0.00           H  
ATOM   3655  N   ILE A 278     -16.846  13.520 -31.337  1.00  0.00           N  
ATOM   3656  CA  ILE A 278     -15.841  12.685 -32.009  1.00  0.00           C  
ATOM   3657  C   ILE A 278     -16.356  12.105 -33.326  1.00  0.00           C  
ATOM   3658  O   ILE A 278     -15.686  12.257 -34.343  1.00  0.00           O  
ATOM   3659  CB  ILE A 278     -15.355  11.590 -31.034  1.00  0.00           C  
ATOM   3660  CG1 ILE A 278     -14.640  12.228 -29.818  1.00  0.00           C  
ATOM   3661  CG2 ILE A 278     -14.405  10.591 -31.718  1.00  0.00           C  
ATOM   3662  CD1 ILE A 278     -14.607  11.307 -28.599  1.00  0.00           C  
ATOM   3663  H   ILE A 278     -17.179  13.196 -30.436  1.00  0.00           H  
ATOM   3664  HA  ILE A 278     -14.982  13.308 -32.261  1.00  0.00           H  
ATOM   3665  HB  ILE A 278     -16.229  11.037 -30.683  1.00  0.00           H  
ATOM   3666 HG12 ILE A 278     -15.152  13.135 -29.504  1.00  0.00           H  
ATOM   3667 HG13 ILE A 278     -13.622  12.510 -30.091  1.00  0.00           H  
ATOM   3668 HG21 ILE A 278     -13.545  11.114 -32.139  1.00  0.00           H  
ATOM   3669 HG22 ILE A 278     -14.923  10.056 -32.515  1.00  0.00           H  
ATOM   3670 HG23 ILE A 278     -14.057   9.850 -31.001  1.00  0.00           H  
ATOM   3671 HD11 ILE A 278     -15.615  10.994 -28.331  1.00  0.00           H  
ATOM   3672 HD12 ILE A 278     -14.176  11.853 -27.761  1.00  0.00           H  
ATOM   3673 HD13 ILE A 278     -14.012  10.421 -28.807  1.00  0.00           H  
ATOM   3674  N   THR A 279     -17.567  11.540 -33.354  1.00  0.00           N  
ATOM   3675  CA  THR A 279     -18.162  10.967 -34.580  1.00  0.00           C  
ATOM   3676  C   THR A 279     -18.292  12.034 -35.664  1.00  0.00           C  
ATOM   3677  O   THR A 279     -17.939  11.808 -36.818  1.00  0.00           O  
ATOM   3678  CB  THR A 279     -19.556  10.371 -34.304  1.00  0.00           C  
ATOM   3679  OG1 THR A 279     -19.529   9.555 -33.157  1.00  0.00           O  
ATOM   3680  CG2 THR A 279     -20.090   9.524 -35.457  1.00  0.00           C  
ATOM   3681  H   THR A 279     -18.105  11.494 -32.497  1.00  0.00           H  
ATOM   3682  HA  THR A 279     -17.514  10.177 -34.958  1.00  0.00           H  
ATOM   3683  HB  THR A 279     -20.260  11.183 -34.122  1.00  0.00           H  
ATOM   3684 HG21 THR A 279     -19.403   8.710 -35.675  1.00  0.00           H  
ATOM   3685 HG22 THR A 279     -20.214  10.138 -36.349  1.00  0.00           H  
ATOM   3686 HG23 THR A 279     -21.059   9.107 -35.181  1.00  0.00           H  
ATOM   3687  HG1 THR A 279     -19.746  10.138 -32.417  1.00  0.00           H  
ATOM   3688  N   ARG A 280     -18.693  13.248 -35.266  1.00  0.00           N  
ATOM   3689  CA  ARG A 280     -18.831  14.398 -36.163  1.00  0.00           C  
ATOM   3690  C   ARG A 280     -17.479  14.872 -36.706  1.00  0.00           C  
ATOM   3691  O   ARG A 280     -17.360  15.083 -37.907  1.00  0.00           O  
ATOM   3692  CB  ARG A 280     -19.566  15.514 -35.412  1.00  0.00           C  
ATOM   3693  CG  ARG A 280     -20.193  16.535 -36.372  1.00  0.00           C  
ATOM   3694  CD  ARG A 280     -20.624  17.804 -35.627  1.00  0.00           C  
ATOM   3695  NE  ARG A 280     -19.479  18.709 -35.416  1.00  0.00           N  
ATOM   3696  CZ  ARG A 280     -18.750  18.866 -34.325  1.00  0.00           C  
ATOM   3697  NH1 ARG A 280     -18.977  18.227 -33.208  1.00  0.00           N  
ATOM   3698  NH2 ARG A 280     -17.740  19.691 -34.348  1.00  0.00           N1+
ATOM   3699  H   ARG A 280     -18.909  13.370 -34.287  1.00  0.00           H  
ATOM   3700  HA  ARG A 280     -19.423  14.093 -37.028  1.00  0.00           H  
ATOM   3701  HB2 ARG A 280     -18.860  16.002 -34.741  1.00  0.00           H  
ATOM   3702  HB3 ARG A 280     -20.369  15.085 -34.809  1.00  0.00           H  
ATOM   3703  HG2 ARG A 280     -21.068  16.080 -36.837  1.00  0.00           H  
ATOM   3704  HG3 ARG A 280     -19.488  16.804 -37.160  1.00  0.00           H  
ATOM   3705  HD2 ARG A 280     -21.107  17.539 -34.684  1.00  0.00           H  
ATOM   3706  HD3 ARG A 280     -21.362  18.324 -36.242  1.00  0.00           H  
ATOM   3707  HE  ARG A 280     -19.223  19.278 -36.205  1.00  0.00           H  
ATOM   3708 HH11 ARG A 280     -18.428  18.411 -32.395  1.00  0.00           H  
ATOM   3709 HH12 ARG A 280     -19.680  17.497 -33.167  1.00  0.00           H  
ATOM   3710 HH21 ARG A 280     -17.125  19.751 -33.561  1.00  0.00           H  
ATOM   3711 HH22 ARG A 280     -17.500  20.173 -35.197  1.00  0.00           H  
ATOM   3712  N   MET A 281     -16.454  14.977 -35.854  1.00  0.00           N  
ATOM   3713  CA  MET A 281     -15.098  15.340 -36.290  1.00  0.00           C  
ATOM   3714  C   MET A 281     -14.484  14.293 -37.225  1.00  0.00           C  
ATOM   3715  O   MET A 281     -13.910  14.670 -38.243  1.00  0.00           O  
ATOM   3716  CB  MET A 281     -14.181  15.567 -35.077  1.00  0.00           C  
ATOM   3717  CG  MET A 281     -14.451  16.897 -34.358  1.00  0.00           C  
ATOM   3718  SD  MET A 281     -14.388  18.400 -35.375  1.00  0.00           S  
ATOM   3719  CE  MET A 281     -12.725  18.259 -36.096  1.00  0.00           C  
ATOM   3720  H   MET A 281     -16.611  14.780 -34.875  1.00  0.00           H  
ATOM   3721  HA  MET A 281     -15.153  16.262 -36.869  1.00  0.00           H  
ATOM   3722  HB2 MET A 281     -13.143  15.565 -35.411  1.00  0.00           H  
ATOM   3723  HB3 MET A 281     -14.299  14.746 -34.368  1.00  0.00           H  
ATOM   3724  HG2 MET A 281     -13.723  16.999 -33.553  1.00  0.00           H  
ATOM   3725  HG3 MET A 281     -15.439  16.856 -33.907  1.00  0.00           H  
ATOM   3726  HE1 MET A 281     -12.503  19.154 -36.673  1.00  0.00           H  
ATOM   3727  HE2 MET A 281     -12.674  17.395 -36.760  1.00  0.00           H  
ATOM   3728  HE3 MET A 281     -11.982  18.152 -35.305  1.00  0.00           H  
ATOM   3729  N   VAL A 282     -14.692  13.001 -36.947  1.00  0.00           N  
ATOM   3730  CA  VAL A 282     -14.280  11.881 -37.811  1.00  0.00           C  
ATOM   3731  C   VAL A 282     -14.919  11.985 -39.194  1.00  0.00           C  
ATOM   3732  O   VAL A 282     -14.205  11.966 -40.195  1.00  0.00           O  
ATOM   3733  CB  VAL A 282     -14.607  10.533 -37.137  1.00  0.00           C  
ATOM   3734  CG1 VAL A 282     -14.597   9.346 -38.111  1.00  0.00           C  
ATOM   3735  CG2 VAL A 282     -13.580  10.268 -36.027  1.00  0.00           C  
ATOM   3736  H   VAL A 282     -15.171  12.772 -36.082  1.00  0.00           H  
ATOM   3737  HA  VAL A 282     -13.203  11.921 -37.958  1.00  0.00           H  
ATOM   3738  HB  VAL A 282     -15.598  10.583 -36.690  1.00  0.00           H  
ATOM   3739 HG11 VAL A 282     -13.627   9.269 -38.601  1.00  0.00           H  
ATOM   3740 HG12 VAL A 282     -15.375   9.459 -38.865  1.00  0.00           H  
ATOM   3741 HG13 VAL A 282     -14.815   8.428 -37.572  1.00  0.00           H  
ATOM   3742 HG21 VAL A 282     -12.578  10.240 -36.451  1.00  0.00           H  
ATOM   3743 HG22 VAL A 282     -13.790   9.320 -35.538  1.00  0.00           H  
ATOM   3744 HG23 VAL A 282     -13.617  11.061 -35.282  1.00  0.00           H  
ATOM   3745  N   LEU A 283     -16.241  12.169 -39.262  1.00  0.00           N  
ATOM   3746  CA  LEU A 283     -16.961  12.316 -40.529  1.00  0.00           C  
ATOM   3747  C   LEU A 283     -16.440  13.510 -41.343  1.00  0.00           C  
ATOM   3748  O   LEU A 283     -16.244  13.378 -42.551  1.00  0.00           O  
ATOM   3749  CB  LEU A 283     -18.470  12.447 -40.243  1.00  0.00           C  
ATOM   3750  CG  LEU A 283     -19.144  11.139 -39.783  1.00  0.00           C  
ATOM   3751  CD1 LEU A 283     -20.542  11.441 -39.238  1.00  0.00           C  
ATOM   3752  CD2 LEU A 283     -19.285  10.132 -40.926  1.00  0.00           C  
ATOM   3753  H   LEU A 283     -16.775  12.176 -38.399  1.00  0.00           H  
ATOM   3754  HA  LEU A 283     -16.785  11.429 -41.139  1.00  0.00           H  
ATOM   3755  HB2 LEU A 283     -18.971  12.792 -41.149  1.00  0.00           H  
ATOM   3756  HB3 LEU A 283     -18.610  13.212 -39.479  1.00  0.00           H  
ATOM   3757  HG  LEU A 283     -18.558  10.673 -38.994  1.00  0.00           H  
ATOM   3758 HD11 LEU A 283     -21.153  11.906 -40.012  1.00  0.00           H  
ATOM   3759 HD12 LEU A 283     -20.461  12.115 -38.386  1.00  0.00           H  
ATOM   3760 HD13 LEU A 283     -21.016  10.518 -38.907  1.00  0.00           H  
ATOM   3761 HD21 LEU A 283     -19.854  10.571 -41.746  1.00  0.00           H  
ATOM   3762 HD22 LEU A 283     -19.803   9.242 -40.569  1.00  0.00           H  
ATOM   3763 HD23 LEU A 283     -18.303   9.833 -41.288  1.00  0.00           H  
ATOM   3764  N   VAL A 284     -16.107  14.628 -40.687  1.00  0.00           N  
ATOM   3765  CA  VAL A 284     -15.552  15.808 -41.366  1.00  0.00           C  
ATOM   3766  C   VAL A 284     -14.102  15.598 -41.816  1.00  0.00           C  
ATOM   3767  O   VAL A 284     -13.807  15.928 -42.960  1.00  0.00           O  
ATOM   3768  CB  VAL A 284     -15.730  17.089 -40.530  1.00  0.00           C  
ATOM   3769  CG1 VAL A 284     -15.125  18.316 -41.225  1.00  0.00           C  
ATOM   3770  CG2 VAL A 284     -17.218  17.414 -40.327  1.00  0.00           C  
ATOM   3771  H   VAL A 284     -16.283  14.673 -39.689  1.00  0.00           H  
ATOM   3772  HA  VAL A 284     -16.126  15.955 -42.282  1.00  0.00           H  
ATOM   3773  HB  VAL A 284     -15.254  16.960 -39.557  1.00  0.00           H  
ATOM   3774 HG11 VAL A 284     -15.558  18.437 -42.219  1.00  0.00           H  
ATOM   3775 HG12 VAL A 284     -14.048  18.200 -41.322  1.00  0.00           H  
ATOM   3776 HG13 VAL A 284     -15.324  19.211 -40.636  1.00  0.00           H  
ATOM   3777 HG21 VAL A 284     -17.691  17.624 -41.287  1.00  0.00           H  
ATOM   3778 HG22 VAL A 284     -17.321  18.283 -39.678  1.00  0.00           H  
ATOM   3779 HG23 VAL A 284     -17.736  16.576 -39.866  1.00  0.00           H  
ATOM   3780  N   VAL A 285     -13.204  14.984 -41.032  1.00  0.00           N  
ATOM   3781  CA  VAL A 285     -11.828  14.720 -41.517  1.00  0.00           C  
ATOM   3782  C   VAL A 285     -11.764  13.629 -42.585  1.00  0.00           C  
ATOM   3783  O   VAL A 285     -10.915  13.711 -43.473  1.00  0.00           O  
ATOM   3784  CB  VAL A 285     -10.797  14.428 -40.413  1.00  0.00           C  
ATOM   3785  CG1 VAL A 285     -10.600  15.637 -39.501  1.00  0.00           C  
ATOM   3786  CG2 VAL A 285     -11.070  13.179 -39.574  1.00  0.00           C  
ATOM   3787  H   VAL A 285     -13.468  14.705 -40.090  1.00  0.00           H  
ATOM   3788  HA  VAL A 285     -11.481  15.628 -42.014  1.00  0.00           H  
ATOM   3789  HB  VAL A 285      -9.851  14.268 -40.920  1.00  0.00           H  
ATOM   3790 HG11 VAL A 285     -11.530  15.889 -38.991  1.00  0.00           H  
ATOM   3791 HG12 VAL A 285     -10.268  16.476 -40.109  1.00  0.00           H  
ATOM   3792 HG13 VAL A 285      -9.830  15.424 -38.760  1.00  0.00           H  
ATOM   3793 HG21 VAL A 285     -11.982  13.317 -39.007  1.00  0.00           H  
ATOM   3794 HG22 VAL A 285     -10.243  13.014 -38.884  1.00  0.00           H  
ATOM   3795 HG23 VAL A 285     -11.168  12.303 -40.214  1.00  0.00           H  
ATOM   3796  N   VAL A 286     -12.691  12.667 -42.579  1.00  0.00           N  
ATOM   3797  CA  VAL A 286     -12.830  11.674 -43.655  1.00  0.00           C  
ATOM   3798  C   VAL A 286     -13.377  12.341 -44.922  1.00  0.00           C  
ATOM   3799  O   VAL A 286     -12.782  12.185 -45.987  1.00  0.00           O  
ATOM   3800  CB  VAL A 286     -13.688  10.477 -43.193  1.00  0.00           C  
ATOM   3801  CG1 VAL A 286     -14.015   9.510 -44.337  1.00  0.00           C  
ATOM   3802  CG2 VAL A 286     -12.950   9.656 -42.123  1.00  0.00           C  
ATOM   3803  H   VAL A 286     -13.341  12.630 -41.797  1.00  0.00           H  
ATOM   3804  HA  VAL A 286     -11.840  11.294 -43.907  1.00  0.00           H  
ATOM   3805  HB  VAL A 286     -14.625  10.845 -42.776  1.00  0.00           H  
ATOM   3806 HG11 VAL A 286     -13.098   9.173 -44.822  1.00  0.00           H  
ATOM   3807 HG12 VAL A 286     -14.655  10.001 -45.069  1.00  0.00           H  
ATOM   3808 HG13 VAL A 286     -14.556   8.647 -43.949  1.00  0.00           H  
ATOM   3809 HG21 VAL A 286     -12.056   9.206 -42.548  1.00  0.00           H  
ATOM   3810 HG22 VAL A 286     -13.605   8.870 -41.745  1.00  0.00           H  
ATOM   3811 HG23 VAL A 286     -12.658  10.289 -41.288  1.00  0.00           H  
ATOM   3812  N   ALA A 287     -14.395  13.202 -44.815  1.00  0.00           N  
ATOM   3813  CA  ALA A 287     -14.915  13.966 -45.951  1.00  0.00           C  
ATOM   3814  C   ALA A 287     -13.885  14.962 -46.517  1.00  0.00           C  
ATOM   3815  O   ALA A 287     -13.698  15.026 -47.728  1.00  0.00           O  
ATOM   3816  CB  ALA A 287     -16.204  14.675 -45.521  1.00  0.00           C  
ATOM   3817  H   ALA A 287     -14.861  13.311 -43.918  1.00  0.00           H  
ATOM   3818  HA  ALA A 287     -15.164  13.267 -46.751  1.00  0.00           H  
ATOM   3819  HB1 ALA A 287     -15.996  15.373 -44.709  1.00  0.00           H  
ATOM   3820  HB2 ALA A 287     -16.935  13.940 -45.181  1.00  0.00           H  
ATOM   3821  HB3 ALA A 287     -16.621  15.223 -46.366  1.00  0.00           H  
ATOM   3822  N   VAL A 288     -13.135  15.662 -45.663  1.00  0.00           N  
ATOM   3823  CA  VAL A 288     -12.097  16.634 -46.056  1.00  0.00           C  
ATOM   3824  C   VAL A 288     -10.765  15.955 -46.423  1.00  0.00           C  
ATOM   3825  O   VAL A 288      -9.864  16.607 -46.952  1.00  0.00           O  
ATOM   3826  CB  VAL A 288     -11.986  17.750 -44.992  1.00  0.00           C  
ATOM   3827  CG1 VAL A 288     -10.915  18.808 -45.282  1.00  0.00           C  
ATOM   3828  CG2 VAL A 288     -13.314  18.524 -44.905  1.00  0.00           C  
ATOM   3829  H   VAL A 288     -13.355  15.584 -44.674  1.00  0.00           H  
ATOM   3830  HA  VAL A 288     -12.432  17.118 -46.974  1.00  0.00           H  
ATOM   3831  HB  VAL A 288     -11.765  17.303 -44.023  1.00  0.00           H  
ATOM   3832 HG11 VAL A 288     -11.057  19.217 -46.282  1.00  0.00           H  
ATOM   3833 HG12 VAL A 288      -9.920  18.378 -45.205  1.00  0.00           H  
ATOM   3834 HG13 VAL A 288     -10.991  19.612 -44.552  1.00  0.00           H  
ATOM   3835 HG21 VAL A 288     -13.538  18.994 -45.863  1.00  0.00           H  
ATOM   3836 HG22 VAL A 288     -13.255  19.295 -44.138  1.00  0.00           H  
ATOM   3837 HG23 VAL A 288     -14.135  17.859 -44.641  1.00  0.00           H  
ATOM   3838  N   PHE A 289     -10.667  14.625 -46.314  1.00  0.00           N  
ATOM   3839  CA  PHE A 289      -9.715  13.826 -47.091  1.00  0.00           C  
ATOM   3840  C   PHE A 289     -10.309  13.454 -48.459  1.00  0.00           C  
ATOM   3841  O   PHE A 289      -9.743  13.795 -49.494  1.00  0.00           O  
ATOM   3842  CB  PHE A 289      -9.280  12.585 -46.294  1.00  0.00           C  
ATOM   3843  CG  PHE A 289      -8.037  11.917 -46.849  1.00  0.00           C  
ATOM   3844  CD1 PHE A 289      -8.137  10.872 -47.787  1.00  0.00           C  
ATOM   3845  CD2 PHE A 289      -6.767  12.362 -46.436  1.00  0.00           C  
ATOM   3846  CE1 PHE A 289      -6.972  10.275 -48.304  1.00  0.00           C  
ATOM   3847  CE2 PHE A 289      -5.603  11.760 -46.948  1.00  0.00           C  
ATOM   3848  CZ  PHE A 289      -5.705  10.718 -47.885  1.00  0.00           C  
ATOM   3849  H   PHE A 289     -11.390  14.134 -45.805  1.00  0.00           H  
ATOM   3850  HA  PHE A 289      -8.819  14.418 -47.280  1.00  0.00           H  
ATOM   3851  HB2 PHE A 289     -10.095  11.861 -46.256  1.00  0.00           H  
ATOM   3852  HB3 PHE A 289      -9.068  12.879 -45.268  1.00  0.00           H  
ATOM   3853  HD1 PHE A 289      -9.107  10.526 -48.114  1.00  0.00           H  
ATOM   3854  HD2 PHE A 289      -6.686  13.165 -45.715  1.00  0.00           H  
ATOM   3855  HE1 PHE A 289      -7.046   9.471 -49.022  1.00  0.00           H  
ATOM   3856  HE2 PHE A 289      -4.632  12.096 -46.614  1.00  0.00           H  
ATOM   3857  HZ  PHE A 289      -4.812  10.255 -48.283  1.00  0.00           H  
ATOM   3858  N   ILE A 290     -11.484  12.814 -48.476  1.00  0.00           N  
ATOM   3859  CA  ILE A 290     -12.077  12.199 -49.672  1.00  0.00           C  
ATOM   3860  C   ILE A 290     -12.494  13.234 -50.724  1.00  0.00           C  
ATOM   3861  O   ILE A 290     -12.083  13.109 -51.874  1.00  0.00           O  
ATOM   3862  CB  ILE A 290     -13.224  11.241 -49.263  1.00  0.00           C  
ATOM   3863  CG1 ILE A 290     -12.622  10.017 -48.529  1.00  0.00           C  
ATOM   3864  CG2 ILE A 290     -14.059  10.767 -50.469  1.00  0.00           C  
ATOM   3865  CD1 ILE A 290     -13.660   9.043 -47.961  1.00  0.00           C  
ATOM   3866  H   ILE A 290     -11.928  12.621 -47.583  1.00  0.00           H  
ATOM   3867  HA  ILE A 290     -11.308  11.591 -50.147  1.00  0.00           H  
ATOM   3868  HB  ILE A 290     -13.892  11.772 -48.582  1.00  0.00           H  
ATOM   3869 HG12 ILE A 290     -12.007  10.357 -47.696  1.00  0.00           H  
ATOM   3870 HG13 ILE A 290     -11.973   9.470 -49.214  1.00  0.00           H  
ATOM   3871 HG21 ILE A 290     -13.438  10.185 -51.151  1.00  0.00           H  
ATOM   3872 HG22 ILE A 290     -14.493  11.610 -51.004  1.00  0.00           H  
ATOM   3873 HG23 ILE A 290     -14.889  10.146 -50.133  1.00  0.00           H  
ATOM   3874 HD11 ILE A 290     -14.415   9.591 -47.398  1.00  0.00           H  
ATOM   3875 HD12 ILE A 290     -13.165   8.334 -47.298  1.00  0.00           H  
ATOM   3876 HD13 ILE A 290     -14.139   8.485 -48.765  1.00  0.00           H  
ATOM   3877  N   VAL A 291     -13.242  14.279 -50.370  1.00  0.00           N  
ATOM   3878  CA  VAL A 291     -13.717  15.305 -51.322  1.00  0.00           C  
ATOM   3879  C   VAL A 291     -12.557  16.146 -51.866  1.00  0.00           C  
ATOM   3880  O   VAL A 291     -12.567  16.533 -53.031  1.00  0.00           O  
ATOM   3881  CB  VAL A 291     -14.790  16.199 -50.662  1.00  0.00           C  
ATOM   3882  CG1 VAL A 291     -15.320  17.278 -51.615  1.00  0.00           C  
ATOM   3883  CG2 VAL A 291     -15.998  15.366 -50.208  1.00  0.00           C  
ATOM   3884  H   VAL A 291     -13.504  14.376 -49.395  1.00  0.00           H  
ATOM   3885  HA  VAL A 291     -14.174  14.806 -52.177  1.00  0.00           H  
ATOM   3886  HB  VAL A 291     -14.358  16.694 -49.792  1.00  0.00           H  
ATOM   3887 HG11 VAL A 291     -15.708  16.819 -52.525  1.00  0.00           H  
ATOM   3888 HG12 VAL A 291     -14.526  17.977 -51.877  1.00  0.00           H  
ATOM   3889 HG13 VAL A 291     -16.116  17.844 -51.130  1.00  0.00           H  
ATOM   3890 HG21 VAL A 291     -16.443  14.853 -51.062  1.00  0.00           H  
ATOM   3891 HG22 VAL A 291     -16.745  16.017 -49.754  1.00  0.00           H  
ATOM   3892 HG23 VAL A 291     -15.701  14.628 -49.464  1.00  0.00           H  
ATOM   3893  N   CYS A 292     -11.510  16.339 -51.062  1.00  0.00           N  
ATOM   3894  CA  CYS A 292     -10.295  17.048 -51.455  1.00  0.00           C  
ATOM   3895  C   CYS A 292      -9.417  16.225 -52.412  1.00  0.00           C  
ATOM   3896  O   CYS A 292      -8.901  16.773 -53.385  1.00  0.00           O  
ATOM   3897  CB  CYS A 292      -9.488  17.435 -50.208  1.00  0.00           C  
ATOM   3898  SG  CYS A 292     -10.486  18.500 -49.125  1.00  0.00           S  
ATOM   3899  H   CYS A 292     -11.566  15.984 -50.120  1.00  0.00           H  
ATOM   3900  HA  CYS A 292     -10.565  17.967 -51.977  1.00  0.00           H  
ATOM   3901  HB2 CYS A 292      -8.585  17.969 -50.507  1.00  0.00           H  
ATOM   3902  HB3 CYS A 292      -9.206  16.533 -49.665  1.00  0.00           H  
ATOM   3903  HG  CYS A 292      -9.738  18.358 -48.028  1.00  0.00           H  
ATOM   3904  N   TRP A 293      -9.260  14.917 -52.175  1.00  0.00           N  
ATOM   3905  CA  TRP A 293      -8.357  14.067 -52.960  1.00  0.00           C  
ATOM   3906  C   TRP A 293      -9.009  13.333 -54.138  1.00  0.00           C  
ATOM   3907  O   TRP A 293      -8.349  13.153 -55.160  1.00  0.00           O  
ATOM   3908  CB  TRP A 293      -7.737  13.004 -52.037  1.00  0.00           C  
ATOM   3909  CG  TRP A 293      -6.646  13.652 -51.228  1.00  0.00           C  
ATOM   3910  CD1 TRP A 293      -6.568  13.647 -49.878  1.00  0.00           C  
ATOM   3911  CD2 TRP A 293      -5.411  14.296 -51.686  1.00  0.00           C  
ATOM   3912  NE1 TRP A 293      -5.386  14.222 -49.469  1.00  0.00           N  
ATOM   3913  CE2 TRP A 293      -4.611  14.602 -50.543  1.00  0.00           C  
ATOM   3914  CE3 TRP A 293      -4.856  14.606 -52.949  1.00  0.00           C  
ATOM   3915  CZ2 TRP A 293      -3.319  15.139 -50.650  1.00  0.00           C  
ATOM   3916  CZ3 TRP A 293      -3.569  15.161 -53.068  1.00  0.00           C  
ATOM   3917  CH2 TRP A 293      -2.794  15.409 -51.922  1.00  0.00           C  
ATOM   3918  H   TRP A 293      -9.662  14.527 -51.329  1.00  0.00           H  
ATOM   3919  HA  TRP A 293      -7.591  14.699 -53.406  1.00  0.00           H  
ATOM   3920  HB2 TRP A 293      -7.283  12.213 -52.635  1.00  0.00           H  
ATOM   3921  HB3 TRP A 293      -8.500  12.567 -51.392  1.00  0.00           H  
ATOM   3922  HD1 TRP A 293      -7.301  13.210 -49.216  1.00  0.00           H  
ATOM   3923  HE1 TRP A 293      -5.114  14.282 -48.498  1.00  0.00           H  
ATOM   3924  HE3 TRP A 293      -5.419  14.397 -53.844  1.00  0.00           H  
ATOM   3925  HZ2 TRP A 293      -2.731  15.328 -49.765  1.00  0.00           H  
ATOM   3926  HZ3 TRP A 293      -3.166  15.382 -54.046  1.00  0.00           H  
ATOM   3927  HH2 TRP A 293      -1.796  15.807 -52.020  1.00  0.00           H  
ATOM   3928  N   THR A 294     -10.273  12.909 -54.038  1.00  0.00           N  
ATOM   3929  CA  THR A 294     -10.910  12.068 -55.076  1.00  0.00           C  
ATOM   3930  C   THR A 294     -10.915  12.725 -56.459  1.00  0.00           C  
ATOM   3931  O   THR A 294     -10.520  12.042 -57.405  1.00  0.00           O  
ATOM   3932  CB  THR A 294     -12.343  11.625 -54.725  1.00  0.00           C  
ATOM   3933  OG1 THR A 294     -12.382  11.039 -53.454  1.00  0.00           O  
ATOM   3934  CG2 THR A 294     -12.885  10.565 -55.684  1.00  0.00           C  
ATOM   3935  H   THR A 294     -10.786  13.109 -53.188  1.00  0.00           H  
ATOM   3936  HA  THR A 294     -10.314  11.159 -55.163  1.00  0.00           H  
ATOM   3937  HB  THR A 294     -13.018  12.480 -54.731  1.00  0.00           H  
ATOM   3938 HG21 THR A 294     -12.199   9.719 -55.729  1.00  0.00           H  
ATOM   3939 HG22 THR A 294     -13.010  10.986 -56.681  1.00  0.00           H  
ATOM   3940 HG23 THR A 294     -13.857  10.219 -55.331  1.00  0.00           H  
ATOM   3941  HG1 THR A 294     -12.292  11.769 -52.815  1.00  0.00           H  
ATOM   3942  N   PRO A 295     -11.273  14.019 -56.625  1.00  0.00           N  
ATOM   3943  CA  PRO A 295     -11.341  14.629 -57.950  1.00  0.00           C  
ATOM   3944  C   PRO A 295      -9.993  14.598 -58.676  1.00  0.00           C  
ATOM   3945  O   PRO A 295      -9.925  14.050 -59.774  1.00  0.00           O  
ATOM   3946  CB  PRO A 295     -11.931  16.037 -57.815  1.00  0.00           C  
ATOM   3947  CG  PRO A 295     -12.729  15.946 -56.517  1.00  0.00           C  
ATOM   3948  CD  PRO A 295     -11.873  14.990 -55.693  1.00  0.00           C  
ATOM   3949  HA  PRO A 295     -12.059  14.064 -58.546  1.00  0.00           H  
ATOM   3950  HB2 PRO A 295     -12.573  16.283 -58.661  1.00  0.00           H  
ATOM   3951  HB3 PRO A 295     -11.144  16.782 -57.720  1.00  0.00           H  
ATOM   3952  HG2 PRO A 295     -13.704  15.497 -56.709  1.00  0.00           H  
ATOM   3953  HG3 PRO A 295     -12.833  16.917 -56.032  1.00  0.00           H  
ATOM   3954  HD2 PRO A 295     -11.077  15.550 -55.204  1.00  0.00           H  
ATOM   3955  HD3 PRO A 295     -12.473  14.483 -54.937  1.00  0.00           H  
ATOM   3956  N   ILE A 296      -8.894  15.017 -58.032  1.00  0.00           N  
ATOM   3957  CA  ILE A 296      -7.558  14.951 -58.639  1.00  0.00           C  
ATOM   3958  C   ILE A 296      -7.081  13.517 -58.836  1.00  0.00           C  
ATOM   3959  O   ILE A 296      -6.566  13.214 -59.907  1.00  0.00           O  
ATOM   3960  CB  ILE A 296      -6.541  15.842 -57.893  1.00  0.00           C  
ATOM   3961  CG1 ILE A 296      -5.192  15.954 -58.632  1.00  0.00           C  
ATOM   3962  CG2 ILE A 296      -6.294  15.419 -56.436  1.00  0.00           C  
ATOM   3963  CD1 ILE A 296      -5.302  16.479 -60.068  1.00  0.00           C  
ATOM   3964  H   ILE A 296      -9.002  15.477 -57.132  1.00  0.00           H  
ATOM   3965  HA  ILE A 296      -7.666  15.368 -59.640  1.00  0.00           H  
ATOM   3966  HB  ILE A 296      -6.964  16.839 -57.863  1.00  0.00           H  
ATOM   3967 HG12 ILE A 296      -4.705  14.979 -58.657  1.00  0.00           H  
ATOM   3968 HG13 ILE A 296      -4.552  16.639 -58.075  1.00  0.00           H  
ATOM   3969 HG21 ILE A 296      -5.870  14.416 -56.395  1.00  0.00           H  
ATOM   3970 HG22 ILE A 296      -7.227  15.440 -55.876  1.00  0.00           H  
ATOM   3971 HG23 ILE A 296      -5.601  16.115 -55.963  1.00  0.00           H  
ATOM   3972 HD11 ILE A 296      -5.798  15.750 -60.706  1.00  0.00           H  
ATOM   3973 HD12 ILE A 296      -4.301  16.653 -60.464  1.00  0.00           H  
ATOM   3974 HD13 ILE A 296      -5.864  17.413 -60.082  1.00  0.00           H  
ATOM   3975  N   HIS A 297      -7.312  12.603 -57.889  1.00  0.00           N  
ATOM   3976  CA  HIS A 297      -6.868  11.214 -58.046  1.00  0.00           C  
ATOM   3977  C   HIS A 297      -7.581  10.486 -59.188  1.00  0.00           C  
ATOM   3978  O   HIS A 297      -6.930   9.735 -59.915  1.00  0.00           O  
ATOM   3979  CB  HIS A 297      -6.977  10.449 -56.720  1.00  0.00           C  
ATOM   3980  CG  HIS A 297      -5.733  10.561 -55.867  1.00  0.00           C  
ATOM   3981  ND1 HIS A 297      -4.673   9.652 -55.880  1.00  0.00           N  
ATOM   3982  CD2 HIS A 297      -5.452  11.543 -54.961  1.00  0.00           C  
ATOM   3983  CE1 HIS A 297      -3.791  10.097 -54.974  1.00  0.00           C  
ATOM   3984  NE2 HIS A 297      -4.235  11.231 -54.408  1.00  0.00           N  
ATOM   3985  H   HIS A 297      -7.775  12.885 -57.030  1.00  0.00           H  
ATOM   3986  HA  HIS A 297      -5.813  11.233 -58.324  1.00  0.00           H  
ATOM   3987  HB2 HIS A 297      -7.122   9.394 -56.945  1.00  0.00           H  
ATOM   3988  HB3 HIS A 297      -7.853  10.777 -56.161  1.00  0.00           H  
ATOM   3989  HD2 HIS A 297      -6.069  12.389 -54.713  1.00  0.00           H  
ATOM   3990  HE2 HIS A 297      -3.780  11.729 -53.654  1.00  0.00           H  
ATOM   3991  HE1 HIS A 297      -2.865   9.602 -54.722  1.00  0.00           H  
ATOM   3992  N   ILE A 298      -8.862  10.775 -59.424  1.00  0.00           N  
ATOM   3993  CA  ILE A 298      -9.608  10.263 -60.578  1.00  0.00           C  
ATOM   3994  C   ILE A 298      -9.156  10.949 -61.876  1.00  0.00           C  
ATOM   3995  O   ILE A 298      -8.875  10.253 -62.848  1.00  0.00           O  
ATOM   3996  CB  ILE A 298     -11.128  10.394 -60.322  1.00  0.00           C  
ATOM   3997  CG1 ILE A 298     -11.597   9.560 -59.104  1.00  0.00           C  
ATOM   3998  CG2 ILE A 298     -11.950  10.024 -61.571  1.00  0.00           C  
ATOM   3999  CD1 ILE A 298     -11.381   8.042 -59.212  1.00  0.00           C  
ATOM   4000  H   ILE A 298      -9.343  11.399 -58.781  1.00  0.00           H  
ATOM   4001  HA  ILE A 298      -9.365   9.209 -60.705  1.00  0.00           H  
ATOM   4002  HB  ILE A 298     -11.341  11.441 -60.098  1.00  0.00           H  
ATOM   4003 HG12 ILE A 298     -12.663   9.741 -58.953  1.00  0.00           H  
ATOM   4004 HG13 ILE A 298     -11.086   9.915 -58.208  1.00  0.00           H  
ATOM   4005 HG21 ILE A 298     -11.661   9.040 -61.941  1.00  0.00           H  
ATOM   4006 HG22 ILE A 298     -11.785  10.759 -62.360  1.00  0.00           H  
ATOM   4007 HG23 ILE A 298     -13.013  10.022 -61.331  1.00  0.00           H  
ATOM   4008 HD11 ILE A 298     -11.905   7.642 -60.079  1.00  0.00           H  
ATOM   4009 HD12 ILE A 298     -11.776   7.559 -58.318  1.00  0.00           H  
ATOM   4010 HD13 ILE A 298     -10.319   7.810 -59.288  1.00  0.00           H  
ATOM   4011  N   TYR A 299      -8.940  12.269 -61.885  1.00  0.00           N  
ATOM   4012  CA  TYR A 299      -8.422  12.996 -63.059  1.00  0.00           C  
ATOM   4013  C   TYR A 299      -7.020  12.505 -63.471  1.00  0.00           C  
ATOM   4014  O   TYR A 299      -6.724  12.351 -64.659  1.00  0.00           O  
ATOM   4015  CB  TYR A 299      -8.421  14.511 -62.774  1.00  0.00           C  
ATOM   4016  CG  TYR A 299      -8.847  15.431 -63.912  1.00  0.00           C  
ATOM   4017  CD1 TYR A 299      -8.329  15.292 -65.216  1.00  0.00           C  
ATOM   4018  CD2 TYR A 299      -9.746  16.482 -63.638  1.00  0.00           C  
ATOM   4019  CE1 TYR A 299      -8.683  16.207 -66.224  1.00  0.00           C  
ATOM   4020  CE2 TYR A 299     -10.111  17.396 -64.640  1.00  0.00           C  
ATOM   4021  CZ  TYR A 299      -9.571  17.268 -65.939  1.00  0.00           C  
ATOM   4022  OH  TYR A 299      -9.899  18.165 -66.910  1.00  0.00           O  
ATOM   4023  H   TYR A 299      -9.177  12.805 -61.055  1.00  0.00           H  
ATOM   4024  HA  TYR A 299      -9.102  12.822 -63.894  1.00  0.00           H  
ATOM   4025  HB2 TYR A 299      -7.435  14.815 -62.423  1.00  0.00           H  
ATOM   4026  HB3 TYR A 299      -9.107  14.706 -61.956  1.00  0.00           H  
ATOM   4027  HD1 TYR A 299      -7.649  14.493 -65.450  1.00  0.00           H  
ATOM   4028  HD2 TYR A 299     -10.160  16.591 -62.648  1.00  0.00           H  
ATOM   4029  HE1 TYR A 299      -8.281  16.100 -67.220  1.00  0.00           H  
ATOM   4030  HE2 TYR A 299     -10.797  18.199 -64.412  1.00  0.00           H  
ATOM   4031  HH  TYR A 299     -10.530  18.823 -66.610  1.00  0.00           H  
ATOM   4032  N   VAL A 300      -6.170  12.200 -62.485  1.00  0.00           N  
ATOM   4033  CA  VAL A 300      -4.830  11.621 -62.653  1.00  0.00           C  
ATOM   4034  C   VAL A 300      -4.906  10.254 -63.343  1.00  0.00           C  
ATOM   4035  O   VAL A 300      -4.150  10.032 -64.289  1.00  0.00           O  
ATOM   4036  CB  VAL A 300      -4.113  11.544 -61.282  1.00  0.00           C  
ATOM   4037  CG1 VAL A 300      -2.916  10.583 -61.277  1.00  0.00           C  
ATOM   4038  CG2 VAL A 300      -3.584  12.919 -60.846  1.00  0.00           C  
ATOM   4039  H   VAL A 300      -6.477  12.395 -61.535  1.00  0.00           H  
ATOM   4040  HA  VAL A 300      -4.246  12.275 -63.297  1.00  0.00           H  
ATOM   4041  HB  VAL A 300      -4.822  11.193 -60.534  1.00  0.00           H  
ATOM   4042 HG11 VAL A 300      -2.232  10.843 -62.083  1.00  0.00           H  
ATOM   4043 HG12 VAL A 300      -3.256   9.555 -61.400  1.00  0.00           H  
ATOM   4044 HG13 VAL A 300      -2.390  10.656 -60.326  1.00  0.00           H  
ATOM   4045 HG21 VAL A 300      -2.709  13.183 -61.436  1.00  0.00           H  
ATOM   4046 HG22 VAL A 300      -3.298  12.887 -59.795  1.00  0.00           H  
ATOM   4047 HG23 VAL A 300      -4.340  13.689 -60.983  1.00  0.00           H  
ATOM   4048  N   ILE A 301      -5.857   9.390 -62.962  1.00  0.00           N  
ATOM   4049  CA  ILE A 301      -6.027   8.044 -63.541  1.00  0.00           C  
ATOM   4050  C   ILE A 301      -6.810   8.038 -64.864  1.00  0.00           C  
ATOM   4051  O   ILE A 301      -6.455   7.272 -65.756  1.00  0.00           O  
ATOM   4052  CB  ILE A 301      -6.691   7.120 -62.475  1.00  0.00           C  
ATOM   4053  CG1 ILE A 301      -5.729   6.911 -61.278  1.00  0.00           C  
ATOM   4054  CG2 ILE A 301      -7.062   5.752 -63.084  1.00  0.00           C  
ATOM   4055  CD1 ILE A 301      -4.339   6.343 -61.601  1.00  0.00           C  
ATOM   4056  H   ILE A 301      -6.465   9.656 -62.195  1.00  0.00           H  
ATOM   4057  HA  ILE A 301      -5.039   7.675 -63.807  1.00  0.00           H  
ATOM   4058  HB  ILE A 301      -7.609   7.572 -62.095  1.00  0.00           H  
ATOM   4059 HG12 ILE A 301      -6.211   6.247 -60.558  1.00  0.00           H  
ATOM   4060 HG13 ILE A 301      -5.578   7.860 -60.777  1.00  0.00           H  
ATOM   4061 HG21 ILE A 301      -6.215   5.322 -63.619  1.00  0.00           H  
ATOM   4062 HG22 ILE A 301      -7.899   5.861 -63.775  1.00  0.00           H  
ATOM   4063 HG23 ILE A 301      -7.371   5.066 -62.295  1.00  0.00           H  
ATOM   4064 HD11 ILE A 301      -4.424   5.432 -62.187  1.00  0.00           H  
ATOM   4065 HD12 ILE A 301      -3.817   6.120 -60.672  1.00  0.00           H  
ATOM   4066 HD13 ILE A 301      -3.755   7.074 -62.156  1.00  0.00           H  
ATOM   4067  N   ILE A 302      -7.744   8.967 -65.097  1.00  0.00           N  
ATOM   4068  CA  ILE A 302      -8.360   9.170 -66.425  1.00  0.00           C  
ATOM   4069  C   ILE A 302      -7.265   9.475 -67.455  1.00  0.00           C  
ATOM   4070  O   ILE A 302      -7.116   8.752 -68.438  1.00  0.00           O  
ATOM   4071  CB  ILE A 302      -9.436  10.283 -66.361  1.00  0.00           C  
ATOM   4072  CG1 ILE A 302     -10.682   9.753 -65.613  1.00  0.00           C  
ATOM   4073  CG2 ILE A 302      -9.837  10.776 -67.766  1.00  0.00           C  
ATOM   4074  CD1 ILE A 302     -11.690  10.844 -65.231  1.00  0.00           C  
ATOM   4075  H   ILE A 302      -8.034   9.561 -64.326  1.00  0.00           H  
ATOM   4076  HA  ILE A 302      -8.840   8.242 -66.739  1.00  0.00           H  
ATOM   4077  HB  ILE A 302      -9.025  11.131 -65.810  1.00  0.00           H  
ATOM   4078 HG12 ILE A 302     -10.374   9.257 -64.694  1.00  0.00           H  
ATOM   4079 HG13 ILE A 302     -11.185   9.008 -66.231  1.00  0.00           H  
ATOM   4080 HG21 ILE A 302     -10.223   9.944 -68.354  1.00  0.00           H  
ATOM   4081 HG22 ILE A 302      -8.986  11.217 -68.286  1.00  0.00           H  
ATOM   4082 HG23 ILE A 302     -10.600  11.549 -67.697  1.00  0.00           H  
ATOM   4083 HD11 ILE A 302     -11.193  11.623 -64.652  1.00  0.00           H  
ATOM   4084 HD12 ILE A 302     -12.483  10.402 -64.627  1.00  0.00           H  
ATOM   4085 HD13 ILE A 302     -12.143  11.281 -66.120  1.00  0.00           H  
ATOM   4086  N   LYS A 303      -6.372  10.411 -67.121  1.00  0.00           N  
ATOM   4087  CA  LYS A 303      -5.169  10.743 -67.900  1.00  0.00           C  
ATOM   4088  C   LYS A 303      -3.988   9.780 -67.662  1.00  0.00           C  
ATOM   4089  O   LYS A 303      -2.837  10.124 -67.931  1.00  0.00           O  
ATOM   4090  CB  LYS A 303      -4.792  12.200 -67.564  1.00  0.00           C  
ATOM   4091  CG  LYS A 303      -5.872  13.150 -68.114  1.00  0.00           C  
ATOM   4092  CD  LYS A 303      -5.479  14.631 -67.988  1.00  0.00           C  
ATOM   4093  CE  LYS A 303      -5.044  15.036 -66.575  1.00  0.00           C  
ATOM   4094  NZ  LYS A 303      -3.597  14.859 -66.379  1.00  0.00           N1+
ATOM   4095  H   LYS A 303      -6.532  10.920 -66.257  1.00  0.00           H  
ATOM   4096  HA  LYS A 303      -5.407  10.649 -68.962  1.00  0.00           H  
ATOM   4097  HB2 LYS A 303      -3.833  12.454 -68.017  1.00  0.00           H  
ATOM   4098  HB3 LYS A 303      -4.750  12.304 -66.483  1.00  0.00           H  
ATOM   4099  HG2 LYS A 303      -6.806  12.995 -67.570  1.00  0.00           H  
ATOM   4100  HG3 LYS A 303      -6.049  12.931 -69.168  1.00  0.00           H  
ATOM   4101  HD2 LYS A 303      -6.346  15.231 -68.263  1.00  0.00           H  
ATOM   4102  HD3 LYS A 303      -4.683  14.860 -68.698  1.00  0.00           H  
ATOM   4103  HE2 LYS A 303      -5.589  14.442 -65.841  1.00  0.00           H  
ATOM   4104  HE3 LYS A 303      -5.283  16.087 -66.417  1.00  0.00           H  
ATOM   4105  HZ1 LYS A 303      -3.326  15.151 -65.450  1.00  0.00           H  
ATOM   4106  HZ2 LYS A 303      -3.084  15.412 -67.052  1.00  0.00           H  
ATOM   4107  HZ3 LYS A 303      -3.343  13.885 -66.489  1.00  0.00           H  
ATOM   4108  N   ALA A 304      -4.264   8.577 -67.156  1.00  0.00           N  
ATOM   4109  CA  ALA A 304      -3.373   7.415 -67.192  1.00  0.00           C  
ATOM   4110  C   ALA A 304      -3.905   6.295 -68.111  1.00  0.00           C  
ATOM   4111  O   ALA A 304      -3.236   5.277 -68.279  1.00  0.00           O  
ATOM   4112  CB  ALA A 304      -3.139   6.912 -65.761  1.00  0.00           C  
ATOM   4113  H   ALA A 304      -5.212   8.404 -66.854  1.00  0.00           H  
ATOM   4114  HA  ALA A 304      -2.419   7.722 -67.611  1.00  0.00           H  
ATOM   4115  HB1 ALA A 304      -4.022   6.384 -65.403  1.00  0.00           H  
ATOM   4116  HB2 ALA A 304      -2.924   7.747 -65.098  1.00  0.00           H  
ATOM   4117  HB3 ALA A 304      -2.298   6.219 -65.751  1.00  0.00           H  
ATOM   4118  N   LEU A 305      -5.104   6.475 -68.684  1.00  0.00           N  
ATOM   4119  CA  LEU A 305      -5.823   5.483 -69.491  1.00  0.00           C  
ATOM   4120  C   LEU A 305      -6.302   6.043 -70.842  1.00  0.00           C  
ATOM   4121  O   LEU A 305      -6.332   5.301 -71.821  1.00  0.00           O  
ATOM   4122  CB  LEU A 305      -7.024   4.970 -68.672  1.00  0.00           C  
ATOM   4123  CG  LEU A 305      -6.668   4.225 -67.369  1.00  0.00           C  
ATOM   4124  CD1 LEU A 305      -7.949   3.910 -66.595  1.00  0.00           C  
ATOM   4125  CD2 LEU A 305      -5.935   2.908 -67.633  1.00  0.00           C  
ATOM   4126  H   LEU A 305      -5.609   7.321 -68.455  1.00  0.00           H  
ATOM   4127  HA  LEU A 305      -5.163   4.645 -69.721  1.00  0.00           H  
ATOM   4128  HB2 LEU A 305      -7.612   4.301 -69.302  1.00  0.00           H  
ATOM   4129  HB3 LEU A 305      -7.654   5.826 -68.421  1.00  0.00           H  
ATOM   4130  HG  LEU A 305      -6.039   4.850 -66.738  1.00  0.00           H  
ATOM   4131 HD11 LEU A 305      -8.602   3.271 -67.190  1.00  0.00           H  
ATOM   4132 HD12 LEU A 305      -8.466   4.841 -66.359  1.00  0.00           H  
ATOM   4133 HD13 LEU A 305      -7.699   3.407 -65.661  1.00  0.00           H  
ATOM   4134 HD21 LEU A 305      -6.523   2.276 -68.297  1.00  0.00           H  
ATOM   4135 HD22 LEU A 305      -5.764   2.387 -66.692  1.00  0.00           H  
ATOM   4136 HD23 LEU A 305      -4.966   3.110 -68.088  1.00  0.00           H  
ATOM   4137  N   ILE A 306      -6.664   7.331 -70.914  1.00  0.00           N  
ATOM   4138  CA  ILE A 306      -7.128   8.006 -72.137  1.00  0.00           C  
ATOM   4139  C   ILE A 306      -6.566   9.429 -72.277  1.00  0.00           C  
ATOM   4140  O   ILE A 306      -6.266  10.110 -71.297  1.00  0.00           O  
ATOM   4141  CB  ILE A 306      -8.675   8.029 -72.238  1.00  0.00           C  
ATOM   4142  CG1 ILE A 306      -9.352   8.770 -71.060  1.00  0.00           C  
ATOM   4143  CG2 ILE A 306      -9.234   6.604 -72.397  1.00  0.00           C  
ATOM   4144  CD1 ILE A 306     -10.846   9.036 -71.290  1.00  0.00           C  
ATOM   4145  H   ILE A 306      -6.650   7.886 -70.066  1.00  0.00           H  
ATOM   4146  HA  ILE A 306      -6.754   7.444 -72.994  1.00  0.00           H  
ATOM   4147  HB  ILE A 306      -8.927   8.568 -73.153  1.00  0.00           H  
ATOM   4148 HG12 ILE A 306      -8.869   9.736 -70.913  1.00  0.00           H  
ATOM   4149 HG13 ILE A 306      -9.233   8.191 -70.144  1.00  0.00           H  
ATOM   4150 HG21 ILE A 306      -9.136   6.051 -71.463  1.00  0.00           H  
ATOM   4151 HG22 ILE A 306      -8.685   6.075 -73.177  1.00  0.00           H  
ATOM   4152 HG23 ILE A 306     -10.284   6.638 -72.685  1.00  0.00           H  
ATOM   4153 HD11 ILE A 306     -10.988   9.556 -72.238  1.00  0.00           H  
ATOM   4154 HD12 ILE A 306     -11.232   9.662 -70.487  1.00  0.00           H  
ATOM   4155 HD13 ILE A 306     -11.403   8.100 -71.300  1.00  0.00           H  
ATOM   4156  N   THR A 307      -6.534   9.914 -73.519  1.00  0.00           N  
ATOM   4157  CA  THR A 307      -6.357  11.334 -73.846  1.00  0.00           C  
ATOM   4158  C   THR A 307      -7.703  12.056 -73.754  1.00  0.00           C  
ATOM   4159  O   THR A 307      -8.705  11.561 -74.268  1.00  0.00           O  
ATOM   4160  CB  THR A 307      -5.777  11.501 -75.261  1.00  0.00           C  
ATOM   4161  OG1 THR A 307      -4.604  10.733 -75.400  1.00  0.00           O  
ATOM   4162  CG2 THR A 307      -5.389  12.944 -75.588  1.00  0.00           C  
ATOM   4163  H   THR A 307      -6.784   9.297 -74.275  1.00  0.00           H  
ATOM   4164  HA  THR A 307      -5.661  11.779 -73.134  1.00  0.00           H  
ATOM   4165  HB  THR A 307      -6.508  11.153 -75.992  1.00  0.00           H  
ATOM   4166 HG21 THR A 307      -4.687  13.319 -74.843  1.00  0.00           H  
ATOM   4167 HG22 THR A 307      -6.274  13.580 -75.600  1.00  0.00           H  
ATOM   4168 HG23 THR A 307      -4.925  12.987 -76.573  1.00  0.00           H  
ATOM   4169  HG1 THR A 307      -4.373  10.716 -76.331  1.00  0.00           H  
ATOM   4170  N   ILE A 308      -7.714  13.264 -73.188  1.00  0.00           N  
ATOM   4171  CA  ILE A 308      -8.867  14.183 -73.163  1.00  0.00           C  
ATOM   4172  C   ILE A 308      -8.430  15.584 -73.636  1.00  0.00           C  
ATOM   4173  O   ILE A 308      -7.235  15.888 -73.572  1.00  0.00           O  
ATOM   4174  CB  ILE A 308      -9.570  14.174 -71.783  1.00  0.00           C  
ATOM   4175  CG1 ILE A 308      -8.581  14.281 -70.602  1.00  0.00           C  
ATOM   4176  CG2 ILE A 308     -10.434  12.904 -71.672  1.00  0.00           C  
ATOM   4177  CD1 ILE A 308      -9.267  14.525 -69.253  1.00  0.00           C  
ATOM   4178  H   ILE A 308      -6.845  13.625 -72.823  1.00  0.00           H  
ATOM   4179  HA  ILE A 308      -9.589  13.833 -73.900  1.00  0.00           H  
ATOM   4180  HB  ILE A 308     -10.241  15.030 -71.733  1.00  0.00           H  
ATOM   4181 HG12 ILE A 308      -7.893  15.106 -70.786  1.00  0.00           H  
ATOM   4182 HG13 ILE A 308      -8.000  13.361 -70.529  1.00  0.00           H  
ATOM   4183 HG21 ILE A 308      -9.799  12.020 -71.608  1.00  0.00           H  
ATOM   4184 HG22 ILE A 308     -11.078  12.809 -72.547  1.00  0.00           H  
ATOM   4185 HG23 ILE A 308     -11.073  12.950 -70.791  1.00  0.00           H  
ATOM   4186 HD11 ILE A 308      -9.795  15.479 -69.269  1.00  0.00           H  
ATOM   4187 HD12 ILE A 308      -8.510  14.546 -68.475  1.00  0.00           H  
ATOM   4188 HD13 ILE A 308      -9.964  13.723 -69.019  1.00  0.00           H  
ATOM   4189  N   PRO A 309      -9.325  16.394 -74.239  1.00  0.00           N  
ATOM   4190  CA  PRO A 309      -8.925  17.389 -75.237  1.00  0.00           C  
ATOM   4191  C   PRO A 309      -8.287  18.671 -74.681  1.00  0.00           C  
ATOM   4192  O   PRO A 309      -8.668  19.191 -73.627  1.00  0.00           O  
ATOM   4193  CB  PRO A 309     -10.187  17.685 -76.055  1.00  0.00           C  
ATOM   4194  CG  PRO A 309     -11.311  17.425 -75.055  1.00  0.00           C  
ATOM   4195  CD  PRO A 309     -10.775  16.235 -74.260  1.00  0.00           C  
ATOM   4196  HA  PRO A 309      -8.196  16.928 -75.906  1.00  0.00           H  
ATOM   4197  HB2 PRO A 309     -10.262  16.972 -76.878  1.00  0.00           H  
ATOM   4198  HB3 PRO A 309     -10.210  18.705 -76.438  1.00  0.00           H  
ATOM   4199  HG2 PRO A 309     -12.252  17.189 -75.552  1.00  0.00           H  
ATOM   4200  HG3 PRO A 309     -11.426  18.288 -74.396  1.00  0.00           H  
ATOM   4201  HD2 PRO A 309     -11.195  16.250 -73.255  1.00  0.00           H  
ATOM   4202  HD3 PRO A 309     -11.039  15.308 -74.770  1.00  0.00           H  
ATOM   4203  N   GLU A 310      -7.379  19.225 -75.485  1.00  0.00           N  
ATOM   4204  CA  GLU A 310      -6.686  20.505 -75.307  1.00  0.00           C  
ATOM   4205  C   GLU A 310      -7.679  21.677 -75.247  1.00  0.00           C  
ATOM   4206  O   GLU A 310      -8.246  22.078 -76.267  1.00  0.00           O  
ATOM   4207  CB  GLU A 310      -5.724  20.695 -76.489  1.00  0.00           C  
ATOM   4208  CG  GLU A 310      -4.623  19.634 -76.715  1.00  0.00           C  
ATOM   4209  CD  GLU A 310      -3.251  19.989 -76.120  1.00  0.00           C  
ATOM   4210  OE1 GLU A 310      -2.933  21.192 -75.974  1.00  0.00           O  
ATOM   4211  OE2 GLU A 310      -2.472  19.060 -75.815  1.00  0.00           O1-
ATOM   4212  H   GLU A 310      -7.157  18.735 -76.337  1.00  0.00           H  
ATOM   4213  HA  GLU A 310      -6.118  20.507 -74.384  1.00  0.00           H  
ATOM   4214  HB2 GLU A 310      -5.272  21.671 -76.367  1.00  0.00           H  
ATOM   4215  HB3 GLU A 310      -6.327  20.717 -77.398  1.00  0.00           H  
ATOM   4216  HG2 GLU A 310      -4.490  19.520 -77.792  1.00  0.00           H  
ATOM   4217  HG3 GLU A 310      -4.956  18.665 -76.336  1.00  0.00           H  
ATOM   4218  N   THR A 311      -7.996  22.142 -74.034  1.00  0.00           N  
ATOM   4219  CA  THR A 311      -9.133  23.044 -73.798  1.00  0.00           C  
ATOM   4220  C   THR A 311      -8.991  23.889 -72.531  1.00  0.00           C  
ATOM   4221  O   THR A 311      -8.481  23.440 -71.498  1.00  0.00           O  
ATOM   4222  CB  THR A 311     -10.469  22.273 -73.676  1.00  0.00           C  
ATOM   4223  OG1 THR A 311     -10.393  21.260 -72.700  1.00  0.00           O  
ATOM   4224  CG2 THR A 311     -10.981  21.618 -74.955  1.00  0.00           C  
ATOM   4225  H   THR A 311      -7.435  21.859 -73.242  1.00  0.00           H  
ATOM   4226  HA  THR A 311      -9.206  23.730 -74.642  1.00  0.00           H  
ATOM   4227  HB  THR A 311     -11.237  22.981 -73.363  1.00  0.00           H  
ATOM   4228 HG21 THR A 311     -10.324  20.805 -75.256  1.00  0.00           H  
ATOM   4229 HG22 THR A 311     -11.023  22.357 -75.755  1.00  0.00           H  
ATOM   4230 HG23 THR A 311     -11.981  21.220 -74.785  1.00  0.00           H  
ATOM   4231  HG1 THR A 311      -9.786  20.585 -73.052  1.00  0.00           H  
ATOM   4232  N   THR A 312      -9.688  25.031 -72.537  1.00  0.00           N  
ATOM   4233  CA  THR A 312     -10.118  25.789 -71.348  1.00  0.00           C  
ATOM   4234  C   THR A 312     -10.769  24.896 -70.290  1.00  0.00           C  
ATOM   4235  O   THR A 312     -10.427  24.996 -69.116  1.00  0.00           O  
ATOM   4236  CB  THR A 312     -11.160  26.847 -71.757  1.00  0.00           C  
ATOM   4237  OG1 THR A 312     -10.696  27.540 -72.886  1.00  0.00           O  
ATOM   4238  CG2 THR A 312     -11.463  27.861 -70.653  1.00  0.00           C  
ATOM   4239  H   THR A 312      -9.966  25.418 -73.430  1.00  0.00           H  
ATOM   4240  HA  THR A 312      -9.255  26.286 -70.906  1.00  0.00           H  
ATOM   4241  HB  THR A 312     -12.089  26.347 -72.036  1.00  0.00           H  
ATOM   4242 HG21 THR A 312     -10.541  28.289 -70.264  1.00  0.00           H  
ATOM   4243 HG22 THR A 312     -11.989  27.368 -69.835  1.00  0.00           H  
ATOM   4244 HG23 THR A 312     -12.098  28.657 -71.042  1.00  0.00           H  
ATOM   4245  HG1 THR A 312     -11.386  28.125 -73.213  1.00  0.00           H  
ATOM   4246  N   PHE A 313     -11.664  23.989 -70.705  1.00  0.00           N  
ATOM   4247  CA  PHE A 313     -12.385  23.080 -69.812  1.00  0.00           C  
ATOM   4248  C   PHE A 313     -11.435  22.158 -69.042  1.00  0.00           C  
ATOM   4249  O   PHE A 313     -11.494  22.119 -67.810  1.00  0.00           O  
ATOM   4250  CB  PHE A 313     -13.405  22.267 -70.623  1.00  0.00           C  
ATOM   4251  CG  PHE A 313     -14.036  21.138 -69.829  1.00  0.00           C  
ATOM   4252  CD1 PHE A 313     -15.041  21.414 -68.884  1.00  0.00           C  
ATOM   4253  CD2 PHE A 313     -13.567  19.818 -69.987  1.00  0.00           C  
ATOM   4254  CE1 PHE A 313     -15.578  20.375 -68.102  1.00  0.00           C  
ATOM   4255  CE2 PHE A 313     -14.102  18.781 -69.202  1.00  0.00           C  
ATOM   4256  CZ  PHE A 313     -15.108  19.060 -68.260  1.00  0.00           C  
ATOM   4257  H   PHE A 313     -11.861  23.926 -71.691  1.00  0.00           H  
ATOM   4258  HA  PHE A 313     -12.928  23.667 -69.069  1.00  0.00           H  
ATOM   4259  HB2 PHE A 313     -12.911  21.843 -71.499  1.00  0.00           H  
ATOM   4260  HB3 PHE A 313     -14.191  22.934 -70.979  1.00  0.00           H  
ATOM   4261  HD1 PHE A 313     -15.399  22.424 -68.750  1.00  0.00           H  
ATOM   4262  HD2 PHE A 313     -12.786  19.599 -70.700  1.00  0.00           H  
ATOM   4263  HE1 PHE A 313     -16.350  20.588 -67.376  1.00  0.00           H  
ATOM   4264  HE2 PHE A 313     -13.739  17.770 -69.319  1.00  0.00           H  
ATOM   4265  HZ  PHE A 313     -15.519  18.262 -67.657  1.00  0.00           H  
ATOM   4266  N   GLN A 314     -10.517  21.478 -69.739  1.00  0.00           N  
ATOM   4267  CA  GLN A 314      -9.516  20.634 -69.089  1.00  0.00           C  
ATOM   4268  C   GLN A 314      -8.602  21.466 -68.188  1.00  0.00           C  
ATOM   4269  O   GLN A 314      -8.399  21.108 -67.033  1.00  0.00           O  
ATOM   4270  CB  GLN A 314      -8.728  19.827 -70.134  1.00  0.00           C  
ATOM   4271  CG  GLN A 314      -7.513  19.121 -69.500  1.00  0.00           C  
ATOM   4272  CD  GLN A 314      -6.927  17.978 -70.318  1.00  0.00           C  
ATOM   4273  OE1 GLN A 314      -6.252  17.117 -69.775  1.00  0.00           O  
ATOM   4274  NE2 GLN A 314      -7.094  17.942 -71.620  1.00  0.00           N  
ATOM   4275  H   GLN A 314     -10.511  21.543 -70.752  1.00  0.00           H  
ATOM   4276  HA  GLN A 314     -10.039  19.927 -68.451  1.00  0.00           H  
ATOM   4277  HB2 GLN A 314      -8.371  20.491 -70.924  1.00  0.00           H  
ATOM   4278  HB3 GLN A 314      -9.399  19.085 -70.570  1.00  0.00           H  
ATOM   4279  HG2 GLN A 314      -7.809  18.707 -68.536  1.00  0.00           H  
ATOM   4280  HG3 GLN A 314      -6.722  19.854 -69.335  1.00  0.00           H  
ATOM   4281 HE21 GLN A 314      -6.727  17.149 -72.131  1.00  0.00           H  
ATOM   4282 HE22 GLN A 314      -7.669  18.622 -72.103  1.00  0.00           H  
ATOM   4283  N   THR A 315      -8.134  22.617 -68.676  1.00  0.00           N  
ATOM   4284  CA  THR A 315      -7.224  23.500 -67.935  1.00  0.00           C  
ATOM   4285  C   THR A 315      -7.830  23.946 -66.599  1.00  0.00           C  
ATOM   4286  O   THR A 315      -7.223  23.750 -65.549  1.00  0.00           O  
ATOM   4287  CB  THR A 315      -6.857  24.733 -68.776  1.00  0.00           C  
ATOM   4288  OG1 THR A 315      -6.356  24.383 -70.045  1.00  0.00           O  
ATOM   4289  CG2 THR A 315      -5.739  25.540 -68.126  1.00  0.00           C  
ATOM   4290  H   THR A 315      -8.369  22.852 -69.633  1.00  0.00           H  
ATOM   4291  HA  THR A 315      -6.307  22.950 -67.715  1.00  0.00           H  
ATOM   4292  HB  THR A 315      -7.733  25.368 -68.907  1.00  0.00           H  
ATOM   4293 HG21 THR A 315      -4.845  24.923 -68.020  1.00  0.00           H  
ATOM   4294 HG22 THR A 315      -6.050  25.884 -67.146  1.00  0.00           H  
ATOM   4295 HG23 THR A 315      -5.512  26.404 -68.745  1.00  0.00           H  
ATOM   4296  HG1 THR A 315      -7.054  23.952 -70.570  1.00  0.00           H  
ATOM   4297  N   VAL A 316      -9.047  24.502 -66.613  1.00  0.00           N  
ATOM   4298  CA  VAL A 316      -9.727  24.983 -65.398  1.00  0.00           C  
ATOM   4299  C   VAL A 316     -10.040  23.826 -64.452  1.00  0.00           C  
ATOM   4300  O   VAL A 316      -9.735  23.914 -63.264  1.00  0.00           O  
ATOM   4301  CB  VAL A 316     -11.009  25.767 -65.753  1.00  0.00           C  
ATOM   4302  CG1 VAL A 316     -11.815  26.187 -64.515  1.00  0.00           C  
ATOM   4303  CG2 VAL A 316     -10.687  27.059 -66.516  1.00  0.00           C  
ATOM   4304  H   VAL A 316      -9.525  24.600 -67.503  1.00  0.00           H  
ATOM   4305  HA  VAL A 316      -9.057  25.652 -64.858  1.00  0.00           H  
ATOM   4306  HB  VAL A 316     -11.643  25.141 -66.382  1.00  0.00           H  
ATOM   4307 HG11 VAL A 316     -11.186  26.761 -63.833  1.00  0.00           H  
ATOM   4308 HG12 VAL A 316     -12.197  25.309 -63.994  1.00  0.00           H  
ATOM   4309 HG13 VAL A 316     -12.668  26.796 -64.816  1.00  0.00           H  
ATOM   4310 HG21 VAL A 316     -10.178  27.763 -65.858  1.00  0.00           H  
ATOM   4311 HG22 VAL A 316     -11.615  27.505 -66.869  1.00  0.00           H  
ATOM   4312 HG23 VAL A 316     -10.055  26.854 -67.378  1.00  0.00           H  
ATOM   4313  N   SER A 317     -10.608  22.728 -64.963  1.00  0.00           N  
ATOM   4314  CA  SER A 317     -11.068  21.623 -64.111  1.00  0.00           C  
ATOM   4315  C   SER A 317      -9.920  20.805 -63.510  1.00  0.00           C  
ATOM   4316  O   SER A 317      -9.997  20.452 -62.334  1.00  0.00           O  
ATOM   4317  CB  SER A 317     -12.077  20.732 -64.843  1.00  0.00           C  
ATOM   4318  OG  SER A 317     -11.525  20.168 -66.015  1.00  0.00           O  
ATOM   4319  H   SER A 317     -10.764  22.676 -65.963  1.00  0.00           H  
ATOM   4320  HA  SER A 317     -11.601  22.060 -63.266  1.00  0.00           H  
ATOM   4321  HB2 SER A 317     -12.952  21.326 -65.112  1.00  0.00           H  
ATOM   4322  HB3 SER A 317     -12.397  19.933 -64.174  1.00  0.00           H  
ATOM   4323  HG  SER A 317     -11.573  20.852 -66.715  1.00  0.00           H  
ATOM   4324  N   TRP A 318      -8.809  20.611 -64.229  1.00  0.00           N  
ATOM   4325  CA  TRP A 318      -7.600  19.981 -63.689  1.00  0.00           C  
ATOM   4326  C   TRP A 318      -6.965  20.822 -62.576  1.00  0.00           C  
ATOM   4327  O   TRP A 318      -6.733  20.314 -61.479  1.00  0.00           O  
ATOM   4328  CB  TRP A 318      -6.604  19.723 -64.823  1.00  0.00           C  
ATOM   4329  CG  TRP A 318      -5.234  19.309 -64.384  1.00  0.00           C  
ATOM   4330  CD1 TRP A 318      -4.169  20.131 -64.283  1.00  0.00           C  
ATOM   4331  CD2 TRP A 318      -4.756  17.998 -63.955  1.00  0.00           C  
ATOM   4332  NE1 TRP A 318      -3.072  19.427 -63.847  1.00  0.00           N  
ATOM   4333  CE2 TRP A 318      -3.360  18.091 -63.683  1.00  0.00           C  
ATOM   4334  CE3 TRP A 318      -5.359  16.739 -63.768  1.00  0.00           C  
ATOM   4335  CZ2 TRP A 318      -2.590  16.982 -63.307  1.00  0.00           C  
ATOM   4336  CZ3 TRP A 318      -4.602  15.620 -63.375  1.00  0.00           C  
ATOM   4337  CH2 TRP A 318      -3.219  15.737 -63.162  1.00  0.00           C  
ATOM   4338  H   TRP A 318      -8.791  20.921 -65.196  1.00  0.00           H  
ATOM   4339  HA  TRP A 318      -7.859  19.014 -63.257  1.00  0.00           H  
ATOM   4340  HB2 TRP A 318      -6.514  20.630 -65.425  1.00  0.00           H  
ATOM   4341  HB3 TRP A 318      -7.009  18.943 -65.468  1.00  0.00           H  
ATOM   4342  HD1 TRP A 318      -4.180  21.183 -64.514  1.00  0.00           H  
ATOM   4343  HE1 TRP A 318      -2.167  19.855 -63.701  1.00  0.00           H  
ATOM   4344  HE3 TRP A 318      -6.418  16.639 -63.931  1.00  0.00           H  
ATOM   4345  HZ2 TRP A 318      -1.532  17.086 -63.113  1.00  0.00           H  
ATOM   4346  HZ3 TRP A 318      -5.085  14.665 -63.240  1.00  0.00           H  
ATOM   4347  HH2 TRP A 318      -2.640  14.878 -62.867  1.00  0.00           H  
ATOM   4348  N   HIS A 319      -6.754  22.123 -62.809  1.00  0.00           N  
ATOM   4349  CA  HIS A 319      -6.105  22.991 -61.819  1.00  0.00           C  
ATOM   4350  C   HIS A 319      -6.994  23.267 -60.600  1.00  0.00           C  
ATOM   4351  O   HIS A 319      -6.490  23.307 -59.479  1.00  0.00           O  
ATOM   4352  CB  HIS A 319      -5.701  24.316 -62.493  1.00  0.00           C  
ATOM   4353  CG  HIS A 319      -4.532  23.992 -63.402  1.00  0.00           C  
ATOM   4354  ND1 HIS A 319      -3.334  23.408 -62.985  1.00  0.00           N  
ATOM   4355  CD2 HIS A 319      -4.461  24.221 -64.748  1.00  0.00           C  
ATOM   4356  CE1 HIS A 319      -2.577  23.298 -64.084  1.00  0.00           C  
ATOM   4357  NE2 HIS A 319      -3.225  23.776 -65.158  1.00  0.00           N  
ATOM   4358  H   HIS A 319      -6.987  22.507 -63.719  1.00  0.00           H  
ATOM   4359  HA  HIS A 319      -5.231  22.467 -61.427  1.00  0.00           H  
ATOM   4360  HB2 HIS A 319      -5.371  25.028 -61.736  1.00  0.00           H  
ATOM   4361  HB3 HIS A 319      -6.536  24.739 -63.054  1.00  0.00           H  
ATOM   4362  HD2 HIS A 319      -5.222  24.672 -65.368  1.00  0.00           H  
ATOM   4363  HE2 HIS A 319      -2.856  23.817 -66.097  1.00  0.00           H  
ATOM   4364  HE1 HIS A 319      -1.586  22.875 -64.102  1.00  0.00           H  
ATOM   4365  N   PHE A 320      -8.319  23.279 -60.775  1.00  0.00           N  
ATOM   4366  CA  PHE A 320      -9.291  23.241 -59.678  1.00  0.00           C  
ATOM   4367  C   PHE A 320      -9.193  21.944 -58.857  1.00  0.00           C  
ATOM   4368  O   PHE A 320      -9.152  21.998 -57.628  1.00  0.00           O  
ATOM   4369  CB  PHE A 320     -10.696  23.425 -60.269  1.00  0.00           C  
ATOM   4370  CG  PHE A 320     -11.831  23.286 -59.275  1.00  0.00           C  
ATOM   4371  CD1 PHE A 320     -12.136  24.341 -58.396  1.00  0.00           C  
ATOM   4372  CD2 PHE A 320     -12.592  22.101 -59.235  1.00  0.00           C  
ATOM   4373  CE1 PHE A 320     -13.197  24.215 -57.482  1.00  0.00           C  
ATOM   4374  CE2 PHE A 320     -13.659  21.979 -58.328  1.00  0.00           C  
ATOM   4375  CZ  PHE A 320     -13.960  23.035 -57.449  1.00  0.00           C  
ATOM   4376  H   PHE A 320      -8.677  23.272 -61.725  1.00  0.00           H  
ATOM   4377  HA  PHE A 320      -9.091  24.066 -58.995  1.00  0.00           H  
ATOM   4378  HB2 PHE A 320     -10.842  22.692 -61.062  1.00  0.00           H  
ATOM   4379  HB3 PHE A 320     -10.756  24.414 -60.726  1.00  0.00           H  
ATOM   4380  HD1 PHE A 320     -11.557  25.251 -58.423  1.00  0.00           H  
ATOM   4381  HD2 PHE A 320     -12.358  21.281 -59.900  1.00  0.00           H  
ATOM   4382  HE1 PHE A 320     -13.428  25.026 -56.805  1.00  0.00           H  
ATOM   4383  HE2 PHE A 320     -14.241  21.069 -58.300  1.00  0.00           H  
ATOM   4384  HZ  PHE A 320     -14.776  22.938 -56.747  1.00  0.00           H  
ATOM   4385  N   CYS A 321      -9.029  20.785 -59.505  1.00  0.00           N  
ATOM   4386  CA  CYS A 321      -8.820  19.518 -58.799  1.00  0.00           C  
ATOM   4387  C   CYS A 321      -7.476  19.484 -58.051  1.00  0.00           C  
ATOM   4388  O   CYS A 321      -7.450  19.068 -56.890  1.00  0.00           O  
ATOM   4389  CB  CYS A 321      -8.950  18.332 -59.760  1.00  0.00           C  
ATOM   4390  SG  CYS A 321     -10.630  18.263 -60.438  1.00  0.00           S  
ATOM   4391  H   CYS A 321      -9.058  20.775 -60.518  1.00  0.00           H  
ATOM   4392  HA  CYS A 321      -9.598  19.414 -58.041  1.00  0.00           H  
ATOM   4393  HB2 CYS A 321      -8.760  17.412 -59.215  1.00  0.00           H  
ATOM   4394  HB3 CYS A 321      -8.228  18.421 -60.571  1.00  0.00           H  
ATOM   4395  HG  CYS A 321     -10.614  19.476 -60.997  1.00  0.00           H  
ATOM   4396  N   ILE A 322      -6.386  20.003 -58.633  1.00  0.00           N  
ATOM   4397  CA  ILE A 322      -5.103  20.162 -57.923  1.00  0.00           C  
ATOM   4398  C   ILE A 322      -5.278  21.037 -56.677  1.00  0.00           C  
ATOM   4399  O   ILE A 322      -4.817  20.639 -55.606  1.00  0.00           O  
ATOM   4400  CB  ILE A 322      -3.991  20.664 -58.882  1.00  0.00           C  
ATOM   4401  CG1 ILE A 322      -3.584  19.484 -59.795  1.00  0.00           C  
ATOM   4402  CG2 ILE A 322      -2.764  21.216 -58.128  1.00  0.00           C  
ATOM   4403  CD1 ILE A 322      -2.338  19.704 -60.655  1.00  0.00           C  
ATOM   4404  H   ILE A 322      -6.456  20.310 -59.600  1.00  0.00           H  
ATOM   4405  HA  ILE A 322      -4.798  19.181 -57.558  1.00  0.00           H  
ATOM   4406  HB  ILE A 322      -4.387  21.472 -59.497  1.00  0.00           H  
ATOM   4407 HG12 ILE A 322      -4.413  19.259 -60.465  1.00  0.00           H  
ATOM   4408 HG13 ILE A 322      -3.392  18.606 -59.178  1.00  0.00           H  
ATOM   4409 HG21 ILE A 322      -2.282  20.408 -57.578  1.00  0.00           H  
ATOM   4410 HG22 ILE A 322      -3.047  22.015 -57.445  1.00  0.00           H  
ATOM   4411 HG23 ILE A 322      -2.051  21.649 -58.829  1.00  0.00           H  
ATOM   4412 HD11 ILE A 322      -2.468  20.592 -61.275  1.00  0.00           H  
ATOM   4413 HD12 ILE A 322      -2.183  18.833 -61.285  1.00  0.00           H  
ATOM   4414 HD13 ILE A 322      -1.456  19.805 -60.025  1.00  0.00           H  
ATOM   4415  N   ALA A 323      -5.999  22.159 -56.782  1.00  0.00           N  
ATOM   4416  CA  ALA A 323      -6.278  23.072 -55.671  1.00  0.00           C  
ATOM   4417  C   ALA A 323      -7.151  22.434 -54.567  1.00  0.00           C  
ATOM   4418  O   ALA A 323      -6.817  22.543 -53.383  1.00  0.00           O  
ATOM   4419  CB  ALA A 323      -7.020  24.290 -56.241  1.00  0.00           C  
ATOM   4420  H   ALA A 323      -6.324  22.434 -57.704  1.00  0.00           H  
ATOM   4421  HA  ALA A 323      -5.330  23.351 -55.210  1.00  0.00           H  
ATOM   4422  HB1 ALA A 323      -7.955  23.958 -56.695  1.00  0.00           H  
ATOM   4423  HB2 ALA A 323      -6.381  24.765 -56.986  1.00  0.00           H  
ATOM   4424  HB3 ALA A 323      -7.217  24.985 -55.424  1.00  0.00           H  
ATOM   4425  N   LEU A 324      -8.162  21.632 -54.925  1.00  0.00           N  
ATOM   4426  CA  LEU A 324      -8.887  20.782 -53.968  1.00  0.00           C  
ATOM   4427  C   LEU A 324      -7.947  19.791 -53.259  1.00  0.00           C  
ATOM   4428  O   LEU A 324      -8.024  19.645 -52.040  1.00  0.00           O  
ATOM   4429  CB  LEU A 324     -10.033  20.036 -54.671  1.00  0.00           C  
ATOM   4430  CG  LEU A 324     -11.267  20.881 -55.032  1.00  0.00           C  
ATOM   4431  CD1 LEU A 324     -12.285  19.965 -55.713  1.00  0.00           C  
ATOM   4432  CD2 LEU A 324     -11.944  21.507 -53.810  1.00  0.00           C  
ATOM   4433  H   LEU A 324      -8.428  21.600 -55.906  1.00  0.00           H  
ATOM   4434  HA  LEU A 324      -9.310  21.411 -53.189  1.00  0.00           H  
ATOM   4435  HB2 LEU A 324     -10.363  19.225 -54.020  1.00  0.00           H  
ATOM   4436  HB3 LEU A 324      -9.648  19.589 -55.585  1.00  0.00           H  
ATOM   4437  HG  LEU A 324     -10.986  21.673 -55.723  1.00  0.00           H  
ATOM   4438 HD11 LEU A 324     -12.567  19.154 -55.041  1.00  0.00           H  
ATOM   4439 HD12 LEU A 324     -11.855  19.551 -56.625  1.00  0.00           H  
ATOM   4440 HD13 LEU A 324     -13.174  20.536 -55.974  1.00  0.00           H  
ATOM   4441 HD21 LEU A 324     -12.178  20.737 -53.074  1.00  0.00           H  
ATOM   4442 HD22 LEU A 324     -12.864  22.003 -54.117  1.00  0.00           H  
ATOM   4443 HD23 LEU A 324     -11.294  22.257 -53.361  1.00  0.00           H  
ATOM   4444  N   GLY A 325      -6.946  19.257 -53.965  1.00  0.00           N  
ATOM   4445  CA  GLY A 325      -5.916  18.386 -53.389  1.00  0.00           C  
ATOM   4446  C   GLY A 325      -5.052  19.042 -52.300  1.00  0.00           C  
ATOM   4447  O   GLY A 325      -4.486  18.332 -51.474  1.00  0.00           O  
ATOM   4448  H   GLY A 325      -6.922  19.432 -54.963  1.00  0.00           H  
ATOM   4449  HA2 GLY A 325      -5.256  18.053 -54.189  1.00  0.00           H  
ATOM   4450  HA3 GLY A 325      -6.394  17.506 -52.956  1.00  0.00           H  
ATOM   4451  N   TYR A 326      -4.973  20.377 -52.229  1.00  0.00           N  
ATOM   4452  CA  TYR A 326      -4.369  21.107 -51.096  1.00  0.00           C  
ATOM   4453  C   TYR A 326      -5.412  21.823 -50.217  1.00  0.00           C  
ATOM   4454  O   TYR A 326      -5.058  22.407 -49.195  1.00  0.00           O  
ATOM   4455  CB  TYR A 326      -3.422  22.217 -51.605  1.00  0.00           C  
ATOM   4456  CG  TYR A 326      -2.289  21.609 -52.407  1.00  0.00           C  
ATOM   4457  CD1 TYR A 326      -1.102  21.172 -51.783  1.00  0.00           C  
ATOM   4458  CD2 TYR A 326      -2.396  21.580 -53.806  1.00  0.00           C  
ATOM   4459  CE1 TYR A 326      -0.034  20.689 -52.565  1.00  0.00           C  
ATOM   4460  CE2 TYR A 326      -1.341  21.095 -54.590  1.00  0.00           C  
ATOM   4461  CZ  TYR A 326      -0.159  20.644 -53.972  1.00  0.00           C  
ATOM   4462  OH  TYR A 326       0.843  20.164 -54.751  1.00  0.00           O  
ATOM   4463  H   TYR A 326      -5.439  20.918 -52.948  1.00  0.00           H  
ATOM   4464  HA  TYR A 326      -3.867  20.395 -50.439  1.00  0.00           H  
ATOM   4465  HB2 TYR A 326      -3.000  22.754 -50.756  1.00  0.00           H  
ATOM   4466  HB3 TYR A 326      -3.978  22.926 -52.220  1.00  0.00           H  
ATOM   4467  HD1 TYR A 326      -1.002  21.216 -50.708  1.00  0.00           H  
ATOM   4468  HD2 TYR A 326      -3.277  21.975 -54.284  1.00  0.00           H  
ATOM   4469  HE1 TYR A 326       0.879  20.350 -52.098  1.00  0.00           H  
ATOM   4470  HE2 TYR A 326      -1.420  21.090 -55.663  1.00  0.00           H  
ATOM   4471  HH  TYR A 326       1.630  19.891 -54.262  1.00  0.00           H  
ATOM   4472  N   THR A 327      -6.707  21.712 -50.522  1.00  0.00           N  
ATOM   4473  CA  THR A 327      -7.784  22.195 -49.643  1.00  0.00           C  
ATOM   4474  C   THR A 327      -7.909  21.324 -48.384  1.00  0.00           C  
ATOM   4475  O   THR A 327      -8.208  21.859 -47.320  1.00  0.00           O  
ATOM   4476  CB  THR A 327      -9.106  22.327 -50.413  1.00  0.00           C  
ATOM   4477  OG1 THR A 327      -8.923  23.256 -51.459  1.00  0.00           O  
ATOM   4478  CG2 THR A 327     -10.254  22.872 -49.567  1.00  0.00           C  
ATOM   4479  H   THR A 327      -6.966  21.200 -51.358  1.00  0.00           H  
ATOM   4480  HA  THR A 327      -7.522  23.198 -49.308  1.00  0.00           H  
ATOM   4481  HB  THR A 327      -9.397  21.361 -50.824  1.00  0.00           H  
ATOM   4482 HG21 THR A 327      -9.955  23.805 -49.089  1.00  0.00           H  
ATOM   4483 HG22 THR A 327     -10.535  22.145 -48.807  1.00  0.00           H  
ATOM   4484 HG23 THR A 327     -11.118  23.056 -50.206  1.00  0.00           H  
ATOM   4485  HG1 THR A 327      -8.145  23.004 -51.978  1.00  0.00           H  
ATOM   4486  N   ASN A 328      -7.447  20.064 -48.426  1.00  0.00           N  
ATOM   4487  CA  ASN A 328      -7.127  19.270 -47.230  1.00  0.00           C  
ATOM   4488  C   ASN A 328      -6.107  20.006 -46.334  1.00  0.00           C  
ATOM   4489  O   ASN A 328      -6.446  20.404 -45.223  1.00  0.00           O  
ATOM   4490  CB  ASN A 328      -6.627  17.879 -47.670  1.00  0.00           C  
ATOM   4491  CG  ASN A 328      -6.271  16.983 -46.495  1.00  0.00           C  
ATOM   4492  OD1 ASN A 328      -5.115  16.819 -46.137  1.00  0.00           O  
ATOM   4493  ND2 ASN A 328      -7.244  16.363 -45.875  1.00  0.00           N  
ATOM   4494  H   ASN A 328      -7.223  19.678 -49.332  1.00  0.00           H  
ATOM   4495  HA  ASN A 328      -8.037  19.144 -46.639  1.00  0.00           H  
ATOM   4496  HB2 ASN A 328      -5.742  17.980 -48.300  1.00  0.00           H  
ATOM   4497  HB3 ASN A 328      -7.401  17.383 -48.254  1.00  0.00           H  
ATOM   4498 HD21 ASN A 328      -7.014  15.816 -45.061  1.00  0.00           H  
ATOM   4499 HD22 ASN A 328      -8.203  16.497 -46.172  1.00  0.00           H  
ATOM   4500  N   SER A 329      -4.941  20.362 -46.883  1.00  0.00           N  
ATOM   4501  CA  SER A 329      -3.888  21.133 -46.205  1.00  0.00           C  
ATOM   4502  C   SER A 329      -4.316  22.535 -45.739  1.00  0.00           C  
ATOM   4503  O   SER A 329      -3.769  23.041 -44.762  1.00  0.00           O  
ATOM   4504  CB  SER A 329      -2.686  21.313 -47.155  1.00  0.00           C  
ATOM   4505  OG  SER A 329      -2.106  20.035 -47.329  1.00  0.00           O  
ATOM   4506  H   SER A 329      -4.711  20.004 -47.797  1.00  0.00           H  
ATOM   4507  HA  SER A 329      -3.578  20.582 -45.316  1.00  0.00           H  
ATOM   4508  HB2 SER A 329      -1.950  21.976 -46.698  1.00  0.00           H  
ATOM   4509  HB3 SER A 329      -2.992  21.720 -48.116  1.00  0.00           H  
ATOM   4510  HG  SER A 329      -1.817  19.714 -46.470  1.00  0.00           H  
ATOM   4511  N   CYS A 330      -5.325  23.150 -46.367  1.00  0.00           N  
ATOM   4512  CA  CYS A 330      -5.921  24.414 -45.911  1.00  0.00           C  
ATOM   4513  C   CYS A 330      -6.858  24.251 -44.704  1.00  0.00           C  
ATOM   4514  O   CYS A 330      -7.034  25.199 -43.940  1.00  0.00           O  
ATOM   4515  CB  CYS A 330      -6.700  25.054 -47.064  1.00  0.00           C  
ATOM   4516  SG  CYS A 330      -5.566  25.542 -48.384  1.00  0.00           S  
ATOM   4517  H   CYS A 330      -5.691  22.720 -47.205  1.00  0.00           H  
ATOM   4518  HA  CYS A 330      -5.128  25.100 -45.606  1.00  0.00           H  
ATOM   4519  HB2 CYS A 330      -7.216  25.944 -46.700  1.00  0.00           H  
ATOM   4520  HB3 CYS A 330      -7.450  24.359 -47.441  1.00  0.00           H  
ATOM   4521  HG  CYS A 330      -5.099  24.317 -48.674  1.00  0.00           H  
ATOM   4522  N   LEU A 331      -7.464  23.074 -44.527  1.00  0.00           N  
ATOM   4523  CA  LEU A 331      -8.463  22.796 -43.489  1.00  0.00           C  
ATOM   4524  C   LEU A 331      -7.924  21.921 -42.345  1.00  0.00           C  
ATOM   4525  O   LEU A 331      -8.509  21.909 -41.263  1.00  0.00           O  
ATOM   4526  CB  LEU A 331      -9.703  22.182 -44.162  1.00  0.00           C  
ATOM   4527  CG  LEU A 331     -10.444  23.136 -45.122  1.00  0.00           C  
ATOM   4528  CD1 LEU A 331     -11.571  22.385 -45.830  1.00  0.00           C  
ATOM   4529  CD2 LEU A 331     -11.058  24.333 -44.392  1.00  0.00           C  
ATOM   4530  H   LEU A 331      -7.284  22.342 -45.207  1.00  0.00           H  
ATOM   4531  HA  LEU A 331      -8.761  23.731 -43.015  1.00  0.00           H  
ATOM   4532  HB2 LEU A 331     -10.400  21.858 -43.387  1.00  0.00           H  
ATOM   4533  HB3 LEU A 331      -9.381  21.302 -44.720  1.00  0.00           H  
ATOM   4534  HG  LEU A 331      -9.759  23.512 -45.880  1.00  0.00           H  
ATOM   4535 HD11 LEU A 331     -12.273  21.977 -45.102  1.00  0.00           H  
ATOM   4536 HD12 LEU A 331     -11.146  21.577 -46.424  1.00  0.00           H  
ATOM   4537 HD13 LEU A 331     -12.099  23.061 -46.502  1.00  0.00           H  
ATOM   4538 HD21 LEU A 331     -11.708  23.991 -43.587  1.00  0.00           H  
ATOM   4539 HD22 LEU A 331     -11.639  24.932 -45.093  1.00  0.00           H  
ATOM   4540 HD23 LEU A 331     -10.272  24.967 -43.982  1.00  0.00           H  
ATOM   4541  N   ASN A 332      -6.761  21.291 -42.513  1.00  0.00           N  
ATOM   4542  CA  ASN A 332      -6.065  20.573 -41.443  1.00  0.00           C  
ATOM   4543  C   ASN A 332      -5.733  21.463 -40.217  1.00  0.00           C  
ATOM   4544  O   ASN A 332      -6.030  21.018 -39.106  1.00  0.00           O  
ATOM   4545  CB  ASN A 332      -4.837  19.856 -42.032  1.00  0.00           C  
ATOM   4546  CG  ASN A 332      -5.180  18.721 -42.986  1.00  0.00           C  
ATOM   4547  OD1 ASN A 332      -6.295  18.215 -43.037  1.00  0.00           O  
ATOM   4548  ND2 ASN A 332      -4.221  18.280 -43.759  1.00  0.00           N  
ATOM   4549  H   ASN A 332      -6.369  21.255 -43.448  1.00  0.00           H  
ATOM   4550  HA  ASN A 332      -6.748  19.808 -41.071  1.00  0.00           H  
ATOM   4551  HB2 ASN A 332      -4.238  19.436 -41.224  1.00  0.00           H  
ATOM   4552  HB3 ASN A 332      -4.216  20.573 -42.566  1.00  0.00           H  
ATOM   4553 HD21 ASN A 332      -4.432  17.583 -44.459  1.00  0.00           H  
ATOM   4554 HD22 ASN A 332      -3.283  18.688 -43.671  1.00  0.00           H  
ATOM   4555  N   PRO A 333      -5.364  22.757 -40.359  1.00  0.00           N  
ATOM   4556  CA  PRO A 333      -5.315  23.697 -39.234  1.00  0.00           C  
ATOM   4557  C   PRO A 333      -6.627  23.847 -38.453  1.00  0.00           C  
ATOM   4558  O   PRO A 333      -6.602  23.985 -37.234  1.00  0.00           O  
ATOM   4559  CB  PRO A 333      -4.902  25.039 -39.849  1.00  0.00           C  
ATOM   4560  CG  PRO A 333      -3.996  24.593 -40.988  1.00  0.00           C  
ATOM   4561  CD  PRO A 333      -4.735  23.369 -41.524  1.00  0.00           C  
ATOM   4562  HA  PRO A 333      -4.541  23.358 -38.548  1.00  0.00           H  
ATOM   4563  HB2 PRO A 333      -4.377  25.676 -39.138  1.00  0.00           H  
ATOM   4564  HB3 PRO A 333      -5.770  25.559 -40.258  1.00  0.00           H  
ATOM   4565  HG2 PRO A 333      -3.033  24.299 -40.573  1.00  0.00           H  
ATOM   4566  HG3 PRO A 333      -3.875  25.365 -41.747  1.00  0.00           H  
ATOM   4567  HD2 PRO A 333      -5.498  23.688 -42.234  1.00  0.00           H  
ATOM   4568  HD3 PRO A 333      -4.027  22.695 -42.004  1.00  0.00           H  
ATOM   4569  N   VAL A 334      -7.783  23.767 -39.112  1.00  0.00           N  
ATOM   4570  CA  VAL A 334      -9.083  23.827 -38.431  1.00  0.00           C  
ATOM   4571  C   VAL A 334      -9.373  22.495 -37.735  1.00  0.00           C  
ATOM   4572  O   VAL A 334      -9.692  22.467 -36.550  1.00  0.00           O  
ATOM   4573  CB  VAL A 334     -10.215  24.205 -39.412  1.00  0.00           C  
ATOM   4574  CG1 VAL A 334     -11.541  24.419 -38.673  1.00  0.00           C  
ATOM   4575  CG2 VAL A 334      -9.896  25.490 -40.190  1.00  0.00           C  
ATOM   4576  H   VAL A 334      -7.766  23.583 -40.106  1.00  0.00           H  
ATOM   4577  HA  VAL A 334      -9.040  24.595 -37.657  1.00  0.00           H  
ATOM   4578  HB  VAL A 334     -10.355  23.403 -40.134  1.00  0.00           H  
ATOM   4579 HG11 VAL A 334     -11.433  25.205 -37.925  1.00  0.00           H  
ATOM   4580 HG12 VAL A 334     -11.850  23.497 -38.181  1.00  0.00           H  
ATOM   4581 HG13 VAL A 334     -12.319  24.703 -39.382  1.00  0.00           H  
ATOM   4582 HG21 VAL A 334      -9.703  26.310 -39.496  1.00  0.00           H  
ATOM   4583 HG22 VAL A 334     -10.738  25.754 -40.830  1.00  0.00           H  
ATOM   4584 HG23 VAL A 334      -9.023  25.346 -40.826  1.00  0.00           H  
ATOM   4585  N   LEU A 335      -9.239  21.385 -38.464  1.00  0.00           N  
ATOM   4586  CA  LEU A 335      -9.798  20.086 -38.079  1.00  0.00           C  
ATOM   4587  C   LEU A 335      -8.862  19.212 -37.231  1.00  0.00           C  
ATOM   4588  O   LEU A 335      -9.337  18.477 -36.368  1.00  0.00           O  
ATOM   4589  CB  LEU A 335     -10.211  19.336 -39.353  1.00  0.00           C  
ATOM   4590  CG  LEU A 335     -11.233  20.055 -40.252  1.00  0.00           C  
ATOM   4591  CD1 LEU A 335     -11.363  19.290 -41.566  1.00  0.00           C  
ATOM   4592  CD2 LEU A 335     -12.605  20.165 -39.589  1.00  0.00           C  
ATOM   4593  H   LEU A 335      -8.913  21.497 -39.419  1.00  0.00           H  
ATOM   4594  HA  LEU A 335     -10.688  20.254 -37.475  1.00  0.00           H  
ATOM   4595  HB2 LEU A 335     -10.643  18.386 -39.045  1.00  0.00           H  
ATOM   4596  HB3 LEU A 335      -9.312  19.128 -39.936  1.00  0.00           H  
ATOM   4597  HG  LEU A 335     -10.888  21.059 -40.489  1.00  0.00           H  
ATOM   4598 HD11 LEU A 335     -11.670  18.261 -41.378  1.00  0.00           H  
ATOM   4599 HD12 LEU A 335     -10.403  19.296 -42.078  1.00  0.00           H  
ATOM   4600 HD13 LEU A 335     -12.101  19.782 -42.197  1.00  0.00           H  
ATOM   4601 HD21 LEU A 335     -12.965  19.179 -39.297  1.00  0.00           H  
ATOM   4602 HD22 LEU A 335     -13.309  20.622 -40.284  1.00  0.00           H  
ATOM   4603 HD23 LEU A 335     -12.539  20.801 -38.709  1.00  0.00           H  
ATOM   4604  N   TYR A 336      -7.551  19.287 -37.470  1.00  0.00           N  
ATOM   4605  CA  TYR A 336      -6.530  18.532 -36.737  1.00  0.00           C  
ATOM   4606  C   TYR A 336      -5.794  19.371 -35.696  1.00  0.00           C  
ATOM   4607  O   TYR A 336      -5.365  18.795 -34.704  1.00  0.00           O  
ATOM   4608  CB  TYR A 336      -5.519  17.897 -37.700  1.00  0.00           C  
ATOM   4609  CG  TYR A 336      -6.074  16.755 -38.524  1.00  0.00           C  
ATOM   4610  CD1 TYR A 336      -6.384  15.529 -37.908  1.00  0.00           C  
ATOM   4611  CD2 TYR A 336      -6.240  16.905 -39.910  1.00  0.00           C  
ATOM   4612  CE1 TYR A 336      -6.868  14.455 -38.679  1.00  0.00           C  
ATOM   4613  CE2 TYR A 336      -6.710  15.833 -40.687  1.00  0.00           C  
ATOM   4614  CZ  TYR A 336      -7.031  14.605 -40.074  1.00  0.00           C  
ATOM   4615  OH  TYR A 336      -7.460  13.564 -40.837  1.00  0.00           O  
ATOM   4616  H   TYR A 336      -7.232  19.928 -38.187  1.00  0.00           H  
ATOM   4617  HA  TYR A 336      -7.011  17.724 -36.185  1.00  0.00           H  
ATOM   4618  HB2 TYR A 336      -4.685  17.503 -37.118  1.00  0.00           H  
ATOM   4619  HB3 TYR A 336      -5.107  18.665 -38.356  1.00  0.00           H  
ATOM   4620  HD1 TYR A 336      -6.233  15.413 -36.846  1.00  0.00           H  
ATOM   4621  HD2 TYR A 336      -5.977  17.836 -40.382  1.00  0.00           H  
ATOM   4622  HE1 TYR A 336      -7.102  13.515 -38.210  1.00  0.00           H  
ATOM   4623  HE2 TYR A 336      -6.797  15.944 -41.755  1.00  0.00           H  
ATOM   4624  HH  TYR A 336      -7.622  13.851 -41.756  1.00  0.00           H  
ATOM   4625  N   ALA A 337      -5.675  20.692 -35.877  1.00  0.00           N  
ATOM   4626  CA  ALA A 337      -5.071  21.573 -34.878  1.00  0.00           C  
ATOM   4627  C   ALA A 337      -6.127  22.214 -33.964  1.00  0.00           C  
ATOM   4628  O   ALA A 337      -6.394  21.687 -32.889  1.00  0.00           O  
ATOM   4629  CB  ALA A 337      -4.103  22.557 -35.540  1.00  0.00           C  
ATOM   4630  H   ALA A 337      -5.991  21.092 -36.749  1.00  0.00           H  
ATOM   4631  HA  ALA A 337      -4.454  20.962 -34.218  1.00  0.00           H  
ATOM   4632  HB1 ALA A 337      -4.634  23.362 -36.031  1.00  0.00           H  
ATOM   4633  HB2 ALA A 337      -3.489  22.041 -36.278  1.00  0.00           H  
ATOM   4634  HB3 ALA A 337      -3.459  22.988 -34.776  1.00  0.00           H  
ATOM   4635  N   PHE A 338      -6.817  23.277 -34.393  1.00  0.00           N  
ATOM   4636  CA  PHE A 338      -7.703  24.055 -33.508  1.00  0.00           C  
ATOM   4637  C   PHE A 338      -8.888  23.265 -32.913  1.00  0.00           C  
ATOM   4638  O   PHE A 338      -9.392  23.636 -31.851  1.00  0.00           O  
ATOM   4639  CB  PHE A 338      -8.152  25.340 -34.224  1.00  0.00           C  
ATOM   4640  CG  PHE A 338      -7.136  26.469 -34.124  1.00  0.00           C  
ATOM   4641  CD1 PHE A 338      -7.183  27.357 -33.031  1.00  0.00           C  
ATOM   4642  CD2 PHE A 338      -6.121  26.620 -35.090  1.00  0.00           C  
ATOM   4643  CE1 PHE A 338      -6.224  28.379 -32.903  1.00  0.00           C  
ATOM   4644  CE2 PHE A 338      -5.164  27.643 -34.966  1.00  0.00           C  
ATOM   4645  CZ  PHE A 338      -5.213  28.522 -33.870  1.00  0.00           C  
ATOM   4646  H   PHE A 338      -6.640  23.627 -35.330  1.00  0.00           H  
ATOM   4647  HA  PHE A 338      -7.119  24.364 -32.643  1.00  0.00           H  
ATOM   4648  HB2 PHE A 338      -9.081  25.689 -33.769  1.00  0.00           H  
ATOM   4649  HB3 PHE A 338      -8.370  25.125 -35.271  1.00  0.00           H  
ATOM   4650  HD1 PHE A 338      -7.951  27.248 -32.278  1.00  0.00           H  
ATOM   4651  HD2 PHE A 338      -6.069  25.948 -35.930  1.00  0.00           H  
ATOM   4652  HE1 PHE A 338      -6.263  29.052 -32.058  1.00  0.00           H  
ATOM   4653  HE2 PHE A 338      -4.391  27.752 -35.713  1.00  0.00           H  
ATOM   4654  HZ  PHE A 338      -4.477  29.308 -33.773  1.00  0.00           H  
ATOM   4655  N   LEU A 339      -9.287  22.141 -33.521  1.00  0.00           N  
ATOM   4656  CA  LEU A 339     -10.332  21.251 -33.001  1.00  0.00           C  
ATOM   4657  C   LEU A 339      -9.828  19.999 -32.245  1.00  0.00           C  
ATOM   4658  O   LEU A 339     -10.659  19.343 -31.615  1.00  0.00           O  
ATOM   4659  CB  LEU A 339     -11.355  20.953 -34.115  1.00  0.00           C  
ATOM   4660  CG  LEU A 339     -12.198  22.190 -34.505  1.00  0.00           C  
ATOM   4661  CD1 LEU A 339     -13.007  21.927 -35.775  1.00  0.00           C  
ATOM   4662  CD2 LEU A 339     -13.196  22.580 -33.407  1.00  0.00           C  
ATOM   4663  H   LEU A 339      -8.890  21.932 -34.428  1.00  0.00           H  
ATOM   4664  HA  LEU A 339     -10.875  21.800 -32.241  1.00  0.00           H  
ATOM   4665  HB2 LEU A 339     -12.030  20.164 -33.784  1.00  0.00           H  
ATOM   4666  HB3 LEU A 339     -10.817  20.583 -34.989  1.00  0.00           H  
ATOM   4667  HG  LEU A 339     -11.546  23.041 -34.695  1.00  0.00           H  
ATOM   4668 HD11 LEU A 339     -13.731  21.135 -35.605  1.00  0.00           H  
ATOM   4669 HD12 LEU A 339     -12.327  21.639 -36.573  1.00  0.00           H  
ATOM   4670 HD13 LEU A 339     -13.526  22.837 -36.075  1.00  0.00           H  
ATOM   4671 HD21 LEU A 339     -13.814  21.724 -33.141  1.00  0.00           H  
ATOM   4672 HD22 LEU A 339     -13.834  23.389 -33.765  1.00  0.00           H  
ATOM   4673 HD23 LEU A 339     -12.665  22.945 -32.531  1.00  0.00           H  
ATOM   4674  N   ASP A 340      -8.516  19.752 -32.144  1.00  0.00           N  
ATOM   4675  CA  ASP A 340      -7.917  18.728 -31.261  1.00  0.00           C  
ATOM   4676  C   ASP A 340      -7.812  19.244 -29.816  1.00  0.00           C  
ATOM   4677  O   ASP A 340      -7.257  20.315 -29.571  1.00  0.00           O  
ATOM   4678  CB  ASP A 340      -6.541  18.322 -31.819  1.00  0.00           C  
ATOM   4679  CG  ASP A 340      -5.736  17.381 -30.915  1.00  0.00           C  
ATOM   4680  OD1 ASP A 340      -5.788  16.149 -31.138  1.00  0.00           O  
ATOM   4681  OD2 ASP A 340      -5.021  17.866 -30.008  1.00  0.00           O1-
ATOM   4682  H   ASP A 340      -7.868  20.398 -32.585  1.00  0.00           H  
ATOM   4683  HA  ASP A 340      -8.551  17.840 -31.259  1.00  0.00           H  
ATOM   4684  HB2 ASP A 340      -5.944  19.218 -31.994  1.00  0.00           H  
ATOM   4685  HB3 ASP A 340      -6.704  17.826 -32.776  1.00  0.00           H  
ATOM   4686  N   GLU A 341      -8.339  18.508 -28.831  1.00  0.00           N  
ATOM   4687  CA  GLU A 341      -8.442  19.005 -27.448  1.00  0.00           C  
ATOM   4688  C   GLU A 341      -7.072  19.268 -26.790  1.00  0.00           C  
ATOM   4689  O   GLU A 341      -6.932  20.198 -25.993  1.00  0.00           O  
ATOM   4690  CB  GLU A 341      -9.297  18.045 -26.594  1.00  0.00           C  
ATOM   4691  CG  GLU A 341     -10.515  18.737 -25.957  1.00  0.00           C  
ATOM   4692  CD  GLU A 341     -11.617  19.101 -26.963  1.00  0.00           C  
ATOM   4693  OE1 GLU A 341     -11.807  18.444 -28.004  1.00  0.00           O  
ATOM   4694  OE2 GLU A 341     -12.372  20.077 -26.769  1.00  0.00           O1-
ATOM   4695  H   GLU A 341      -8.748  17.605 -29.042  1.00  0.00           H  
ATOM   4696  HA  GLU A 341      -8.946  19.968 -27.482  1.00  0.00           H  
ATOM   4697  HB2 GLU A 341      -8.682  17.638 -25.790  1.00  0.00           H  
ATOM   4698  HB3 GLU A 341      -9.641  17.202 -27.194  1.00  0.00           H  
ATOM   4699  HG2 GLU A 341     -10.179  19.637 -25.438  1.00  0.00           H  
ATOM   4700  HG3 GLU A 341     -10.944  18.069 -25.209  1.00  0.00           H  
ATOM   4701  N   ASN A 342      -6.029  18.537 -27.197  1.00  0.00           N  
ATOM   4702  CA  ASN A 342      -4.667  18.729 -26.702  1.00  0.00           C  
ATOM   4703  C   ASN A 342      -3.907  19.889 -27.383  1.00  0.00           C  
ATOM   4704  O   ASN A 342      -2.873  20.323 -26.858  1.00  0.00           O  
ATOM   4705  CB  ASN A 342      -3.900  17.409 -26.826  1.00  0.00           C  
ATOM   4706  CG  ASN A 342      -4.078  16.461 -25.665  1.00  0.00           C  
ATOM   4707  OD1 ASN A 342      -3.973  16.863 -24.513  1.00  0.00           O  
ATOM   4708  ND2 ASN A 342      -4.072  15.175 -25.919  1.00  0.00           N  
ATOM   4709  H   ASN A 342      -6.174  17.880 -27.958  1.00  0.00           H  
ATOM   4710  HA  ASN A 342      -4.729  18.991 -25.646  1.00  0.00           H  
ATOM   4711  HB2 ASN A 342      -2.846  17.647 -26.833  1.00  0.00           H  
ATOM   4712  HB3 ASN A 342      -4.142  16.919 -27.765  1.00  0.00           H  
ATOM   4713 HD21 ASN A 342      -3.952  14.544 -25.144  1.00  0.00           H  
ATOM   4714 HD22 ASN A 342      -4.123  14.859 -26.879  1.00  0.00           H  
ATOM   4715  N   PHE A 343      -4.412  20.438 -28.489  1.00  0.00           N  
ATOM   4716  CA  PHE A 343      -3.953  21.707 -29.071  1.00  0.00           C  
ATOM   4717  C   PHE A 343      -4.789  22.884 -28.542  1.00  0.00           C  
ATOM   4718  O   PHE A 343      -4.240  23.896 -28.116  1.00  0.00           O  
ATOM   4719  CB  PHE A 343      -4.016  21.589 -30.597  1.00  0.00           C  
ATOM   4720  CG  PHE A 343      -3.651  22.849 -31.363  1.00  0.00           C  
ATOM   4721  CD1 PHE A 343      -4.603  23.873 -31.525  1.00  0.00           C  
ATOM   4722  CD2 PHE A 343      -2.375  22.996 -31.940  1.00  0.00           C  
ATOM   4723  CE1 PHE A 343      -4.290  25.025 -32.264  1.00  0.00           C  
ATOM   4724  CE2 PHE A 343      -2.065  24.150 -32.686  1.00  0.00           C  
ATOM   4725  CZ  PHE A 343      -3.026  25.159 -32.857  1.00  0.00           C  
ATOM   4726  H   PHE A 343      -5.195  19.964 -28.934  1.00  0.00           H  
ATOM   4727  HA  PHE A 343      -2.914  21.893 -28.797  1.00  0.00           H  
ATOM   4728  HB2 PHE A 343      -5.027  21.295 -30.872  1.00  0.00           H  
ATOM   4729  HB3 PHE A 343      -3.355  20.782 -30.911  1.00  0.00           H  
ATOM   4730  HD1 PHE A 343      -5.587  23.764 -31.093  1.00  0.00           H  
ATOM   4731  HD2 PHE A 343      -1.636  22.217 -31.820  1.00  0.00           H  
ATOM   4732  HE1 PHE A 343      -5.024  25.808 -32.378  1.00  0.00           H  
ATOM   4733  HE2 PHE A 343      -1.092  24.265 -33.137  1.00  0.00           H  
ATOM   4734  HZ  PHE A 343      -2.790  26.045 -33.427  1.00  0.00           H  
ATOM   4735  N   LYS A 344      -6.107  22.694 -28.417  1.00  0.00           N  
ATOM   4736  CA  LYS A 344      -7.135  23.660 -27.965  1.00  0.00           C  
ATOM   4737  C   LYS A 344      -6.961  24.197 -26.530  1.00  0.00           C  
ATOM   4738  O   LYS A 344      -7.628  25.147 -26.141  1.00  0.00           O  
ATOM   4739  CB  LYS A 344      -8.459  22.918 -28.161  1.00  0.00           C  
ATOM   4740  CG  LYS A 344      -9.771  23.713 -28.145  1.00  0.00           C  
ATOM   4741  CD  LYS A 344     -10.971  22.751 -28.268  1.00  0.00           C  
ATOM   4742  CE  LYS A 344     -10.822  21.778 -29.452  1.00  0.00           C  
ATOM   4743  NZ  LYS A 344     -11.905  20.772 -29.531  1.00  0.00           N1+
ATOM   4744  H   LYS A 344      -6.456  21.811 -28.785  1.00  0.00           H  
ATOM   4745  HA  LYS A 344      -7.117  24.529 -28.625  1.00  0.00           H  
ATOM   4746  HB2 LYS A 344      -8.518  22.126 -27.415  1.00  0.00           H  
ATOM   4747  HB3 LYS A 344      -8.392  22.473 -29.152  1.00  0.00           H  
ATOM   4748  HG2 LYS A 344      -9.777  24.414 -28.980  1.00  0.00           H  
ATOM   4749  HG3 LYS A 344      -9.862  24.269 -27.213  1.00  0.00           H  
ATOM   4750  HD2 LYS A 344     -11.883  23.337 -28.385  1.00  0.00           H  
ATOM   4751  HD3 LYS A 344     -11.044  22.182 -27.340  1.00  0.00           H  
ATOM   4752  HE2 LYS A 344      -9.877  21.237 -29.347  1.00  0.00           H  
ATOM   4753  HE3 LYS A 344     -10.765  22.363 -30.373  1.00  0.00           H  
ATOM   4754  HZ1 LYS A 344     -11.697  20.096 -30.265  1.00  0.00           H  
ATOM   4755  HZ2 LYS A 344     -12.804  21.195 -29.673  1.00  0.00           H  
ATOM   4756  HZ3 LYS A 344     -11.951  20.216 -28.674  1.00  0.00           H  
ATOM   4757  N   ARG A 345      -5.985  23.658 -25.788  1.00  0.00           N  
ATOM   4758  CA  ARG A 345      -5.383  24.253 -24.576  1.00  0.00           C  
ATOM   4759  C   ARG A 345      -4.809  25.660 -24.816  1.00  0.00           C  
ATOM   4760  O   ARG A 345      -4.712  26.431 -23.866  1.00  0.00           O  
ATOM   4761  CB  ARG A 345      -4.251  23.327 -24.087  1.00  0.00           C  
ATOM   4762  CG  ARG A 345      -4.758  22.007 -23.478  1.00  0.00           C  
ATOM   4763  CD  ARG A 345      -3.759  20.862 -23.683  1.00  0.00           C  
ATOM   4764  NE  ARG A 345      -2.466  21.049 -22.985  1.00  0.00           N  
ATOM   4765  CZ  ARG A 345      -1.266  20.669 -23.407  1.00  0.00           C  
ATOM   4766  NH1 ARG A 345      -1.046  20.187 -24.601  1.00  0.00           N  
ATOM   4767  NH2 ARG A 345      -0.237  20.770 -22.617  1.00  0.00           N1+
ATOM   4768  H   ARG A 345      -5.538  22.850 -26.192  1.00  0.00           H  
ATOM   4769  HA  ARG A 345      -6.143  24.361 -23.801  1.00  0.00           H  
ATOM   4770  HB2 ARG A 345      -3.660  23.845 -23.329  1.00  0.00           H  
ATOM   4771  HB3 ARG A 345      -3.592  23.117 -24.932  1.00  0.00           H  
ATOM   4772  HG2 ARG A 345      -5.691  21.714 -23.961  1.00  0.00           H  
ATOM   4773  HG3 ARG A 345      -4.960  22.144 -22.415  1.00  0.00           H  
ATOM   4774  HD2 ARG A 345      -3.597  20.777 -24.746  1.00  0.00           H  
ATOM   4775  HD3 ARG A 345      -4.224  19.932 -23.353  1.00  0.00           H  
ATOM   4776  HE  ARG A 345      -2.514  21.405 -22.046  1.00  0.00           H  
ATOM   4777 HH11 ARG A 345      -0.139  19.803 -24.826  1.00  0.00           H  
ATOM   4778 HH12 ARG A 345      -1.793  20.171 -25.285  1.00  0.00           H  
ATOM   4779 HH21 ARG A 345       0.709  20.691 -22.994  1.00  0.00           H  
ATOM   4780 HH22 ARG A 345      -0.334  21.050 -21.658  1.00  0.00           H  
ATOM   4781  N   CYS A 346      -4.374  25.971 -26.039  1.00  0.00           N  
ATOM   4782  CA  CYS A 346      -3.783  27.260 -26.402  1.00  0.00           C  
ATOM   4783  C   CYS A 346      -4.867  28.356 -26.471  1.00  0.00           C  
ATOM   4784  O   CYS A 346      -5.805  28.235 -27.245  1.00  0.00           O  
ATOM   4785  CB  CYS A 346      -3.065  27.135 -27.752  1.00  0.00           C  
ATOM   4786  SG  CYS A 346      -1.825  25.809 -27.712  1.00  0.00           S  
ATOM   4787  H   CYS A 346      -4.479  25.285 -26.773  1.00  0.00           H  
ATOM   4788  HA  CYS A 346      -3.031  27.516 -25.663  1.00  0.00           H  
ATOM   4789  HB2 CYS A 346      -2.576  28.083 -27.977  1.00  0.00           H  
ATOM   4790  HB3 CYS A 346      -3.795  26.926 -28.538  1.00  0.00           H  
ATOM   4791  HG  CYS A 346      -2.692  24.811 -27.937  1.00  0.00           H  
ATOM   4792  N   PHE A 347      -4.790  29.503 -25.801  1.00  0.00           N  
ATOM   4793  CA  PHE A 347      -3.715  30.078 -24.962  1.00  0.00           C  
ATOM   4794  C   PHE A 347      -3.268  29.145 -23.843  1.00  0.00           C  
ATOM   4795  OXT PHE A 347      -4.134  28.642 -23.086  1.00  0.00           O1-
ATOM   4796  O   PHE A 347      -2.098  28.936 -23.649  1.00  0.00           O  
ATOM   4797  CB  PHE A 347      -4.316  31.310 -24.247  1.00  0.00           C  
ATOM   4798  CG  PHE A 347      -4.779  32.309 -25.297  1.00  0.00           C  
ATOM   4799  CD1 PHE A 347      -3.862  33.212 -25.867  1.00  0.00           C  
ATOM   4800  CD2 PHE A 347      -6.134  32.356 -25.685  1.00  0.00           C  
ATOM   4801  CE1 PHE A 347      -4.291  34.142 -26.831  1.00  0.00           C  
ATOM   4802  CE2 PHE A 347      -6.560  33.282 -26.652  1.00  0.00           C  
ATOM   4803  CZ  PHE A 347      -5.639  34.175 -27.227  1.00  0.00           C  
ATOM   4804  H   PHE A 347      -5.517  30.146 -26.078  1.00  0.00           H  
ATOM   4805  HA  PHE A 347      -2.866  30.367 -25.568  1.00  0.00           H  
ATOM   4806  HB2 PHE A 347      -3.559  31.773 -23.613  1.00  0.00           H  
ATOM   4807  HB3 PHE A 347      -5.159  31.010 -23.623  1.00  0.00           H  
ATOM   4808  HD1 PHE A 347      -2.827  33.204 -25.562  1.00  0.00           H  
ATOM   4809  HD2 PHE A 347      -6.855  31.683 -25.241  1.00  0.00           H  
ATOM   4810  HE1 PHE A 347      -3.585  34.838 -27.261  1.00  0.00           H  
ATOM   4811  HE2 PHE A 347      -7.599  33.314 -26.949  1.00  0.00           H  
ATOM   4812  HZ  PHE A 347      -5.970  34.892 -27.965  1.00  0.00           H  
TER    4813      PHE A 347 
ATOM   4814  N   GLN B   3     -21.371   4.722  -2.644  1.00  0.00           N1+
ATOM   4815  CA  GLN B   3     -21.263   5.189  -4.053  1.00  0.00           C  
ATOM   4816  C   GLN B   3     -19.798   5.288  -4.564  1.00  0.00           C  
ATOM   4817  O   GLN B   3     -18.888   5.566  -3.782  1.00  0.00           O  
ATOM   4818  CB  GLN B   3     -21.985   6.537  -4.215  1.00  0.00           C  
ATOM   4819  CG  GLN B   3     -21.450   7.655  -3.292  1.00  0.00           C  
ATOM   4820  CD  GLN B   3     -22.022   9.037  -3.598  1.00  0.00           C  
ATOM   4821  OE1 GLN B   3     -22.442   9.345  -4.703  1.00  0.00           O  
ATOM   4822  NE2 GLN B   3     -21.978   9.951  -2.650  1.00  0.00           N  
ATOM   4823  H1  GLN B   3     -20.636   5.187  -2.126  1.00  0.00           H  
ATOM   4824  H2  GLN B   3     -21.131   3.733  -2.637  1.00  0.00           H  
ATOM   4825  H3  GLN B   3     -22.290   4.898  -2.265  1.00  0.00           H  
ATOM   4826  HA  GLN B   3     -21.779   4.481  -4.704  1.00  0.00           H  
ATOM   4827  HB2 GLN B   3     -23.045   6.388  -4.006  1.00  0.00           H  
ATOM   4828  HB3 GLN B   3     -21.893   6.852  -5.256  1.00  0.00           H  
ATOM   4829  HG2 GLN B   3     -20.367   7.728  -3.384  1.00  0.00           H  
ATOM   4830  HG3 GLN B   3     -21.687   7.400  -2.260  1.00  0.00           H  
ATOM   4831 HE21 GLN B   3     -22.340  10.862  -2.878  1.00  0.00           H  
ATOM   4832 HE22 GLN B   3     -21.614   9.732  -1.740  1.00  0.00           H  
ATOM   4833  N   VAL B   4     -19.595   5.065  -5.867  1.00  0.00           N  
ATOM   4834  CA  VAL B   4     -18.362   5.292  -6.643  1.00  0.00           C  
ATOM   4835  C   VAL B   4     -17.096   4.738  -5.966  1.00  0.00           C  
ATOM   4836  O   VAL B   4     -16.240   5.471  -5.467  1.00  0.00           O  
ATOM   4837  CB  VAL B   4     -18.283   6.774  -7.078  1.00  0.00           C  
ATOM   4838  CG1 VAL B   4     -17.019   7.104  -7.875  1.00  0.00           C  
ATOM   4839  CG2 VAL B   4     -19.482   7.118  -7.977  1.00  0.00           C  
ATOM   4840  H   VAL B   4     -20.393   4.733  -6.397  1.00  0.00           H  
ATOM   4841  HA  VAL B   4     -18.461   4.712  -7.563  1.00  0.00           H  
ATOM   4842  HB  VAL B   4     -18.315   7.415  -6.197  1.00  0.00           H  
ATOM   4843 HG11 VAL B   4     -16.795   6.297  -8.570  1.00  0.00           H  
ATOM   4844 HG12 VAL B   4     -16.187   7.242  -7.192  1.00  0.00           H  
ATOM   4845 HG13 VAL B   4     -17.146   8.032  -8.430  1.00  0.00           H  
ATOM   4846 HG21 VAL B   4     -19.485   6.475  -8.854  1.00  0.00           H  
ATOM   4847 HG22 VAL B   4     -19.413   8.152  -8.308  1.00  0.00           H  
ATOM   4848 HG23 VAL B   4     -20.419   7.001  -7.434  1.00  0.00           H  
ATOM   4849  N   GLN B   5     -16.938   3.412  -5.974  1.00  0.00           N  
ATOM   4850  CA  GLN B   5     -15.687   2.764  -5.567  1.00  0.00           C  
ATOM   4851  C   GLN B   5     -14.631   2.908  -6.671  1.00  0.00           C  
ATOM   4852  O   GLN B   5     -14.485   2.034  -7.529  1.00  0.00           O  
ATOM   4853  CB  GLN B   5     -15.941   1.301  -5.159  1.00  0.00           C  
ATOM   4854  CG  GLN B   5     -16.293   1.200  -3.669  1.00  0.00           C  
ATOM   4855  CD  GLN B   5     -16.931  -0.141  -3.331  1.00  0.00           C  
ATOM   4856  NE2 GLN B   5     -18.241  -0.219  -3.262  1.00  0.00           N  
ATOM   4857  OE1 GLN B   5     -16.264  -1.140  -3.131  1.00  0.00           O  
ATOM   4858  H   GLN B   5     -17.648   2.835  -6.428  1.00  0.00           H  
ATOM   4859  HA  GLN B   5     -15.292   3.282  -4.691  1.00  0.00           H  
ATOM   4860  HB2 GLN B   5     -15.042   0.707  -5.326  1.00  0.00           H  
ATOM   4861  HB3 GLN B   5     -16.742   0.879  -5.765  1.00  0.00           H  
ATOM   4862  HG2 GLN B   5     -16.973   2.002  -3.393  1.00  0.00           H  
ATOM   4863  HG3 GLN B   5     -15.385   1.318  -3.077  1.00  0.00           H  
ATOM   4864 HE21 GLN B   5     -18.632  -1.119  -3.059  1.00  0.00           H  
ATOM   4865 HE22 GLN B   5     -18.809   0.610  -3.415  1.00  0.00           H  
ATOM   4866  N   LEU B   6     -13.863   4.007  -6.601  1.00  0.00           N  
ATOM   4867  CA  LEU B   6     -12.649   4.226  -7.397  1.00  0.00           C  
ATOM   4868  C   LEU B   6     -11.505   3.340  -6.882  1.00  0.00           C  
ATOM   4869  O   LEU B   6     -10.722   3.754  -6.021  1.00  0.00           O  
ATOM   4870  CB  LEU B   6     -12.240   5.716  -7.423  1.00  0.00           C  
ATOM   4871  CG  LEU B   6     -13.246   6.702  -8.042  1.00  0.00           C  
ATOM   4872  CD1 LEU B   6     -12.552   8.017  -8.400  1.00  0.00           C  
ATOM   4873  CD2 LEU B   6     -13.905   6.181  -9.317  1.00  0.00           C  
ATOM   4874  H   LEU B   6     -14.127   4.712  -5.924  1.00  0.00           H  
ATOM   4875  HA  LEU B   6     -12.853   3.929  -8.421  1.00  0.00           H  
ATOM   4876  HB2 LEU B   6     -11.311   5.784  -7.989  1.00  0.00           H  
ATOM   4877  HB3 LEU B   6     -12.024   6.048  -6.406  1.00  0.00           H  
ATOM   4878  HG  LEU B   6     -14.016   6.908  -7.302  1.00  0.00           H  
ATOM   4879 HD11 LEU B   6     -11.913   7.883  -9.272  1.00  0.00           H  
ATOM   4880 HD12 LEU B   6     -11.937   8.340  -7.568  1.00  0.00           H  
ATOM   4881 HD13 LEU B   6     -13.299   8.781  -8.605  1.00  0.00           H  
ATOM   4882 HD21 LEU B   6     -13.145   5.853 -10.025  1.00  0.00           H  
ATOM   4883 HD22 LEU B   6     -14.517   6.962  -9.769  1.00  0.00           H  
ATOM   4884 HD23 LEU B   6     -14.556   5.344  -9.070  1.00  0.00           H  
ATOM   4885  N   VAL B   7     -11.414   2.107  -7.383  1.00  0.00           N  
ATOM   4886  CA  VAL B   7     -10.378   1.144  -6.982  1.00  0.00           C  
ATOM   4887  C   VAL B   7      -9.066   1.481  -7.692  1.00  0.00           C  
ATOM   4888  O   VAL B   7      -8.865   1.159  -8.865  1.00  0.00           O  
ATOM   4889  CB  VAL B   7     -10.822  -0.316  -7.204  1.00  0.00           C  
ATOM   4890  CG1 VAL B   7      -9.741  -1.304  -6.746  1.00  0.00           C  
ATOM   4891  CG2 VAL B   7     -12.093  -0.628  -6.403  1.00  0.00           C  
ATOM   4892  H   VAL B   7     -12.092   1.837  -8.094  1.00  0.00           H  
ATOM   4893  HA  VAL B   7     -10.208   1.253  -5.910  1.00  0.00           H  
ATOM   4894  HB  VAL B   7     -11.023  -0.481  -8.259  1.00  0.00           H  
ATOM   4895 HG11 VAL B   7      -9.500  -1.141  -5.695  1.00  0.00           H  
ATOM   4896 HG12 VAL B   7      -8.837  -1.183  -7.343  1.00  0.00           H  
ATOM   4897 HG13 VAL B   7     -10.098  -2.326  -6.877  1.00  0.00           H  
ATOM   4898 HG21 VAL B   7     -11.921  -0.475  -5.338  1.00  0.00           H  
ATOM   4899 HG22 VAL B   7     -12.395  -1.661  -6.576  1.00  0.00           H  
ATOM   4900 HG23 VAL B   7     -12.910   0.014  -6.728  1.00  0.00           H  
ATOM   4901  N   GLU B   8      -8.196   2.186  -6.971  1.00  0.00           N  
ATOM   4902  CA  GLU B   8      -6.843   2.566  -7.391  1.00  0.00           C  
ATOM   4903  C   GLU B   8      -5.839   1.414  -7.195  1.00  0.00           C  
ATOM   4904  O   GLU B   8      -6.051   0.521  -6.368  1.00  0.00           O  
ATOM   4905  CB  GLU B   8      -6.387   3.815  -6.618  1.00  0.00           C  
ATOM   4906  CG  GLU B   8      -7.228   5.065  -6.918  1.00  0.00           C  
ATOM   4907  CD  GLU B   8      -6.951   6.179  -5.902  1.00  0.00           C  
ATOM   4908  OE1 GLU B   8      -7.358   6.013  -4.728  1.00  0.00           O  
ATOM   4909  OE2 GLU B   8      -6.390   7.226  -6.285  1.00  0.00           O1-
ATOM   4910  H   GLU B   8      -8.476   2.453  -6.039  1.00  0.00           H
[truncated: 170,638 more chars]
