# Supplementary material for: Predicting opioid receptor binding affinity of pharmacologically unclassified designer substances using molecular docking
Source: PLoS One. 2018 May 24;13(5):e0197734. doi: 10.1371/journal.pone.0197734 (PMC5967713; doi:10.1371/journal.pone.0197734)
Supplement: S1 Fig — The docking procedure (ten independent simulations and averaging the best pose) was repeated three times for the 24 opioids. This plot shows the average docking score for run 1 (black), run 2 (red), and run 3 (blue). (ZIP) [file pone.0197734.s001.zip › SI/opioid_docking_run1.txt]

1	3	-10.550007	1.4112575	-11.941667	-40.1464	-6.5324082	-45.635414	-10.550007	1	alfentanil
1	3	-12.002613	2.2939453	34.478806	32.718811	-1.5858005	-75.295624	-12.002613	2	alfentanil
1	3	-10.413501	1.9652047	1.4701226	67.170364	0.25428286	-46.306339	-10.413501	3	alfentanil
1	3	-10.280351	1.8905882	13.112489	41.70467	0.10569679	-47.306789	-10.280351	4	alfentanil
1	3	-10.029195	1.5426452	-6.6192684	6.7248216	-2.9039001	-38.628162	-10.029195	5	alfentanil
1	3	-10.17284	1.6380892	9.5978346	-6.9884386	-1.9598327	-40.385742	-10.17284	6	alfentanil
1	3	-10.318643	1.8340149	12.238506	-19.940596	-5.8347659	-43.95644	-10.318643	7	alfentanil
1	3	-10.666167	1.3473614	-3.2439389	12.606511	-2.4485886	-49.50573	-10.666167	8	alfentanil
1	3	-10.126507	1.3525412	0.93613005	2.5681801	-2.9601467	-41.872303	-10.126507	9	alfentanil
1	3	-10.544696	1.3512024	-13.338619	-33.619156	-5.0677466	-46.00108	-10.544696	10	alfentanil
1	17	-9.7493343	1.5172836	194.28214	12.997993	-12.709599	-21.971611	-9.7493343	1	buprenorphine
1	17	-9.5041761	2.6801381	188.8297	27.711115	-4.4771872	-27.271355	-9.5041761	2	buprenorphine
1	17	-9.5756865	1.6159954	198.28754	54.103443	-5.7852654	-17.57073	-9.5756865	3	buprenorphine
1	17	-9.5797272	2.7965178	215.35165	26.827595	-3.3127425	-26.577564	-9.5797272	4	buprenorphine
1	17	-11.075946	1.2453746	154.51839	24.350533	-6.0707664	-36.162956	-11.075946	5	buprenorphine
1	17	-9.5293198	1.1568223	187.13597	18.684841	-9.3032064	-18.440208	-9.5293198	6	buprenorphine
1	17	-9.7950268	1.8830622	205.80904	34.890472	-7.1872663	-23.985672	-9.7950268	7	buprenorphine
1	17	-9.6682749	0.85114068	205.24916	-31.225389	-12.160282	-31.176918	-9.6682749	8	buprenorphine
1	17	-9.3268194	1.833859	192.26823	64.110725	-5.3861465	-17.441702	-9.3268194	9	buprenorphine
1	17	-9.8091059	1.4735768	215.73456	89.279701	-4.2154279	-18.811203	-9.8091059	10	buprenorphine
1	4	-10.807411	2.1659472	18.729239	41.310074	-0.58707678	-51.046253	-10.807411	1	carfentanil
1	4	-10.899994	2.0288987	16.242798	1.3365691	-2.6258204	-54.61079	-10.899994	2	carfentanil
1	4	-10.982246	2.0172381	16.4862	17.53628	0.77333999	-54.821701	-10.982246	3	carfentanil
1	4	-11.031911	1.6606736	18.809265	-8.4822369	-5.7429442	-56.339596	-11.031911	4	carfentanil
1	4	-11.015307	2.2955835	10.192277	-11.13833	-7.7425332	-56.321148	-11.015307	5	carfentanil
1	4	-10.095929	2.1718483	14.970455	38.920067	-1.4977106	-38.888947	-10.095929	6	carfentanil
1	4	-10.760773	2.2584889	14.286371	41.867817	-0.49535489	-52.116886	-10.760773	7	carfentanil
1	4	-10.718828	1.803816	9.7964449	-19.767235	-5.6353297	-52.833889	-10.718828	8	carfentanil
1	4	-10.829576	1.9184598	17.679274	32.951042	-1.7335297	-52.226086	-10.829576	9	carfentanil
1	4	-10.368952	1.898185	15.867455	29.11092	-1.5027281	-50.703861	-10.368952	10	carfentanil
1	2	-8.3341856	1.8034209	63.758129	-12.602263	-15.231852	-35.227489	-8.3341856	1	codeine
1	2	-8.1916952	1.751953	65.661552	-23.917097	-14.006505	-33.948639	-8.1916952	2	codeine
1	2	-8.1923494	0.94519848	65.663879	-42.474613	-17.482153	-33.956387	-8.1923494	3	codeine
1	2	-8.1983805	1.7360232	65.703438	-10.333081	-11.895975	-34.190968	-8.1983805	4	codeine
1	2	-8.3321199	1.7415981	63.768898	-2.0103197	-16.437284	-35.201275	-8.3321199	5	codeine
1	2	-8.2041368	1.2446347	65.675278	-40.181061	-17.348415	-34.041363	-8.2041368	6	codeine
1	2	-7.8609529	1.1864536	68.416122	-29.205923	-12.932276	-33.908115	-7.8609529	7	codeine
1	2	-8.3313913	2.1239426	63.748978	-3.6467216	-8.1741648	-35.199005	-8.3313913	8	codeine
1	2	-8.4569893	1.5771748	63.472946	-29.402647	-9.7345333	-45.901199	-8.4569893	9	codeine
1	2	-8.1833382	1.0768043	65.616989	-34.916912	-11.377276	-34.315487	-8.1833382	10	codeine
1	8	-10.902776	2.6505415	106.06944	109.36657	4.8950868	-47.702103	-10.902776	1	diphenoxylate
1	8	-9.969698	2.746767	90.273361	129.16969	6.719377	-34.289665	-9.969698	2	diphenoxylate
1	8	-10.323214	3.0758932	69.866554	103.7365	6.9426546	-33.029705	-10.323214	3	diphenoxylate
1	8	-9.772212	2.4841256	82.235672	88.635429	2.5412774	-26.428049	-9.772212	4	diphenoxylate
1	8	-9.9635906	3.0203183	103.26291	124.9304	5.0172291	-34.014488	-9.9635906	5	diphenoxylate
1	8	-10.319592	1.7491223	96.465103	56.161488	-4.1944098	-34.665764	-10.319592	6	diphenoxylate
1	8	-10.053681	2.0217252	94.421028	94.795753	3.1339989	-29.804907	-10.053681	7	diphenoxylate
1	8	-9.9806652	2.6938684	88.497971	173.07059	6.7709131	-32.207424	-9.9806652	8	diphenoxylate
1	8	-9.0613222	2.0716391	86.838409	89.897926	4.8285351	-21.181713	-9.0613222	9	diphenoxylate
1	8	-10.241327	2.8403189	77.896774	99.938278	6.801331	-30.744511	-10.241327	10	diphenoxylate
1	1	-9.6647816	1.7647195	-26.288332	-14.544761	-7.4419422	-49.543335	-9.6647816	1	fentanyl
1	1	-8.7342234	2.3568306	-15.552242	34.948593	-5.1313725	-34.43248	-8.7342234	2	fentanyl
1	1	-9.00774	1.4911172	-10.884399	28.506947	-1.4917331	-36.421795	-9.00774	3	fentanyl
1	1	-9.7805109	2.0887794	-14.127282	-3.3453557	-4.8752971	-49.981052	-9.7805109	4	fentanyl
1	1	-9.6922741	1.6033479	-24.494467	-5.8462577	-5.6500244	-40.818302	-9.6922741	5	fentanyl
1	1	-9.6662874	1.2393107	-24.397739	-15.636975	-6.3083673	-40.760799	-9.6662874	6	fentanyl
1	1	-9.6439199	1.6758186	-26.29924	-7.6275969	-9.7447348	-49.571224	-9.6439199	7	fentanyl
1	1	-9.6798601	1.7520663	-26.244389	-5.730885	-8.0741615	-49.737522	-9.6798601	8	fentanyl
1	1	-9.513567	1.3431897	-24.716869	-53.974991	-11.98385	-46.934666	-9.513567	9	fentanyl
1	1	-8.9295397	2.1300638	-18.922218	27.542673	-5.378551	-38.25861	-8.9295397	10	fentanyl
1	11	-9.2753506	2.776824	50.842251	32.055183	-3.5164084	-36.014935	-9.2753506	1	furanylfentanyl
1	11	-10.020386	1.6181951	41.771599	-4.0750265	-9.2503195	-48.371796	-10.020386	2	furanylfentanyl
1	11	-9.9245043	1.8182631	42.031288	1.8940672	-4.9645667	-46.241425	-9.9245043	3	furanylfentanyl
1	11	-9.8414326	1.6923147	36.475227	27.176268	-4.9473934	-49.502174	-9.8414326	4	furanylfentanyl
1	11	-9.6752939	1.6339833	40.793858	15.212816	-6.4562731	-35.942345	-9.6752939	5	furanylfentanyl
1	11	-10.044811	1.5223852	41.514507	-48.903542	-8.8346519	-48.320908	-10.044811	6	furanylfentanyl
1	11	-9.1036472	1.0894094	47.278309	-52.79911	-7.8576751	-32.828575	-9.1036472	7	furanylfentanyl
1	11	-9.5224409	2.9279208	47.675713	97.734161	0.20219916	-41.803074	-9.5224409	8	furanylfentanyl
1	11	-9.3469505	1.2497516	36.264214	-17.301899	-6.9819632	-38.974434	-9.3469505	9	furanylfentanyl
1	11	-9.3692627	1.5998673	33.674129	6.2988973	-4.9716258	-38.196407	-9.3692627	10	furanylfentanyl
1	16	-7.7291293	2.6759596	36.961502	5.6038356	-6.7672782	-40.130581	-7.7291293	1	hydromorphone
1	16	-7.9926386	1.1215249	34.917706	-44.347691	-19.160114	-47.25243	-7.9926386	2	hydromorphone
1	16	-7.611299	2.763752	41.435757	8.3804207	-7.7278833	-36.665619	-7.611299	3	hydromorphone
1	16	-8.0501947	1.6382737	34.906807	-27.214502	-11.153897	-47.125599	-8.0501947	4	hydromorphone
1	16	-7.7471886	0.97647864	36.936729	-67.464333	-20.795059	-40.481064	-7.7471886	5	hydromorphone
1	16	-8.2578974	1.9458373	38.819103	-32.986019	-11.836729	-48.358685	-8.2578974	6	hydromorphone
1	16	-7.7456217	0.8754006	36.925205	-56.9277	-18.376228	-40.300079	-7.7456217	7	hydromorphone
1	16	-7.7514729	1.1107969	36.919487	-50.765339	-12.768973	-40.631771	-7.7514729	8	hydromorphone
1	16	-8.2813501	1.9538958	38.85894	-7.4870815	-11.826604	-48.167713	-8.2813501	9	hydromorphone
1	16	-8.2470999	2.5314054	38.844654	-16.123812	-9.0711422	-48.474606	-8.2470999	10	hydromorphone
1	1	-10.095691	1.5135942	49.306568	47.974422	0.4516851	-39.933609	-10.095691	1	lofentanil
1	1	-10.834719	2.1094131	59.770905	-24.962452	-7.960031	-50.896587	-10.834719	2	lofentanil
1	1	-10.481828	1.970814	53.25267	35.316872	-0.48078156	-43.773125	-10.481828	3	lofentanil
1	1	-11.266692	1.7635682	53.046684	17.230251	-4.8249617	-61.009979	-11.266692	4	lofentanil
1	1	-10.664854	1.5720673	41.079021	44.589874	-1.8833102	-47.034687	-10.664854	5	lofentanil
1	1	-10.747551	1.7451721	55.293644	23.17152	-2.6947734	-44.602821	-10.747551	6	lofentanil
1	1	-10.859794	1.396928	62.439842	-21.866522	-3.0836484	-46.671383	-10.859794	7	lofentanil
1	1	-11.098049	1.6386482	60.80854	-16.047342	-4.6114488	-54.128998	-11.098049	8	lofentanil
1	1	-10.936677	0.77463639	57.683548	-17.844784	-8.5457783	-62.05286	-10.936677	9	lofentanil
1	1	-11.113514	1.6999611	68.965057	44.021317	-4.8748941	-49.664852	-11.113514	10	lofentanil
1	3	-7.7473817	1.9680758	11.437133	-10.557561	-9.3995771	-41.29184	-7.7473817	1	Meperidine
1	3	-7.7589869	2.4622855	11.426439	-21.997728	-9.0143957	-41.299995	-7.7589869	2	Meperidine
1	3	-7.7218871	2.9628396	11.374015	0.77357888	-10.131704	-41.318489	-7.7218871	3	Meperidine
1	3	-7.8814783	1.0914999	10.7316	-31.811682	-9.8514223	-36.288269	-7.8814783	4	Meperidine
1	3	-7.7720666	1.3372475	11.460683	-23.944794	-10.973325	-41.342876	-7.7720666	5	Meperidine
1	3	-7.7164102	1.9417665	11.598508	-19.857279	-10.845146	-39.163204	-7.7164102	6	Meperidine
1	3	-7.7475381	1.29045	11.400449	-26.700682	-9.9519567	-41.205147	-7.7475381	7	Meperidine
1	3	-7.9167538	1.2867706	10.688976	-28.908978	-9.8154612	-35.814209	-7.9167538	8	Meperidine
1	3	-7.7332673	1.4849901	11.453445	-16.030275	-10.22001	-41.039646	-7.7332673	9	Meperidine
1	3	-7.7352724	1.4214023	10.71878	-13.826267	-9.5771189	-40.400478	-7.7352724	10	Meperidine
1	11	-7.6525273	1.1262652	50.953453	-49.478519	-20.028427	-39.423798	-7.6525273	1	morphine
1	11	-7.705533	3.6712272	50.293941	41.106598	-4.5318623	-40.178261	-7.705533	2	morphine
1	11	-7.9877653	2.02176	52.522194	81.673912	3.7338486	-47.672615	-7.9877653	3	morphine
1	11	-7.6892452	2.3595045	49.298004	15.948256	-6.9885621	-40.2495	-7.6892452	4	morphine
1	11	-7.707427	1.6718283	50.307964	-10.602541	-7.4525633	-40.040852	-7.707427	5	morphine
1	11	-8.0405989	2.098772	53.079044	-37.275532	-12.060501	-46.759087	-8.0405989	6	morphine
1	11	-7.6939774	1.4548862	49.268139	-55.930004	-17.456549	-40.461308	-7.6939774	7	morphine
1	11	-7.6905684	0.61896437	50.321857	-77.985504	-17.749506	-39.714485	-7.6905684	8	morphine
1	11	-7.7027874	1.8749042	49.284492	-7.8007388	-15.011791	-40.302063	-7.7027874	9	morphine
1	11	-7.7066836	2.2709222	50.308132	-6.3233509	-11.733762	-39.969818	-7.7066836	10	morphine
1	10	-8.1812115	2.243773	115.07922	-11.975491	-7.3080244	-29.447382	-8.1812115	1	nalbuphine
1	10	-8.0940809	2.2733474	124.38531	15.67484	-4.5913482	-33.65873	-8.0940809	2	nalbuphine
1	10	-9.1183243	3.7309556	94.121864	60.066608	-1.9691429	-53.531208	-9.1183243	3	nalbuphine
1	10	-8.4518433	1.8506609	108.88664	-1.2906146	-5.1440787	-40.457653	-8.4518433	4	nalbuphine
1	10	-8.414978	2.4430747	104.74371	15.316085	-2.8165412	-42.469009	-8.414978	5	nalbuphine
1	10	-8.2791338	3.1275485	261.7594	109.47984	4.969316	-36.770382	-8.2791338	6	nalbuphine
1	10	-8.6999979	2.4104431	471.50186	26.505096	-3.627357	-36.343315	-8.6999979	7	nalbuphine
1	10	-8.5453377	2.8678348	108.54163	25.214272	-5.4631376	-42.496078	-8.5453377	8	nalbuphine
1	10	-8.458251	2.4338477	104.43539	22.57493	-7.2513623	-43.709	-8.458251	9	nalbuphine
1	10	-8.4967146	1.9665231	108.87167	24.303587	-5.407032	-40.714123	-8.4967146	10	nalbuphine
1	8	-8.5982151	1.3969152	17.161272	-13.125175	-7.1491241	-40.17712	-8.5982151	1	nmethylcarfentanil
1	8	-8.5376835	1.5301694	9.8459778	-23.49737	-7.3641133	-39.534157	-8.5376835	2	nmethylcarfentanil
1	8	-8.5912094	2.2740533	3.3716097	-19.836176	-8.2179098	-40.034599	-8.5912094	3	nmethylcarfentanil
1	8	-8.6035948	1.4575005	3.4243686	-64.504662	-7.9759188	-40.114006	-8.6035948	4	nmethylcarfentanil
1	8	-8.545598	1.6447413	17.237391	-8.7361078	-8.1878033	-39.395138	-8.545598	5	nmethylcarfentanil
1	8	-8.4138813	1.3756201	7.106689	9.4688702	-7.4940591	-37.889236	-8.4138813	6	nmethylcarfentanil
1	8	-8.4515572	2.1072319	11.016701	-32.947525	-6.7035475	-37.158497	-8.4515572	7	nmethylcarfentanil
1	8	-8.5735607	2.7685676	3.8905616	-14.9066	-7.3891511	-39.889095	-8.5735607	8	nmethylcarfentanil
1	8	-8.5531225	1.9025472	17.244537	10.195548	-7.2204466	-39.477001	-8.5531225	9	nmethylcarfentanil
1	8	-8.4543285	2.1912522	10.992274	-17.504635	-7.3023801	-37.45274	-8.4543285	10	nmethylcarfentanil
1	7	-8.0506096	1.6807104	-25.276426	-11.224227	-8.7949696	-34.885654	-8.0506096	1	nmethylfentanyl
1	7	-8.0425158	1.3895741	-25.301323	-50.264465	-10.199465	-34.691681	-8.0425158	2	nmethylfentanyl
1	7	-7.6929183	1.3651254	-22.261564	-15.629744	-9.8830957	-36.231617	-7.6929183	3	nmethylfentanyl
1	7	-7.7222018	2.0680692	-22.238249	-0.83688813	-8.1594486	-36.314682	-7.7222018	4	nmethylfentanyl
1	7	-7.6045113	3.3775268	-25.850933	-36.254745	-8.0511646	-39.225357	-7.6045113	5	nmethylfentanyl
1	7	-7.5983553	1.4047545	-25.877024	-40.565392	-9.8779192	-39.275879	-7.5983553	6	nmethylfentanyl
1	7	-8.0407753	1.2821652	-25.230221	-38.474556	-8.6980639	-34.540558	-8.0407753	7	nmethylfentanyl
1	7	-8.0511274	1.2088996	-25.188955	-22.724367	-8.8413353	-34.640179	-8.0511274	8	nmethylfentanyl
1	7	-8.0453119	1.4270586	-25.303158	-3.3868797	-8.3280048	-34.797264	-8.0453119	9	nmethylfentanyl
1	7	-8.0651455	1.1929733	-25.121748	10.237041	-8.9938736	-34.847103	-8.0651455	10	nmethylfentanyl
1	7	-8.9221773	1.3687845	85.838036	-35.787922	-9.5925159	-41.829899	-8.9221773	1	oxycodone
1	7	-8.9153147	1.2488194	85.871773	-47.107876	-10.673553	-41.707005	-8.9153147	2	oxycodone
1	7	-8.8421192	2.8600597	84.335991	3.6937447	-12.666943	-39.733772	-8.8421192	3	oxycodone
1	7	-8.9343405	2.1630957	85.90464	-14.891494	-13.864861	-41.60067	-8.9343405	4	oxycodone
1	7	-8.6094828	1.638981	84.05452	-39.41848	-15.012597	-34.728245	-8.6094828	5	oxycodone
1	7	-8.9070807	1.5253479	85.903481	-30.572224	-10.498112	-41.597309	-8.9070807	6	oxycodone
1	7	-8.8980255	2.10675	85.907089	-21.395479	-10.224357	-41.588108	-8.8980255	7	oxycodone
1	7	-8.871748	2.6227565	84.322502	12.332489	-8.6177673	-39.787304	-8.871748	8	oxycodone
1	7	-8.8577929	1.3776146	84.325783	-12.895466	-11.545635	-39.908657	-8.8577929	9	oxycodone
1	7	-8.0571375	1.9970862	90.273224	-32.963741	-9.086031	-41.365189	-8.0571375	10	oxycodone
1	15	-8.4634609	2.0620282	72.25692	-61.549789	-9.1157789	-49.247314	-8.4634609	1	oxymorphone
1	15	-8.2710991	1.404613	68.904961	-51.490627	-15.982085	-45.184036	-8.2710991	2	oxymorphone
1	15	-8.6730347	1.8327061	73.133194	-16.406185	-10.620694	-53.572773	-8.6730347	3	oxymorphone
1	15	-8.6774225	1.8306295	73.130493	-40.810932	-11.511767	-53.438828	-8.6774225	4	oxymorphone
1	15	-8.274169	1.7079897	71.2938	-21.020061	-11.717903	-45.432926	-8.274169	5	oxymorphone
1	15	-8.2115479	1.7867186	71.30368	-22.711262	-14.53629	-45.289772	-8.2115479	6	oxymorphone
1	15	-8.2022762	2.8445799	71.319778	-18.377216	-8.7802277	-45.386486	-8.2022762	7	oxymorphone
1	15	-8.494586	2.1764944	68.759148	-27.744574	-12.949888	-48.82201	-8.494586	8	oxymorphone
1	15	-8.2324104	2.6091709	71.303322	50.198132	-0.013054552	-45.681141	-8.2324104	9	oxymorphone
1	15	-8.4533758	1.5089623	72.251137	-33.355648	-14.461574	-49.533165	-8.4533758	10	oxymorphone
1	5	-7.9721098	1.6797611	-6.5351181	10.627693	-3.1969154	-35.796341	-7.9721098	1	pentazocine
1	5	-7.5641847	0.72262836	-31.033113	-60.524261	-9.6381922	-35.710075	-7.5641847	2	pentazocine
1	5	-7.8285265	1.2194333	-26.279346	-15.82772	-6.425323	-36.610271	-7.8285265	3	pentazocine
1	5	-7.7627645	2.8470886	-28.647724	24.437046	-4.5240593	-34.018867	-7.7627645	4	pentazocine
1	5	-7.7579627	1.6927596	-28.6457	-0.24742031	-4.892755	-34.052315	-7.7579627	5	pentazocine
1	5	-7.9367723	1.4481995	-30.965584	32.902935	-3.924264	-33.340942	-7.9367723	6	pentazocine
1	5	-7.7822709	0.87532204	-25.101322	11.048454	-10.122528	-18.87224	-7.7822709	7	pentazocine
1	5	-7.6851864	1.709577	-33.046177	-20.671026	-8.1103868	-35.725876	-7.6851864	8	pentazocine
1	5	-7.7056651	2.1162455	-33.078606	10.342744	-6.5132284	-35.663139	-7.7056651	9	pentazocine
1	5	-7.6877818	1.7265302	-33.081841	-6.2212758	-10.670723	-35.691513	-7.6877818	10	pentazocine
1	1	-9.5821257	2.0753872	40.357903	-12.177501	-6.2450871	-34.126461	-9.5821257	1	propoxyphene
1	1	-9.4677677	3.2068949	51.00396	44.340958	-3.6262822	-44.372154	-9.4677677	2	propoxyphene
1	1	-9.4487743	1.7467966	43.482944	12.028478	-3.8167946	-33.617111	-9.4487743	3	propoxyphene
1	1	-9.45578	1.8085364	50.908695	-13.10704	-7.9570341	-44.262623	-9.45578	4	propoxyphene
1	1	-9.5704355	2.0668917	45.795071	47.067577	-5.9277477	-49.989174	-9.5704355	5	propoxyphene
1	1	-9.5766449	1.7013847	45.507587	-11.316674	-6.1105919	-35.233391	-9.5766449	6	propoxyphene
1	1	-9.6244383	2.7919497	37.67038	-2.8144197	-4.0116529	-40.56419	-9.6244383	7	propoxyphene
1	1	-9.6433096	1.8609058	45.450401	-22.759237	-6.2945628	-35.546082	-9.6433096	8	propoxyphene
1	1	-9.6181431	2.4431925	37.690327	14.563795	-3.9779565	-40.554253	-9.6181431	9	propoxyphene
1	1	-9.6200294	1.8281481	37.68029	-6.0284271	-7.1150961	-40.571182	-9.6200294	10	propoxyphene
1	6	-10.107673	1.9501683	14.422473	57.86557	-1.189787	-43.17701	-10.107673	1	R30490
1	6	-10.031852	1.2819376	4.1210833	-34.704872	-5.9357605	-43.08247	-10.031852	2	R30490
1	6	-10.54857	1.4547282	2.2746263	-13.624239	-6.7917042	-49.59433	-10.54857	3	R30490
1	6	-9.8359795	2.2540758	-6.223506	-9.1533375	-4.3862028	-34.101723	-9.8359795	4	R30490
1	6	-10.938806	1.7995758	9.8454514	6.2330527	-5.4344058	-50.8078	-10.938806	5	R30490
1	6	-10.178446	2.1245801	-4.1627226	48.799057	-0.13109581	-42.918747	-10.178446	6	R30490
1	6	-10.178877	1.3559983	23.144373	17.70771	-2.439317	-40.868309	-10.178877	7	R30490
1	6	-10.254674	2.7113225	4.6334357	13.007843	-5.2019553	-41.905514	-10.254674	8	R30490
1	6	-10.419326	2.3361354	33.471371	65.551659	-0.73237938	-61.054585	-10.419326	9	R30490
1	6	-10.095158	1.4748923	-8.5357256	1.5397357	-0.43041366	-36.985989	-10.095158	10	R30490
1	1	-8.8809261	1.6986686	59.114841	50.275562	-5.6945558	-29.332127	-8.8809261	1	Rmethadone
1	1	-8.5319805	1.7399452	52.49369	4.9443636	-6.9029827	-32.165829	-8.5319805	2	Rmethadone
1	1	-8.5460424	1.7275003	54.319874	-19.13475	-8.8950148	-30.989693	-8.5460424	3	Rmethadone
1	1	-8.6824608	1.8699018	53.952251	27.93449	-6.7948213	-32.635651	-8.6824608	4	Rmethadone
1	1	-8.7968531	2.7164805	57.171886	-35.428997	-5.8878741	-31.676479	-8.7968531	5	Rmethadone
1	1	-8.6717682	1.342077	53.977329	0.28956926	-7.8332524	-32.629932	-8.6717682	6	Rmethadone
1	1	-8.7465992	3.112751	65.069351	10.858198	-6.1894116	-31.756355	-8.7465992	7	Rmethadone
1	1	-8.5830364	1.9178063	62.502914	11.433161	-6.8645067	-30.528917	-8.5830364	8	Rmethadone
1	1	-8.7921886	2.3078446	57.378002	-11.939721	-5.3165169	-36.869007	-8.7921886	9	Rmethadone
1	1	-8.6773376	1.125411	54.018967	11.145326	-8.2984333	-32.517963	-8.6773376	10	Rmethadone
1	1	-7.8867249	1.5349809	21.018764	-16.234413	-8.9054203	-35.103096	-7.8867249	1	Rtramadol
1	1	-7.8167148	0.9772774	29.002586	-33.702702	-11.091922	-35.801937	-7.8167148	2	Rtramadol
1	1	-7.8893561	1.582877	20.983616	-7.9204516	-8.3347197	-34.752094	-7.8893561	3	Rtramadol
1	1	-7.8893862	1.6209489	21.206541	-16.289202	-9.615346	-35.280209	-7.8893862	4	Rtramadol
1	1	-7.7935791	1.0049192	25.407207	-39.438614	-8.7836313	-44.748192	-7.7935791	5	Rtramadol
1	1	-7.8816953	1.2531991	21.089809	-15.48862	-10.230738	-35.183872	-7.8816953	6	Rtramadol
1	1	-7.8926578	1.9281332	22.253195	-36.802738	-8.2486105	-36.308052	-7.8926578	7	Rtramadol
1	1	-7.8018289	1.3314877	19.426382	-45.183331	-9.8070831	-35.870659	-7.8018289	8	Rtramadol
1	1	-7.7323012	1.1640999	22.372488	-46.121689	-8.1802101	-36.86034	-7.7323012	9	Rtramadol
1	1	-7.9045835	2.3825009	34.439159	24.482788	-8.583683	-39.277542	-7.9045835	10	Rtramadol
1	9	-8.6319447	1.2788638	51.100521	-18.590418	-7.1781549	-32.643631	-8.6319447	1	Smethadone
1	9	-8.6230392	2.0517619	67.164749	72.178001	-4.750216	-27.769672	-8.6230392	2	Smethadone
1	9	-8.5693579	1.9435773	51.623878	6.359148	-7.6455579	-34.418224	-8.5693579	3	Smethadone
1	9	-8.8180418	1.0803238	58.327534	-22.780926	-8.3067083	-36.821072	-8.8180418	4	Smethadone
1	9	-8.6548986	2.1473081	62.549065	36.367771	-5.2078543	-31.388083	-8.6548986	5	Smethadone
1	9	-8.6022282	1.2542325	51.043377	-13.202039	-7.1957188	-32.854679	-8.6022282	6	Smethadone
1	9	-8.5910902	1.7823929	51.061832	35.937508	-5.7503867	-32.961948	-8.5910902	7	Smethadone
1	9	-8.5990725	1.6654848	67.15107	3.3897562	-7.0947452	-27.863901	-8.5990725	8	Smethadone
1	9	-8.6327114	1.6899862	61.683475	-15.226319	-6.6938958	-34.110142	-8.6327114	9	Smethadone
1	9	-8.5923443	0.78503847	51.06078	-7.7273011	-7.5580821	-32.878925	-8.5923443	10	Smethadone
1	1	-7.8345742	1.3213574	39.170254	-31.145674	-9.527874	-37.746407	-7.8345742	1	Stramadol
1	1	-7.799562	1.749931	23.070496	-13.177885	-10.834256	-32.935055	-7.799562	2	Stramadol
1	1	-7.9045768	0.78756058	38.817665	-50.679176	-8.9469099	-38.726631	-7.9045768	3	Stramadol
1	1	-7.8483944	1.330634	22.899591	-39.088806	-8.8691149	-33.28323	-7.8483944	4	Stramadol
1	1	-7.7111473	1.5268116	33.010452	-1.7983663	-10.687723	-37.635937	-7.7111473	5	Stramadol
1	1	-8.4231081	1.3541639	33.970322	-21.765575	-14.331709	-38.684132	-8.4231081	6	Stramadol
1	1	-8.0866976	1.0905738	41.158035	-25.528587	-8.5061178	-33.224392	-8.0866976	7	Stramadol
1	1	-8.1567287	1.8830063	31.35788	12.117046	-8.3367882	-34.809227	-8.1567287	8	Stramadol
1	1	-7.9644985	1.0208563	35.889137	-52.884686	-8.3451929	-45.134087	-7.9644985	9	Stramadol
1	1	-7.9465117	1.6175094	24.367601	-44.661942	-9.3448105	-30.321922	-7.9465117	10	Stramadol
1	2	-10.110127	2.1521866	24.871696	51.095798	-0.62307215	-44.574318	-10.110127	1	sufentanil
1	2	-9.6107721	1.3805317	22.626686	11.402454	-3.8872223	-43.724628	-9.6107721	2	sufentanil
1	2	-10.22211	2.4807522	25.744427	37.670994	-1.3480154	-44.439819	-10.22211	3	sufentanil
1	2	-9.904418	2.3096049	31.668613	54.982201	0.14674874	-44.946438	-9.904418	4	sufentanil
1	2	-9.6948223	2.2832351	18.584089	3.3976135	-5.8042598	-40.23756	-9.6948223	5	sufentanil
1	2	-10.23056	1.954268	21.814316	32.062824	-1.585008	-50.736755	-10.23056	6	sufentanil
1	2	-9.973772	1.4486345	13.451577	-34.272934	-11.537336	-41.634338	-9.973772	7	sufentanil
1	2	-9.6393156	2.6117818	13.247567	58.77412	-3.5975876	-42.311932	-9.6393156	8	sufentanil
1	2	-9.7826271	3.1939085	27.043215	45.674736	0.48339313	-36.711933	-9.7826271	9	sufentanil
1	2	-9.7590313	2.1424677	16.582615	10.429514	-5.3633657	-46.829086	-9.7590313	10	sufentanil
