# Supplementary material for: Predicting opioid receptor binding affinity of pharmacologically unclassified designer substances using molecular docking
Source: PLoS One. 2018 May 24;13(5):e0197734. doi: 10.1371/journal.pone.0197734 (PMC5967713; doi:10.1371/journal.pone.0197734)
Supplement: S1 Fig — The docking procedure (ten independent simulations and averaging the best pose) was repeated three times for the 24 opioids. This plot shows the average docking score for run 1 (black), run 2 (red), and run 3 (blue). (ZIP) [file pone.0197734.s001.zip › SI/opioid_docking_run2.txt]

1	3	-10.634919	1.1269389	-14.121778	-32.441811	-6.4503345	-44.917713	-10.634919	1	alfentanil
1	3	-10.716928	1.4350909	38.432743	-21.301342	-5.1477222	-58.632935	-10.716928	2	alfentanil
1	3	-10.366047	1.6022983	-1.6064798	-5.4902711	-4.2146378	-43.659134	-10.366047	3	alfentanil
1	3	-10.057649	2.6678164	10.676016	64.543098	-1.9429344	-41.197575	-10.057649	4	alfentanil
1	3	-10.262406	1.386709	-7.9294987	7.0295072	-5.1081672	-39.404457	-10.262406	5	alfentanil
1	3	-10.497956	2.4756291	-11.691632	38.340309	-2.1356554	-45.081947	-10.497956	6	alfentanil
1	3	-10.506867	1.5500429	9.6946669	26.166969	-0.82583022	-45.38092	-10.506867	7	alfentanil
1	3	-10.14449	1.6717718	-18.559805	-11.746344	-5.7378759	-41.276894	-10.14449	8	alfentanil
1	3	-10.311762	2.725625	-10.793122	75.058052	-0.43918645	-43.424904	-10.311762	9	alfentanil
1	3	-9.0325708	1.8196279	4.077208	15.877183	-2.8530858	-25.599157	-9.0325708	10	alfentanil
1	17	-9.5193157	2.2776411	187.08138	77.757553	-5.7670302	-18.327459	-9.5193157	1	buprenorphine
1	17	-10.563961	1.7885904	210.00859	11.180717	-5.3094769	-38.830948	-10.563961	2	buprenorphine
1	17	-9.8881168	2.8413138	198.16673	127.04866	1.4597498	-21.627647	-9.8881168	3	buprenorphine
1	17	-8.8652344	1.7230909	198.01378	58.37674	-5.9612894	-10.127633	-8.8652344	4	buprenorphine
1	17	-10.074099	2.3628154	191.75403	57.584183	-2.1458662	-28.418787	-10.074099	5	buprenorphine
1	17	-9.4688721	2.2443743	200.8649	67.062424	-4.8114457	-17.271391	-9.4688721	6	buprenorphine
1	17	-10.051399	1.313759	214.01462	-14.502866	-8.9616814	-33.992882	-10.051399	7	buprenorphine
1	17	-9.7692232	2.4352145	205.77405	10.304708	-8.5254717	-24.071222	-9.7692232	8	buprenorphine
1	17	-9.5585003	1.172472	198.3103	26.015774	-4.5268254	-17.369158	-9.5585003	9	buprenorphine
1	17	-9.8181019	1.5497121	172.1944	45.582207	-5.4177737	-23.872465	-9.8181019	10	buprenorphine
1	4	-11.218753	2.1603901	16.492559	3.1617773	-5.689352	-56.236153	-11.218753	1	carfentanil
1	4	-11.222028	2.264133	16.488518	-14.347657	-5.4128752	-56.31535	-11.222028	2	carfentanil
1	4	-11.013481	1.7285304	15.670308	-9.8960304	-4.0839229	-55.260509	-11.013481	3	carfentanil
1	4	-10.811195	2.6135225	29.591471	72.587936	-0.26210409	-52.152439	-10.811195	4	carfentanil
1	4	-10.914754	2.1180642	16.80452	-14.465307	-7.2551975	-55.438091	-10.914754	5	carfentanil
1	4	-10.670875	1.7366452	22.67828	-0.60999036	-4.9766207	-48.592876	-10.670875	6	carfentanil
1	4	-10.239956	1.7259077	24.901184	-0.24518843	-2.8068874	-44.826954	-10.239956	7	carfentanil
1	4	-10.910791	2.596539	16.823364	48.341873	-1.6119325	-55.508781	-10.910791	8	carfentanil
1	4	-10.924719	1.4423444	16.27441	-0.22805482	-4.2280297	-54.519333	-10.924719	9	carfentanil
1	4	-10.884642	2.228431	16.826178	27.241344	-3.8677104	-55.270157	-10.884642	10	carfentanil
1	2	-8.2339363	1.2919469	65.656548	-27.878695	-10.725373	-34.43185	-8.2339363	1	codeine
1	2	-8.2080069	1.2908539	65.657288	-7.5915041	-10.026601	-33.847443	-8.2080069	2	codeine
1	2	-8.243618	1.6773967	65.687271	-30.718637	-13.076875	-33.710873	-8.243618	3	codeine
1	2	-8.2107325	1.9043672	65.683891	13.499115	-7.0072818	-33.801922	-8.2107325	4	codeine
1	2	-8.2282286	0.53829694	65.689713	-36.032722	-18.604612	-33.665043	-8.2282286	5	codeine
1	2	-7.8337021	1.0539026	68.363625	-51.079651	-18.014208	-34.028881	-7.8337021	6	codeine
1	2	-7.844223	1.6684579	65.152229	-0.16817121	-12.831582	-34.965836	-7.844223	7	codeine
1	2	-7.8389616	1.9183072	68.354515	-9.7208729	-7.7495017	-33.969532	-7.8389616	8	codeine
1	2	-8.2098293	1.8670007	65.651253	-26.758442	-10.337979	-33.929855	-8.2098293	9	codeine
1	2	-8.1840601	1.2007428	65.664528	-24.731432	-17.855984	-33.790394	-8.1840601	10	codeine
1	8	-10.645545	2.9481046	68.037926	115.52168	5.8439016	-44.370632	-10.645545	1	diphenoxylate
1	8	-9.7950478	1.8934252	89.050713	85.727364	-0.8234331	-25.570349	-9.7950478	2	diphenoxylate
1	8	-10.399124	3.2952654	88.676758	141.81773	8.3712578	-32.499504	-10.399124	3	diphenoxylate
1	8	-10.575229	2.7446175	116.72387	82.846581	2.9749367	-41.129261	-10.575229	4	diphenoxylate
1	8	-10.244707	2.7875829	79.122658	113.78813	5.4198675	-34.850719	-10.244707	5	diphenoxylate
1	8	-10.121118	2.065635	69.611076	106.14269	5.6303763	-32.926498	-10.121118	6	diphenoxylate
1	8	-10.468063	2.320173	97.038048	83.562683	2.6982615	-36.216473	-10.468063	7	diphenoxylate
1	8	-9.657752	2.7835884	77.489815	121.66022	5.485333	-28.59251	-9.657752	8	diphenoxylate
1	8	-10.355261	2.9026296	68.199158	116.62286	1.6585473	-35.686386	-10.355261	9	diphenoxylate
1	8	-10.587988	2.4239037	67.088196	85.412598	-2.5720289	-38.55415	-10.587988	10	diphenoxylate
1	1	-9.5162516	1.9900552	-26.266872	29.45434	-3.7334785	-48.304852	-9.5162516	1	fentanyl
1	1	-9.4855547	1.0573827	-23.478699	-63.226978	-11.873798	-49.277454	-9.4855547	2	fentanyl
1	1	-9.6907215	1.246776	-24.300146	-35.297344	-10.23977	-40.478977	-9.6907215	3	fentanyl
1	1	-9.191267	1.4683644	-36.093193	-42.56506	-9.4832878	-38.702904	-9.191267	4	fentanyl
1	1	-9.8171911	3.3502359	-17.64003	13.297145	-2.9117017	-46.283463	-9.8171911	5	fentanyl
1	1	-8.8435745	2.8022783	-15.076406	66.302734	0.25316387	-33.650803	-8.8435745	6	fentanyl
1	1	-9.4813776	1.2570444	-21.078985	20.75795	-6.1661196	-39.335152	-9.4813776	7	fentanyl
1	1	-8.8801498	1.7614415	-17.5623	1.0055368	-6.6433086	-32.263622	-8.8801498	8	fentanyl
1	1	-9.8629112	1.8674074	-17.070812	30.560471	-3.8473818	-48.378765	-9.8629112	9	fentanyl
1	1	-9.471941	2.3866725	-23.164764	34.852367	-6.4593234	-48.175552	-9.471941	10	fentanyl
1	11	-9.8683777	1.525583	39.435108	-49.225266	-11.111684	-48.113873	-9.8683777	1	furanylfentanyl
1	11	-9.6995621	1.8578701	44.951546	-29.630299	-9.2233658	-45.035446	-9.6995621	2	furanylfentanyl
1	11	-9.7438717	2.1040864	37.5228	14.611083	-3.825351	-41.127491	-9.7438717	3	furanylfentanyl
1	11	-9.1820192	2.1559017	36.116264	19.898132	-5.0121999	-38.730064	-9.1820192	4	furanylfentanyl
1	11	-9.7301693	2.1568882	45.183292	-29.01721	-8.0362635	-43.077209	-9.7301693	5	furanylfentanyl
1	11	-9.9245443	2.1044834	44.248837	33.549522	-7.2508655	-47.347805	-9.9245443	6	furanylfentanyl
1	11	-9.9503412	1.8367006	39.404037	8.8842602	-7.5163989	-49.420387	-9.9503412	7	furanylfentanyl
1	11	-9.9378824	1.9551631	44.158321	11.980515	-3.1489539	-47.588341	-9.9378824	8	furanylfentanyl
1	11	-9.7718687	1.3450997	48.989483	4.8242006	-5.1104822	-43.999966	-9.7718687	9	furanylfentanyl
1	11	-9.773468	1.3267397	41.969215	-35.43671	-8.603941	-46.461235	-9.773468	10	furanylfentanyl
1	16	-8.2716179	3.3843033	38.858185	-0.8353579	-9.4745007	-48.23497	-8.2716179	1	hydromorphone
1	16	-7.7355394	2.0689976	32.789051	-26.68132	-8.6176319	-39.549129	-7.7355394	2	hydromorphone
1	16	-8.2629309	1.4844521	38.831703	-50.911076	-12.674979	-48.374565	-8.2629309	3	hydromorphone
1	16	-8.2408276	1.6534998	38.824554	-35.989155	-12.983499	-48.292812	-8.2408276	4	hydromorphone
1	16	-8.2250586	1.8445667	38.731884	-11.33401	-8.9650078	-48.437431	-8.2250586	5	hydromorphone
1	16	-8.0666018	1.6553426	34.855064	-30.908791	-11.539022	-47.075836	-8.0666018	6	hydromorphone
1	16	-8.2369967	2.0555496	38.865868	-41.3326	-8.5565529	-48.279781	-8.2369967	7	hydromorphone
1	16	-7.720089	2.4054191	32.893456	-26.817499	-12.908848	-39.380451	-7.720089	8	hydromorphone
1	16	-8.2282906	1.9233578	38.81591	-16.278955	-7.238668	-48.654675	-8.2282906	9	hydromorphone
1	16	-7.7164221	2.1555033	36.980835	0.30114329	-7.2881899	-40.506451	-7.7164221	10	hydromorphone
1	5	-10.759023	2.1262496	42.198616	-24.694166	-7.1549449	-50.028164	-10.759023	1	lofentanil
1	5	-10.821595	2.2719984	56.962234	85.467514	1.2033011	-46.714207	-10.821595	2	lofentanil
1	5	-10.763694	2.2923489	60.051235	50.241035	1.6153884	-45.781322	-10.763694	3	lofentanil
1	5	-11.35306	2.310905	42.570557	46.935246	0.89719588	-54.715988	-11.35306	4	lofentanil
1	5	-11.314535	2.2704165	43.018192	29.758057	-2.269604	-56.82729	-11.314535	5	lofentanil
1	5	-11.150438	2.5498447	43.911285	28.80307	-7.1980858	-54.177345	-11.150438	6	lofentanil
1	5	-10.723294	2.3727019	49.472511	29.722239	-2.5243528	-41.725834	-10.723294	7	lofentanil
1	5	-11.008302	1.9230913	48.001602	-12.612675	-6.3748646	-53.810627	-11.008302	8	lofentanil
1	5	-10.276662	2.0637915	59.582878	71.149605	4.0894103	-40.295658	-10.276662	9	lofentanil
1	5	-10.607683	1.4746207	52.636158	7.0113177	-7.0916424	-48.500736	-10.607683	10	lofentanil
1	3	-7.7433605	1.8053393	11.581718	-15.703819	-9.1041985	-39.331154	-7.7433605	1	meperidine
1	3	-7.7533259	1.7696143	10.689926	-14.528385	-9.2497578	-40.571377	-7.7533259	2	meperidine
1	3	-7.8833165	1.5070822	10.724663	-15.067228	-10.650351	-35.94746	-7.8833165	3	meperidine
1	3	-7.9142222	0.79686862	10.758022	-15.213475	-10.304218	-36.257576	-7.9142222	4	meperidine
1	3	-7.7378383	1.2439073	12.383324	-26.770424	-9.9757385	-38.882103	-7.7378383	5	meperidine
1	3	-7.7594423	1.5939355	10.693158	-33.069489	-9.6384125	-40.503513	-7.7594423	6	meperidine
1	3	-7.743783	1.5132035	10.685962	-16.645105	-10.470834	-40.491623	-7.743783	7	meperidine
1	3	-7.8986549	1.1123577	10.735639	-9.8578358	-10.324021	-36.082058	-7.8986549	8	meperidine
1	3	-7.7426448	2.3734	11.444297	-6.9497995	-10.256852	-41.152306	-7.7426448	9	meperidine
1	3	-7.7359939	1.9990513	10.659607	-14.394875	-9.5791578	-40.525749	-7.7359939	10	meperidine
1	11	-8.1409807	3.4184725	51.237133	18.719385	-6.0050974	-47.98687	-8.1409807	1	morphine
1	11	-8.1498537	3.0642614	51.198837	34.413956	-9.7297907	-48.217701	-8.1498537	2	morphine
1	11	-7.716794	3.1134963	49.231056	44.68644	-5.3836808	-40.367813	-7.716794	3	morphine
1	11	-7.6960216	2.7670767	50.301605	19.42955	-3.6613531	-40.082031	-7.6960216	4	morphine
1	11	-7.9949441	1.4729199	53.070202	-38.381809	-13.788484	-46.801258	-7.9949441	5	morphine
1	11	-7.7125244	2.703687	50.328403	-4.2702923	-10.485029	-39.943043	-7.7125244	6	morphine
1	11	-7.9524717	0.75204736	50.625683	-20.546328	-11.426808	-51.745544	-7.9524717	7	morphine
1	11	-8.0356274	3.5096173	53.094944	16.25139	-5.852962	-46.628513	-8.0356274	8	morphine
1	11	-8.0298977	1.4775718	53.076019	-29.504465	-14.037516	-46.541309	-8.0298977	9	morphine
1	11	-8.028367	1.1980728	53.068775	-49.47794	-16.829	-46.855293	-8.028367	10	morphine
1	10	-8.5499191	1.612898	107.34468	3.9012573	-5.8587408	-44.326836	-8.5499191	1	nalbuphine
1	10	-8.3371515	2.3843801	91.678139	37.118141	-1.280706	-40.614849	-8.3371515	2	nalbuphine
1	10	-8.4056187	2.5592978	112.08105	16.71521	-4.2693954	-38.615925	-8.4056187	3	nalbuphine
1	10	-8.3686981	3.2923858	106.85477	6.2592516	-5.3746805	-40.647129	-8.3686981	4	nalbuphine
1	10	-8.2595968	1.3292218	111.91729	42.780102	-3.2439415	-31.141396	-8.2595968	5	nalbuphine
1	10	-8.3338127	2.3667374	106.82929	-9.7482061	-5.3758116	-40.459057	-8.3338127	6	nalbuphine
1	10	-8.5000248	1.5831933	104.4026	17.713167	-7.1183238	-41.295815	-8.5000248	7	nalbuphine
1	10	-8.3570089	2.6974595	102.17799	21.442253	-5.4653897	-41.626461	-8.3570089	8	nalbuphine
1	10	-6.5634189	1.3445823	113.30596	54.475739	-9.2743969	-10.522852	-6.5634189	9	nalbuphine
1	10	-8.2492189	1.832372	104.09739	-30.960474	-11.763341	-37.989246	-8.2492189	10	nalbuphine
1	8	-8.5304604	0.90741515	9.8234501	-26.579224	-8.0164061	-39.415714	-8.5304604	1	nmethylcarfentanil
1	8	-8.5391054	1.8445739	17.262295	-31.549089	-8.5486231	-39.560516	-8.5391054	2	nmethylcarfentanil
1	8	-8.5450554	1.1600256	17.304623	-28.410767	-6.4728045	-39.702152	-8.5450554	3	nmethylcarfentanil
1	8	-8.5242243	1.8857564	12.226761	-9.7391739	-7.4621305	-38.822052	-8.5242243	4	nmethylcarfentanil
1	8	-8.6530085	1.3700165	4.1058493	-43.893234	-8.1659403	-40.426945	-8.6530085	5	nmethylcarfentanil
1	8	-8.563015	2.1554265	3.3858962	-28.485245	-7.0527239	-40.362984	-8.563015	6	nmethylcarfentanil
1	8	-8.6307793	1.4116353	4.1986885	-36.172085	-7.2234387	-40.186966	-8.6307793	7	nmethylcarfentanil
1	8	-8.5117216	2.023886	11.234508	-22.692183	-9.3068132	-36.600483	-8.5117216	8	nmethylcarfentanil
1	8	-8.3801184	1.3793151	-1.8464195	-23.370373	-9.2095308	-42.783573	-8.3801184	9	nmethylcarfentanil
1	8	-8.5528641	2.2817791	11.322784	-15.484324	-7.0001068	-36.658157	-8.5528641	10	nmethylcarfentanil
1	7	-7.6015725	1.2521451	-25.869955	-36.638885	-8.6855907	-39.225983	-7.6015725	1	nmethylfentanyl
1	7	-7.6017122	2.1960266	-29.461378	-1.0449589	-7.1313963	-36.407078	-7.6017122	2	nmethylfentanyl
1	7	-7.6432371	1.9597315	-19.068342	-14.89366	-8.4007692	-33.845371	-7.6432371	3	nmethylfentanyl
1	7	-7.7567582	1.2206991	-22.126337	-29.173294	-11.196604	-36.473	-7.7567582	4	nmethylfentanyl
1	7	-7.6089492	2.4550049	-25.879726	-15.358351	-9.4355459	-39.328842	-7.6089492	5	nmethylfentanyl
1	7	-7.586319	0.9735477	-29.448679	-40.291553	-10.91279	-36.228752	-7.586319	6	nmethylfentanyl
1	7	-7.5438199	2.3924778	-31.796122	-27.735264	-9.7459211	-35.322853	-7.5438199	7	nmethylfentanyl
1	7	-7.4398332	1.2892919	-23.669115	-16.339859	-8.3510265	-30.514605	-7.4398332	8	nmethylfentanyl
1	7	-7.7278991	1.0826646	-22.254845	-35.29332	-11.945196	-36.335869	-7.7278991	9	nmethylfentanyl
1	7	-7.6717	1.4619666	-14.941804	-42.98531	-10.165184	-34.927582	-7.6717	10	nmethylfentanyl
1	7	-8.9291134	2.3086979	85.852829	-7.2878404	-12.24278	-41.989555	-8.9291134	1	oxocodone
1	7	-8.3710756	1.1257093	90.502625	-47.413944	-9.4441166	-44.466743	-8.3710756	2	oxocodone
1	7	-8.9395113	1.9941854	85.871155	-13.173375	-11.368587	-41.860905	-8.9395113	3	oxocodone
1	7	-8.6580267	1.6165092	84.904083	-12.564718	-14.701349	-36.790283	-8.6580267	4	oxocodone
1	7	-8.6402617	1.6110477	86.701714	9.773489	-4.6734533	-52.861309	-8.6402617	5	oxocodone
1	7	-8.904027	2.2942882	85.889946	-14.865088	-13.855003	-41.436207	-8.904027	6	oxocodone
1	7	-8.9332561	1.7772349	85.858444	-26.908678	-11.252238	-41.699345	-8.9332561	7	oxocodone
1	7	-8.9172411	2.8371873	85.864014	-16.150494	-10.146221	-41.611004	-8.9172411	8	oxocodone
1	7	-8.9275856	2.3562951	85.888252	2.3783574	-8.5160303	-41.636131	-8.9275856	9	oxocodone
1	7	-8.3884544	1.4690992	90.503571	-36.36924	-9.5361633	-44.666893	-8.3884544	10	oxocodone
1	15	-8.4498615	2.1082056	72.255737	-33.349255	-10.556747	-49.432533	-8.4498615	1	oxomorphone
1	15	-8.4587317	2.3831253	72.245804	3.157078	-6.2068281	-49.453613	-8.4587317	2	oxomorphone
1	15	-8.2265263	2.5689893	71.303711	-43.204472	-9.2479725	-45.545418	-8.2265263	3	oxomorphone
1	15	-8.4714317	2.2584474	68.837715	-54.664051	-12.204319	-48.940609	-8.4714317	4	oxomorphone
1	15	-8.2365189	1.1567745	71.271133	-49.265396	-15.687223	-45.678913	-8.2365189	5	oxomorphone
1	15	-8.2503967	1.4411398	68.894485	-65.310326	-13.659701	-45.159256	-8.2503967	6	oxomorphone
1	15	-8.4530621	1.5414205	72.231598	-49.229134	-10.415951	-49.487808	-8.4530621	7	oxomorphone
1	15	-8.2230816	1.9408646	71.309502	-28.050837	-10.15591	-45.413715	-8.2230816	8	oxomorphone
1	15	-8.4581995	1.9397783	72.248917	-36.421505	-15.827665	-49.499935	-8.4581995	9	oxomorphone
1	15	-8.4383183	1.086237	72.292969	-53.540688	-21.376596	-49.216084	-8.4383183	10	oxomorphone
1	5	-7.6567206	2.1159134	-22.898321	6.485539	-4.3626108	-34.052048	-7.6567206	1	pentazocine
1	5	-7.6321397	2.0992854	-34.797749	-11.828301	-6.5381384	-32.455833	-7.6321397	2	pentazocine
1	5	-7.5871887	2.3270931	36.529388	3.1466825	-3.582408	-28.511145	-7.5871887	3	pentazocine
1	5	-7.7009654	1.602194	-33.137363	-15.144362	-7.5198512	-35.664593	-7.7009654	4	pentazocine
1	5	-7.7487969	1.2452627	-25.50631	27.410303	-9.0352755	-18.890547	-7.7487969	5	pentazocine
1	5	-7.5279522	1.9109155	-35.122616	-24.599442	-7.8490415	-31.058205	-7.5279522	6	pentazocine
1	5	-7.5180898	1.8371897	-33.211563	-29.66843	-6.6621943	-32.999405	-7.5180898	7	pentazocine
1	5	-7.6929154	2.2718034	-33.033031	0.27197057	-3.7015874	-35.764004	-7.6929154	8	pentazocine
1	5	-7.515851	1.2020518	-35.076458	-19.13389	-10.356278	-31.082872	-7.515851	9	pentazocine
1	5	-7.7459893	1.6722186	-25.227505	34.749058	-6.7630992	-19.016502	-7.7459893	10	pentazocine
1	1	-9.4319029	2.5928729	50.880203	6.2121	-4.6302333	-43.929333	-9.4319029	1	propoxyphene
1	1	-9.7252922	2.3269682	47.554745	-15.843581	-3.4520831	-36.021008	-9.7252922	2	propoxyphene
1	1	-9.7179136	2.5883808	47.589085	11.628065	-7.3655214	-36.185329	-9.7179136	3	propoxyphene
1	1	-9.5625162	1.7437825	40.473465	-18.822227	-7.4457188	-33.828506	-9.5625162	4	propoxyphene
1	1	-9.4781694	1.9453199	39.403404	11.318535	-5.6323261	-41.105373	-9.4781694	5	propoxyphene
1	1	-9.5098228	1.4439572	49.125729	-24.151712	-6.7306013	-37.48914	-9.5098228	6	propoxyphene
1	1	-9.5126762	1.5632075	49.291492	-6.6675906	-4.9575782	-39.159466	-9.5126762	7	propoxyphene
1	1	-9.2845039	2.7213035	43.604389	0.70123726	-3.7415435	-40.491322	-9.2845039	8	propoxyphene
1	1	-9.690403	1.1542372	47.934803	8.5561943	-7.5820856	-35.722355	-9.690403	9	propoxyphene
1	1	-9.5559053	1.3943038	45.636089	-22.362516	-8.1297932	-35.173752	-9.5559053	10	propoxyphene
1	6	-10.247822	2.4207792	5.4086804	54.410374	0.014518627	-45.169842	-10.247822	1	R30490
1	6	-10.565918	2.1755106	3.1743298	28.253494	-1.6044354	-50.086082	-10.565918	2	R30490
1	6	-10.118368	1.8657215	-0.60504168	18.579298	-4.6445041	-37.727013	-10.118368	3	R30490
1	6	-10.593369	2.7335396	3.1863685	-32.964306	-6.9410396	-50.252537	-10.593369	4	R30490
1	6	-10.584783	2.1667602	3.1519718	8.8778362	-6.7327046	-50.196667	-10.584783	5	R30490
1	6	-10.34591	1.5976903	7.2595158	3.8848755	-3.0995135	-41.78368	-10.34591	6	R30490
1	6	-10.578948	2.7300248	3.1726296	30.478043	-3.3317585	-50.211288	-10.578948	7	R30490
1	6	-10.507975	1.7654625	2.2312477	-19.148701	-7.5232477	-49.608856	-10.507975	8	R30490
1	6	-10.690523	2.3046138	2.9393394	-11.860929	-7.543128	-51.65802	-10.690523	9	R30490
1	6	-10.016745	1.9088622	-8.8545055	2.753325	-7.0988774	-44.008263	-10.016745	10	R30490
1	1	-8.5650558	2.1740806	69.430138	11.417142	-5.9329138	-29.135952	-8.5650558	1	Rmethadone
1	1	-8.6922035	1.9640058	65.061661	-24.923332	-7.8514862	-30.936104	-8.6922035	2	Rmethadone
1	1	-8.6034384	1.2983991	62.379818	-14.443029	-8.3754034	-30.035679	-8.6034384	3	Rmethadone
1	1	-8.7167711	1.7959056	60.102726	2.9210043	-5.7919517	-29.699274	-8.7167711	4	Rmethadone
1	1	-8.6123466	3.043143	51.917847	-7.8162026	-5.4549112	-28.779419	-8.6123466	5	Rmethadone
1	1	-8.8207932	1.1879394	57.138767	-40.60445	-8.0564623	-31.631706	-8.8207932	6	Rmethadone
1	1	-8.7986917	1.6646783	68.455246	21.735939	-5.161376	-31.736071	-8.7986917	7	Rmethadone
1	1	-8.6900625	2.597209	64.812866	-1.3444015	-11.567189	-33.405945	-8.6900625	8	Rmethadone
1	1	-8.5187359	1.6232376	59.791328	-26.753824	-6.6293888	-29.148993	-8.5187359	9	Rmethadone
1	1	-8.8167162	1.0907978	60.201805	21.080454	-8.3225098	-27.705574	-8.8167162	10	Rmethadone
1	1	-7.8789859	1.3195778	21.088152	-33.877987	-7.4909902	-35.172836	-7.8789859	1	Rtramadol
1	1	-7.8976064	1.5182476	21.08267	-44.885071	-10.795363	-35.007179	-7.8976064	2	Rtramadol
1	1	-7.7802782	1.1450921	23.501232	-57.604919	-9.9092102	-33.436245	-7.7802782	3	Rtramadol
1	1	-7.8810639	1.1162009	20.933798	-48.712093	-9.3151979	-34.919735	-7.8810639	4	Rtramadol
1	1	-7.6978064	0.92565584	26.252129	-57.240139	-9.1548481	-36.619423	-7.6978064	5	Rtramadol
1	1	-7.9037852	1.8617785	106.80553	-3.6215844	-7.4375224	-35.516869	-7.9037852	6	Rtramadol
1	1	-8.0089254	1.3529881	30.080799	-27.49308	-8.1122169	-43.75201	-8.0089254	7	Rtramadol
1	1	-7.9170709	1.8459816	22.094042	-50.762276	-9.7379141	-36.121445	-7.9170709	8	Rtramadol
1	1	-7.821084	0.77421743	32.478188	-13.379663	-9.2242756	-29.111357	-7.821084	9	Rtramadol
1	1	-7.822556	2.543766	32.454506	-13.344765	-8.9843054	-29.043985	-7.822556	10	Rtramadol
1	1	-8.8169422	1.3238064	57.072189	-28.790394	-8.4050503	-36.358723	-8.8169422	1	Smethadone
1	1	-8.5995731	2.1362135	63.599518	35.760204	-4.7456985	-31.046957	-8.5995731	2	Smethadone
1	1	-8.7610483	1.752149	58.846802	-24.194834	-6.1199865	-36.687283	-8.7610483	3	Smethadone
1	1	-8.4371166	1.3397838	60.260845	-14.164682	-8.0356407	-31.926153	-8.4371166	4	Smethadone
1	1	-8.5890408	1.5885087	51.070641	3.5253484	-6.5791364	-32.84341	-8.5890408	5	Smethadone
1	1	-8.6209059	2.1416311	54.348518	2.4095535	-7.987227	-32.222794	-8.6209059	6	Smethadone
1	1	-8.6027851	1.7833663	51.115334	26.906759	-7.7806106	-33.107517	-8.6027851	7	Smethadone
1	1	-8.5298204	1.8198243	52.259018	8.2270861	-6.3321853	-34.711796	-8.5298204	8	Smethadone
1	1	-8.8667564	1.8080351	62.761459	-2.2460341	-6.6367722	-36.756371	-8.8667564	9	Smethadone
1	1	-8.5747137	0.95138675	51.03022	5.5669556	-8.7126627	-32.917835	-8.5747137	10	Smethadone
1	1	-7.9097109	0.90241998	40.447685	-9.4797163	-11.403429	-29.674076	-7.9097109	1	Stramadol
1	1	-7.7951198	0.74373806	22.867584	-46.111923	-10.92193	-33.167332	-7.7951198	2	Stramadol
1	1	-7.803266	1.6088736	22.934933	34.487873	-8.7143164	-33.181816	-7.803266	3	Stramadol
1	1	-8.0888653	1.6510301	20.926207	-21.203886	-7.718802	-51.584545	-8.0888653	4	Stramadol
1	1	-7.8068318	1.4318211	22.977846	-30.258879	-12.113975	-32.845745	-7.8068318	5	Stramadol
1	1	-8.0065794	2.1860187	25.241783	11.275762	-9.3280773	-35.72094	-8.0065794	6	Stramadol
1	1	-7.9560785	0.7882005	38.326706	-53.742458	-8.4921818	-39.449177	-7.9560785	7	Stramadol
1	1	-7.8075023	2.3768494	22.915127	-37.896656	-9.9265413	-32.992451	-7.8075023	8	Stramadol
1	1	-8.2428474	1.4112145	31.414593	-18.211008	-8.5696716	-35.075687	-8.2428474	9	Stramadol
1	1	-7.9601579	0.9685033	38.36137	-56.424534	-9.6470356	-39.61779	-7.9601579	10	Stramadol
1	2	-9.8882113	2.4545121	31.208883	26.286411	-3.9273791	-47.955639	-9.8882113	1	sufentanil
1	2	-10.783058	2.2444377	46.81179	22.441477	-4.6313767	-63.293064	-10.783058	2	sufentanil
1	2	-10.475475	1.4121896	30.028934	-33.958679	-9.2843018	-51.051495	-10.475475	3	sufentanil
1	2	-10.11804	2.4033551	4.3921952	55.457924	-0.94850647	-50.633392	-10.11804	4	sufentanil
1	2	-9.920105	2.9588089	9.9947453	62.172276	-0.67485052	-48.759975	-9.920105	5	sufentanil
1	2	-9.9818497	2.7002833	30.91258	40.167244	-0.92097396	-49.218487	-9.9818497	6	sufentanil
1	2	-9.8981314	1.6846458	30.109505	-6.427978	-2.2829068	-42.985542	-9.8981314	7	sufentanil
1	2	-10.011222	1.8059183	12.580722	-5.2834463	-6.3730736	-46.606777	-10.011222	8	sufentanil
1	2	-10.176625	1.4543942	20.017853	-24.16835	-7.6920495	-48.376534	-10.176625	9	sufentanil
1	2	-10.350713	3.0706797	18.714338	37.546494	0.02420746	-51.751396	-10.350713	10	sufentanil
