# Supplementary material for: Predicting opioid receptor binding affinity of pharmacologically unclassified designer substances using molecular docking
Source: PLoS One. 2018 May 24;13(5):e0197734. doi: 10.1371/journal.pone.0197734 (PMC5967713; doi:10.1371/journal.pone.0197734)
Supplement: S1 Fig — The docking procedure (ten independent simulations and averaging the best pose) was repeated three times for the 24 opioids. This plot shows the average docking score for run 1 (black), run 2 (red), and run 3 (blue). (ZIP) [file pone.0197734.s001.zip › SI/opioid_docking_run3.txt]

1	3	-10.470672	1.9487485	-13.134775	14.665766	-3.2233312	-45.620892	-10.470672	1	alfentanil
1	3	-10.168245	1.580119	-3.6439216	-13.433632	-4.4522076	-43.941044	-10.168245	2	alfentanil
1	3	-10.897955	2.8017726	40.558105	52.47142	0.90938067	-59.28091	-10.897955	3	alfentanil
1	3	-10.510892	1.3496567	-13.104133	-48.145477	-6.3087068	-45.593662	-10.510892	4	alfentanil
1	3	-10.274184	1.6740206	-4.2351303	-25.200165	-5.4574275	-42.082344	-10.274184	5	alfentanil
1	3	-10.626335	1.18936	-6.412745	-33.840935	-5.8109522	-46.523624	-10.626335	6	alfentanil
1	3	-10.761444	2.7100806	16.750187	25.942995	-0.55768013	-53.382404	-10.761444	7	alfentanil
1	3	-11.091076	1.0643599	-11.749506	-8.2202425	-4.2097516	-60.777317	-11.091076	8	alfentanil
1	3	-11.399967	2.6792753	29.886665	26.580412	-2.6776407	-64.755051	-11.399967	9	alfentanil
1	3	-10.214882	2.0748641	-5.2910471	24.477173	0.55407447	-40.178696	-10.214882	10	alfentanil
1	17	-9.8058262	2.3064201	206.26857	113.40478	-3.1531816	-24.048826	-9.8058262	1	buprenorphine
1	17	-9.4399691	2.1756959	211.3864	12.043223	-7.910213	-26.26837	-9.4399691	2	buprenorphine
1	17	-9.902873	2.2712634	198.32953	68.228401	-2.3423893	-21.641499	-9.902873	3	buprenorphine
1	17	-9.90874	1.496937	198.21844	31.016844	-9.1510077	-21.61594	-9.90874	4	buprenorphine
1	17	-10.442649	1.6046636	221.03342	28.518717	-3.8867009	-36.634464	-10.442649	5	buprenorphine
1	17	-8.897604	2.0090485	174.17436	42.032433	-10.744723	-13.640039	-8.897604	6	buprenorphine
1	17	-9.5024261	1.3690646	187.0517	0.31387427	-15.415412	-22.425091	-9.5024261	7	buprenorphine
1	17	-9.9414549	2.3488185	198.31439	28.817757	-7.7261038	-21.688673	-9.9414549	8	buprenorphine
1	17	-10.951035	1.1353087	156.60858	25.013807	-13.409891	-39.659103	-10.951035	9	buprenorphine
1	17	-9.8551159	1.8564243	195.41515	0.92496538	-14.603284	-26.651659	-9.8551159	10	buprenorphine
1	4	-10.144737	1.6939263	17.216425	-17.233253	-6.2133017	-47.119396	-10.144737	1	carfentanil
1	4	-10.630002	2.363292	15.321881	-9.5380239	-3.7999978	-53.060444	-10.630002	2	carfentanil
1	4	-10.501606	1.364365	-1.2583773	-71.561867	-9.3256512	-51.072918	-10.501606	3	carfentanil
1	4	-10.712724	1.9071032	9.7945232	21.724571	-1.4540529	-52.796452	-10.712724	4	carfentanil
1	4	-11.215372	2.6828806	16.474834	60.813946	-4.3042016	-56.413612	-11.215372	5	carfentanil
1	4	-10.391227	2.6477234	21.970291	-23.847115	-6.8844185	-46.680248	-10.391227	6	carfentanil
1	4	-10.653927	1.5628201	17.138369	51.379387	0.81199396	-48.357403	-10.653927	7	carfentanil
1	4	-10.862858	2.3339791	15.868462	15.436464	-0.95156187	-53.63744	-10.862858	8	carfentanil
1	4	-10.958123	1.5553191	16.457571	-26.999088	-6.9686546	-54.615692	-10.958123	9	carfentanil
1	4	-10.910975	2.2612031	16.855659	13.267136	-3.0042768	-55.356445	-10.910975	10	carfentanil
1	2	-8.5484324	0.91328722	62.298237	-36.610973	-20.271957	-48.685818	-8.5484324	1	codeine
1	2	-8.2019167	1.4386759	65.667007	-29.225943	-17.314465	-33.693771	-8.2019167	2	codeine
1	2	-8.2988014	1.8990746	64.931442	-22.320778	-13.812383	-35.190887	-8.2988014	3	codeine
1	2	-8.3218603	1.7709242	64.906219	-30.107908	-14.014243	-35.045284	-8.3218603	4	codeine
1	2	-8.2152882	1.4964689	65.70118	-29.608046	-12.064471	-33.775986	-8.2152882	5	codeine
1	2	-7.8978796	2.3548284	67.35273	61.024113	-3.7408228	-34.698608	-7.8978796	6	codeine
1	2	-8.3238449	1.3371533	64.865662	-18.53861	-9.8206034	-35.915779	-8.3238449	7	codeine
1	2	-8.2330732	1.3889418	65.688324	-25.751554	-11.321252	-33.800552	-8.2330732	8	codeine
1	2	-8.1979198	1.7496489	65.656723	-39.555748	-12.500129	-33.992256	-8.1979198	9	codeine
1	2	-8.2906256	2.3254287	64.962814	-9.892045	-8.0984621	-35.132439	-8.2906256	10	codeine
1	8	-10.281687	3.4285028	77.766212	160.13312	10.039484	-36.86734	-10.281687	1	diphenoxylate
1	8	-9.2877321	3.3305342	97.558403	135.85291	11.296138	-23.854986	-9.2877321	2	diphenoxylate
1	8	-9.4532871	3.0639791	77.777756	162.08949	10.640006	-26.555899	-9.4532871	3	diphenoxylate
1	8	-10.576539	2.9401047	73.085861	116.62856	6.2719855	-41.60276	-10.576539	4	diphenoxylate
1	8	-10.191117	2.672358	91.721542	87.493584	-1.5407802	-30.278433	-10.191117	5	diphenoxylate
1	8	-9.8545752	1.6376859	110.55801	72.707054	4.8375969	-40.971588	-9.8545752	6	diphenoxylate
1	8	-9.6917152	3.1626828	181.88887	172.80568	10.458593	-35.014938	-9.6917152	7	diphenoxylate
1	8	-9.8347836	2.4817247	70.002342	114.15246	8.420495	-30.975723	-9.8347836	8	diphenoxylate
1	8	-10.244012	2.8712389	77.88578	105.34547	7.6002097	-30.698093	-10.244012	9	diphenoxylate
1	8	-9.7659187	3.0015764	97.674614	183.52113	9.73349	-31.155746	-9.7659187	10	diphenoxylate
1	1	-9.6202354	1.4911792	-16.969902	-50.184677	-12.375114	-45.399185	-9.6202354	1	fentanyl
1	1	-9.6603346	1.5068543	-26.280575	-32.154175	-10.318067	-49.238457	-9.6603346	2	fentanyl
1	1	-9.5154905	1.7113583	-26.255161	41.663513	-4.3456216	-48.134693	-9.5154905	3	fentanyl
1	1	-9.5258999	1.0487632	-26.221376	-48.971638	-12.928216	-48.295063	-9.5258999	4	fentanyl
1	1	-9.6711454	1.2204291	-26.248646	-56.177242	-12.582286	-49.524429	-9.6711454	5	fentanyl
1	1	-9.3801136	1.4400694	-11.03204	-23.505537	-8.1881294	-41.805683	-9.3801136	6	fentanyl
1	1	-9.682725	1.0482321	-24.426506	-38.414932	-9.2510853	-40.81097	-9.682725	7	fentanyl
1	1	-9.6776524	1.5769379	-26.234301	-19.823748	-8.0937805	-49.435261	-9.6776524	8	fentanyl
1	1	-9.5389109	1.4170872	-24.584427	-27.313519	-5.4338908	-41.193466	-9.5389109	9	fentanyl
1	1	-9.7044258	2.1367927	-15.744852	10.032727	-4.1013112	-48.82653	-9.7044258	10	fentanyl
1	11	-9.4428596	1.8459835	41.234383	63.954651	-4.2071366	-36.102516	-9.4428596	1	furanylfentanyl
1	11	-9.2621717	1.9008877	51.39465	23.732962	-3.1111557	-40.426884	-9.2621717	2	furanylfentanyl
1	11	-9.1868706	1.836732	44.59787	28.488956	-6.0956039	-32.835739	-9.1868706	3	furanylfentanyl
1	11	-10.024313	1.6803724	41.491203	-21.729692	-8.1611595	-48.602825	-10.024313	4	furanylfentanyl
1	11	-9.943347	2.0661159	39.373161	25.86323	-0.72492021	-49.245407	-9.943347	5	furanylfentanyl
1	11	-9.8408031	1.6704472	39.91293	-31.527241	-6.1075397	-43.820641	-9.8408031	6	furanylfentanyl
1	11	-9.8365984	1.9940853	39.573204	42.848492	-4.6913867	-47.854591	-9.8365984	7	furanylfentanyl
1	11	-10.307919	1.6928123	31.401232	5.7928743	-4.0697179	-59.201885	-10.307919	8	furanylfentanyl
1	11	-9.6710157	1.8445097	40.896088	0.99200106	-3.4363117	-35.92535	-9.6710157	9	furanylfentanyl
1	11	-9.740284	1.4522169	40.986877	-26.544901	-9.0146418	-40.568596	-9.740284	10	furanylfentanyl
1	16	-7.7902675	0.81114769	32.838333	-59.896084	-14.991657	-39.627621	-7.7902675	1	hydromorphone
1	16	-7.7376103	0.92932564	36.949474	-51.128799	-19.802513	-40.106728	-7.7376103	2	hydromorphone
1	16	-8.2413998	1.9429132	38.856636	-29.622581	-8.2045202	-48.277367	-8.2413998	3	hydromorphone
1	16	-8.2394714	3.577955	38.889347	14.48287	-4.8759165	-48.108875	-8.2394714	4	hydromorphone
1	16	-7.7270427	1.5856003	36.940521	-44.415607	-11.393834	-40.373402	-7.7270427	5	hydromorphone
1	16	-7.7728934	2.3533661	36.926208	0.47991809	-7.8904309	-40.594547	-7.7728934	6	hydromorphone
1	16	-7.7770576	2.3444531	36.915016	-19.722004	-11.81157	-40.403053	-7.7770576	7	hydromorphone
1	16	-7.7534318	1.4708705	36.887291	-37.92445	-12.962139	-40.290756	-7.7534318	8	hydromorphone
1	16	-7.7487679	0.75947583	36.919529	-56.673527	-21.418951	-40.403458	-7.7487679	9	hydromorphone
1	16	-7.7002568	2.8666859	41.542023	41.055832	-6.7318325	-37.721745	-7.7002568	10	hydromorphone
1	5	-10.77665	1.4371891	77.785789	-28.515648	-7.2379942	-48.441166	-10.77665	1	lofentanil
1	5	-11.349602	2.5355005	42.380196	0.21825983	-6.7712536	-54.818886	-11.349602	2	lofentanil
1	5	-10.742964	1.7862327	37.013618	22.334867	-1.5800691	-48.533142	-10.742964	3	lofentanil
1	5	-11.301842	2.0824661	43.034496	-45.263412	-7.7787418	-56.67614	-11.301842	4	lofentanil
1	5	-11.37319	1.8163991	47.291374	-8.4680796	-4.5252686	-56.656673	-11.37319	5	lofentanil
1	5	-10.905341	1.5563588	32.668156	5.9218326	-3.9654973	-51.704689	-10.905341	6	lofentanil
1	5	-10.923401	1.6822804	35.632042	5.8217297	-2.3867664	-46.065109	-10.923401	7	lofentanil
1	5	-10.783888	2.1764662	55.776627	-19.594135	-5.0349245	-47.135132	-10.783888	8	lofentanil
1	5	-11.368542	2.2060068	42.447853	-7.5146184	-5.9039445	-54.687351	-11.368542	9	lofentanil
1	5	-10.741084	1.662017	45.300632	66.966217	0.15302867	-45.377575	-10.741084	10	lofentanil
1	3	-7.7484059	1.4501061	10.676709	-14.365063	-8.8070002	-40.533321	-7.7484059	1	meperidine
1	3	-7.7173486	2.0102093	11.406942	-28.712324	-9.2638903	-41.046871	-7.7173486	2	meperidine
1	3	-7.8803778	1.1687505	10.739672	-20.308622	-9.4795551	-35.98056	-7.8803778	3	meperidine
1	3	-7.7570691	1.1687077	11.447509	-24.123108	-10.671697	-41.166119	-7.7570691	4	meperidine
1	3	-7.7367196	1.5720434	11.443122	-50.069923	-12.179337	-41.239868	-7.7367196	5	meperidine
1	3	-7.748147	0.7842108	10.695745	-42.773613	-10.77404	-40.329472	-7.748147	6	meperidine
1	3	-7.7258134	1.1160028	11.595635	-6.0506649	-10.19451	-39.234524	-7.7258134	7	meperidine
1	3	-7.7648196	1.686056	10.685775	-18.420315	-8.8502674	-40.468502	-7.7648196	8	meperidine
1	3	-7.9217825	1.0852882	10.728011	-8.1092539	-10.898228	-36.152267	-7.9217825	9	meperidine
1	3	-7.9113398	0.81167418	10.707819	-24.1733	-10.427306	-36.303123	-7.9113398	10	meperidine
1	11	-7.707963	3.2912295	50.315758	74.74015	-1.8626661	-40.339207	-7.707963	1	morphine
1	11	-7.7105517	1.6960866	50.335979	-45.435425	-11.840094	-39.795559	-7.7105517	2	morphine
1	11	-7.6878591	1.5723517	49.268188	-33.671581	-15.535474	-40.107224	-7.6878591	3	morphine
1	11	-8.0375729	2.4201233	53.144215	-30.77206	-9.1914692	-46.527912	-8.0375729	4	morphine
1	11	-8.1441965	3.7460072	51.263676	29.523943	-3.1372223	-47.814968	-8.1441965	5	morphine
1	11	-8.1556101	1.9737761	52.43644	-29.735218	-10.959787	-47.329014	-8.1556101	6	morphine
1	11	-7.7008691	1.1314577	49.273991	-51.006439	-19.986404	-40.051437	-7.7008691	7	morphine
1	11	-7.7003751	1.8099207	49.279854	-32.409611	-8.6735754	-40.181892	-7.7003751	8	morphine
1	11	-8.0197191	1.7121657	53.068668	-42.319332	-12.445749	-46.547852	-8.0197191	9	morphine
1	11	-7.7326612	2.3773992	50.269691	-27.000013	-6.2806292	-40.103176	-7.7326612	10	morphine
1	10	-7.9549623	1.8283321	93.219658	30.660025	-4.8765416	-30.505001	-7.9549623	1	nalbuphine
1	10	-6.5842443	2.3703327	92.772209	14.151431	-7.9042382	-11.035909	-6.5842443	2	nalbuphine
1	10	-7.0871043	1.2947396	103.75342	79.348473	-6.3507571	-16.959061	-7.0871043	3	nalbuphine
1	10	-7.3935976	1.5667735	120.16827	36.348251	-1.0099822	-18.403498	-7.3935976	4	nalbuphine
1	10	-9.0590296	1.5504479	96.860695	12.318911	-3.7073393	-44.052288	-9.0590296	5	nalbuphine
1	10	-8.5104685	1.8310313	104.66832	23.313566	-5.520009	-42.176418	-8.5104685	6	nalbuphine
1	10	-8.4341507	2.6059651	104.59184	38.493298	-7.8477554	-43.706913	-8.4341507	7	nalbuphine
1	10	-8.7179594	3.4913027	110.92848	102.18253	5.6787128	-43.036682	-8.7179594	8	nalbuphine
1	10	-8.4110146	2.0811782	112.0031	-1.7430243	-6.7884326	-42.855183	-8.4110146	9	nalbuphine
1	10	-8.2726688	2.3821201	105.1229	47.70948	-3.2057829	-40.212303	-8.2726688	10	nalbuphine
1	8	-8.5675564	1.7814763	17.167704	-7.5284815	-8.4727888	-40.200962	-8.5675564	1	nmethylcarfentanil
1	8	-8.58745	1.4257188	3.3751175	-47.497032	-11.161261	-40.356762	-8.58745	2	nmethylcarfentanil
1	8	-8.6667557	1.3601429	12.323461	-17.943083	-7.3800697	-45.213181	-8.6667557	3	nmethylcarfentanil
1	8	-8.6618929	1.7629064	4.0935202	-10.707824	-6.7468657	-40.410091	-8.6618929	4	nmethylcarfentanil
1	8	-8.4815788	1.3812819	4.9717708	-44.12978	-9.0513887	-39.917133	-8.4815788	5	nmethylcarfentanil
1	8	-8.4661608	2.1931257	17.117624	-25.352741	-8.2605333	-40.646069	-8.4661608	6	nmethylcarfentanil
1	8	-8.441431	1.1720104	1.1124492	-10.144916	-7.5067925	-37.702835	-8.441431	7	nmethylcarfentanil
1	8	-8.5056973	0.93205291	4.6174288	-45.176762	-8.3893175	-40.45005	-8.5056973	8	nmethylcarfentanil
1	8	-8.5133228	1.9293995	11.179705	-0.10744008	-9.4029045	-36.772144	-8.5133228	9	nmethylcarfentanil
1	8	-8.512435	1.8445933	17.797865	-18.956245	-7.9571118	-41.567162	-8.512435	10	nmethylcarfentanil
1	7	-7.6764498	1.4429275	-14.953396	-39.030712	-9.2807684	-34.756664	-7.6764498	1	nmethylfentanyl
1	7	-7.5919609	2.5107048	-29.426666	-15.18619	-7.9286242	-36.336712	-7.5919609	2	nmethylfentanyl
1	7	-7.720386	1.5912813	-22.153856	-34.280571	-10.596206	-36.372501	-7.720386	3	nmethylfentanyl
1	7	-8.0407801	1.0843618	-25.272726	-23.613525	-8.1561871	-34.823521	-8.0407801	4	nmethylfentanyl
1	7	-8.0417786	0.93053502	-25.308334	1.3202345	-8.29772	-34.696774	-8.0417786	5	nmethylfentanyl
1	7	-8.0443811	1.3641253	-25.286219	-4.2717848	-10.785886	-34.675209	-8.0443811	6	nmethylfentanyl
1	7	-7.609695	1.0135942	-25.854084	-41.612743	-11.569466	-39.232735	-7.609695	7	nmethylfentanyl
1	7	-7.6345162	2.015713	-19.313967	-31.025114	-9.9743319	-33.899139	-7.6345162	8	nmethylfentanyl
1	7	-7.6122193	1.5027081	-25.851173	-23.931417	-9.4810314	-39.246262	-7.6122193	9	nmethylfentanyl
1	7	-7.6418524	0.44906253	-26.480663	-5.7430263	-11.069969	-33.888351	-7.6418524	10	nmethylfentanyl
1	7	-8.9132757	1.3139142	85.9142	-37.392696	-11.523001	-41.702213	-8.9132757	1	oxocodone
1	7	-8.6635532	0.6081931	84.8722	-52.439129	-18.083981	-36.736156	-8.6635532	2	oxocodone
1	7	-8.6577692	1.2294495	84.818825	-40.909328	-15.300535	-37.36689	-8.6577692	3	oxocodone
1	7	-8.3593807	1.2413676	90.495453	-47.928646	-9.6217022	-44.377895	-8.3593807	4	oxocodone
1	7	-8.3404188	1.3329744	90.546806	-53.472378	-11.771759	-44.873466	-8.3404188	5	oxocodone
1	7	-8.9213085	1.9713116	85.911552	0.57107192	-10.686124	-41.712303	-8.9213085	6	oxocodone
1	7	-8.6547747	3.5746794	84.872894	24.080284	-3.086411	-37.03228	-8.6547747	7	oxocodone
1	7	-8.7727356	1.4024032	83.521584	-17.239431	-13.999315	-38.821812	-8.7727356	8	oxocodone
1	7	-8.9301939	2.683408	85.862457	-5.630178	-9.7109022	-41.673244	-8.9301939	9	oxocodone
1	7	-8.8586102	1.5684011	84.346313	-16.848143	-10.878771	-39.831146	-8.8586102	10	oxocodone
1	15	-8.4503374	1.6902115	72.266296	-40.263821	-15.244799	-49.498413	-8.4503374	1	oxymorphone
1	15	-8.45679	1.4228312	70.699829	-43.152271	-10.757653	-46.867691	-8.45679	2	oxymorphone
1	15	-8.6594381	2.2665324	73.174324	-15.518722	-10.281673	-53.130085	-8.6594381	3	oxymorphone
1	15	-8.4528084	2.1612151	72.263199	-20.550558	-11.105439	-49.410461	-8.4528084	4	oxymorphone
1	15	-8.2575741	1.7815825	68.908226	-3.0765531	-12.386965	-45.038414	-8.2575741	5	oxymorphone
1	15	-8.6624966	2.1815767	73.168068	-4.0734792	-7.4480982	-53.170315	-8.6624966	6	oxymorphone
1	15	-8.5358734	1.5854961	71.058899	-36.200684	-12.016913	-52.640961	-8.5358734	7	oxymorphone
1	15	-8.4503412	1.6793325	72.248383	-54.730209	-13.409009	-49.436317	-8.4503412	8	oxymorphone
1	15	-8.7216244	2.4913099	73.18499	-28.719135	-10.521205	-53.111557	-8.7216244	9	oxymorphone
1	15	-8.4312143	1.3180648	72.249176	-37.245842	-13.126886	-49.808033	-8.4312143	10	oxymorphone
1	5	-7.5713506	1.1700652	-23.987223	-4.8150368	-9.3478851	-19.396517	-7.5713506	1	pentazocine
1	5	-7.3965778	1.6005534	-27.176949	6.5082831	-7.164711	-26.93342	-7.3965778	2	pentazocine
1	5	-7.6856294	1.4328225	-32.947727	-23.524752	-9.5842609	-35.765797	-7.6856294	3	pentazocine
1	5	-7.5906167	2.7724035	-30.998245	61.502872	-1.7132638	-35.890049	-7.5906167	4	pentazocine
1	5	-7.7519517	1.5272652	-25.166893	25.592274	-5.8744826	-18.835926	-7.7519517	5	pentazocine
1	5	-7.7732668	1.5872701	-25.159578	50.511795	-6.2186103	-18.836941	-7.7732668	6	pentazocine
1	5	-7.7580023	1.7934154	-28.736845	-9.5160055	-5.7020693	-33.733295	-7.7580023	7	pentazocine
1	5	-7.8773193	1.8385097	-31.410763	-17.033489	-6.3937602	-37.237804	-7.8773193	8	pentazocine
1	5	-7.6303635	1.8114084	-19.97147	-25.850294	-9.3848381	-34.12405	-7.6303635	9	pentazocine
1	5	-7.7507024	1.3092943	-24.995302	-16.948683	-8.7089643	-18.881296	-7.7507024	10	pentazocine
1	1	-9.599906	1.0363312	45.49921	9.3728352	-8.413353	-35.424107	-9.599906	1	propoxyphene
1	1	-9.6364088	1.8861561	51.918839	-3.9398181	-4.1984038	-45.2836	-9.6364088	2	propoxyphene
1	1	-9.6309195	2.2257686	37.608131	20.617828	-6.1308241	-40.680351	-9.6309195	3	propoxyphene
1	1	-9.4762001	1.7979279	43.613846	22.903107	-4.990983	-33.606998	-9.4762001	4	propoxyphene
1	1	-9.5247068	2.2247965	68.255333	5.5226035	-4.0422163	-34.622681	-9.5247068	5	propoxyphene
1	1	-9.5880089	1.3247008	40.190674	15.855813	-7.4489961	-33.70034	-9.5880089	6	propoxyphene
1	1	-9.6347599	1.8646041	37.725266	-19.959951	-5.3012605	-40.582989	-9.6347599	7	propoxyphene
1	1	-9.8309412	2.1392338	40.587303	-19.470354	-5.0140357	-36.530228	-9.8309412	8	propoxyphene
1	1	-9.6393318	1.8633747	45.470448	-17.000893	-6.2189484	-35.167717	-9.6393318	9	propoxyphene
1	1	-9.5644798	0.88147753	45.574066	-22.852619	-9.440527	-34.835609	-9.5644798	10	propoxyphene
1	6	-10.40449	2.3190751	4.3919082	61.585133	-0.95239174	-42.394928	-10.40449	1	R30490
1	6	-10.59352	2.0385866	3.1735969	-7.5330639	-6.9221835	-50.251945	-10.59352	2	R30490
1	6	-9.8273497	1.6858829	-14.609372	11.419139	-3.2127519	-34.391064	-9.8273497	3	R30490
1	6	-10.139719	1.9102643	10.067409	-8.2899389	-8.251461	-45.147427	-10.139719	4	R30490
1	6	-10.349938	2.1352878	-10.780802	22.826895	-3.9846435	-49.373028	-10.349938	5	R30490
1	6	-9.8620081	2.0888214	873.37134	20.568712	-2.9592707	-38.942406	-9.8620081	6	R30490
1	6	-10.352429	1.8849066	17.914316	37.851776	-1.9432124	-43.382145	-10.352429	7	R30490
1	6	-10.605577	2.0845125	3.1697779	-47.269642	-9.6186666	-50.236824	-10.605577	8	R30490
1	6	-10.422735	1.4180136	-1.1355512	-0.69579411	-6.5350919	-37.432335	-10.422735	9	R30490
1	6	-9.9874973	1.9231462	-1.8200964	35.446865	-4.2462649	-42.081261	-9.9874973	10	R30490
1	1	-8.7102022	1.4771705	57.140858	-1.2614144	-8.957242	-31.650806	-8.7102022	1	Rmethadone
1	1	-8.821538	1.8926363	53.992062	-28.761385	-6.5859361	-36.656124	-8.821538	2	Rmethadone
1	1	-8.5905771	1.748009	54.344929	3.0720284	-7.3931532	-32.336632	-8.5905771	3	Rmethadone
1	1	-8.8370028	2.2785573	52.42197	-26.745426	-6.627284	-36.962582	-8.8370028	4	Rmethadone
1	1	-8.7509689	1.7901334	63.889458	-2.6600831	-5.927155	-31.782095	-8.7509689	5	Rmethadone
1	1	-8.5322666	2.2047629	59.881348	19.128506	-5.0967298	-30.709846	-8.5322666	6	Rmethadone
1	1	-8.6809597	1.6632972	53.964207	-0.75468361	-8.5208855	-32.670887	-8.6809597	7	Rmethadone
1	1	-8.701932	1.1393781	57.927979	29.032726	-7.2151971	-32.558582	-8.701932	8	Rmethadone
1	1	-8.6302528	1.7824982	55.382813	18.33304	-8.1020422	-32.708157	-8.6302528	9	Rmethadone
1	1	-8.8085928	2.1704547	53.939476	23.171173	-6.2860627	-36.586498	-8.8085928	10	Rmethadone
1	1	-7.87328	1.8146181	21.13113	-16.278322	-9.5064402	-35.119972	-7.87328	1	Rtramadol
1	1	-7.8967433	2.2956176	21.012596	-50.310181	-8.1054268	-34.893913	-7.8967433	2	Rtramadol
1	1	-7.8947072	1.9807519	34.560097	-41.776146	-12.001142	-39.189846	-7.8947072	3	Rtramadol
1	1	-7.6876626	1.4322156	38.606979	-48.329895	-9.7800598	-35.429008	-7.6876626	4	Rtramadol
1	1	-7.8251214	1.4233376	38.347183	-24.42588	-9.5316782	-38.013523	-7.8251214	5	Rtramadol
1	1	-7.9096079	1.3418956	31.355856	25.205523	-9.3007908	-32.034702	-7.9096079	6	Rtramadol
1	1	-7.8414726	1.8325368	43.416225	-4.2735462	-9.3951273	-31.38118	-7.8414726	7	Rtramadol
1	1	-7.8825822	1.6430658	21.115215	-24.16901	-8.2258844	-35.204933	-7.8825822	8	Rtramadol
1	1	-7.8968863	1.0620223	21.024149	-49.553173	-11.940971	-34.657803	-7.8968863	9	Rtramadol
1	1	-7.7156734	2.304487	29.116875	-14.275457	-9.7949762	-35.754139	-7.7156734	10	Rtramadol
1	1	-8.597374	1.3112172	51.053242	-4.6079335	-7.5528789	-32.832298	-8.597374	1	Smethadone
1	1	-8.8932858	3.0105884	62.790272	28.328203	-5.2024045	-36.914921	-8.8932858	2	Smethadone
1	1	-8.5312405	1.2394799	52.083614	-35.687016	-8.7088041	-34.609818	-8.5312405	3	Smethadone
1	1	-8.5828409	1.6618615	50.988045	36.320595	-4.6389694	-32.898491	-8.5828409	4	Smethadone
1	1	-8.571723	1.8769641	58.392765	-36.092766	-7.9829955	-34.601295	-8.571723	5	Smethadone
1	1	-8.5839968	1.0948068	51.093716	10.222027	-5.6582437	-32.636406	-8.5839968	6	Smethadone
1	1	-8.6390619	1.7237413	61.594978	-1.3164266	-5.3651285	-34.114536	-8.6390619	7	Smethadone
1	1	-8.7322102	2.5276022	62.137444	-23.375347	-5.6794033	-35.882915	-8.7322102	8	Smethadone
1	1	-8.6684484	2.507931	58.442307	-18.985434	-5.1520162	-35.871616	-8.6684484	9	Smethadone
1	1	-8.5984097	1.3259057	51.066185	22.551701	-5.5583591	-32.821781	-8.5984097	10	Smethadone
1	1	-7.780179	0.84613967	28.411909	-50.575218	-9.25879	-32.850826	-7.780179	1	Stramadol
1	1	-7.8162651	2.1137342	22.871124	26.586182	-9.2576313	-33.251446	-7.8162651	2	Stramadol
1	1	-7.7167125	1.5446522	36.890953	-36.723484	-9.3676939	-38.658306	-7.7167125	3	Stramadol
1	1	-8.2464275	1.235463	99.770088	-42.447521	-10.562579	-37.926098	-8.2464275	4	Stramadol
1	1	-7.8103766	1.6042534	39.149742	-18.580505	-8.3969965	-37.715508	-7.8103766	5	Stramadol
1	1	-7.7972937	1.6797597	22.863565	-45.392132	-9.6846724	-33.160561	-7.7972937	7	Stramadol
1	1	-7.9117103	0.70365423	30.495085	-43.47583	-10.24472	-33.612362	-7.9117103	8	Stramadol
1	1	-7.8227487	2.8548088	20.637861	-2.5014744	-9.8650312	-37.938042	-7.8227487	9	Stramadol
1	1	-7.8702216	0.98521894	42.194721	-44.075592	-8.3661385	-37.199856	-7.8702216	10	Stramadol
1	1	-7.8222404	2.7418292	22.9118	12.396636	-9.1145	-33.136627	-7.8222404	6	Stramadol
1	2	-10.119266	2.2356889	21.90716	45.819546	-3.5630553	-52.676651	-10.119266	1	sufentanil
1	2	-10.316794	3.1943755	20.853968	53.331715	-2.6382735	-53.228786	-10.316794	2	sufentanil
1	2	-9.7885494	1.5806894	19.49704	-26.917925	-5.4444175	-44.980968	-9.7885494	3	sufentanil
1	2	-9.9645796	1.9305381	23.350304	-16.942709	-5.2787633	-39.958546	-9.9645796	4	sufentanil
1	2	-9.724308	1.9811971	35.448273	40.027756	-2.4232554	-42.873688	-9.724308	5	sufentanil
1	2	-10.219263	1.9118906	21.728781	15.058333	-3.0210428	-50.687725	-10.219263	6	sufentanil
1	2	-9.7924824	1.2627699	24.322479	-47.957378	-10.418036	-44.781841	-9.7924824	7	sufentanil
1	2	-10.172523	1.9056298	9.7876015	63.368019	-2.6240251	-49.69886	-10.172523	8	sufentanil
1	2	-10.208883	2.2045629	32.368073	4.8843265	-4.4029937	-50.307091	-10.208883	9	sufentanil
1	2	-10.098533	1.4032999	22.193205	-54.19561	-8.7702675	-48.865841	-10.098533	10	sufentanil
